# Supplementary material for: FLOWR: flow matching for structure-aware de novo, interaction- and fragment-based ligand generation
Source: Nat Comput Sci. 2026 May 28;6(6):565–74. doi: 10.1038/s43588-026-00998-8 (PMC13293864; doi:10.1038/s43588-026-00998-8)
Supplement: Supplementary file 4 — Source data. [file 43588_2026_998_MOESM4_ESM.zip › extended-data_fig1/ext_data_figure_1a.csv]

Model	Metric	Validity_rate
PILOT	RDKit	0.47
PILOT	RDKit	0.82
PILOT	RDKit	0.74
PILOT	RDKit	0.78
PILOT	RDKit	0.84
PILOT	RDKit	0.79
PILOT	RDKit	0.9
PILOT	RDKit	0.85
PILOT	RDKit	0.94
PILOT	RDKit	0.91
PILOT	RDKit	0.91
PILOT	RDKit	0.98
PILOT	RDKit	0.86
PILOT	RDKit	0.86
PILOT	RDKit	0.66
PILOT	RDKit	0.5
PILOT	RDKit	0.89
PILOT	RDKit	0.88
PILOT	RDKit	0.67
PILOT	RDKit	0.73
PILOT	RDKit	0.85
PILOT	RDKit	0.93
PILOT	RDKit	0.78
PILOT	RDKit	0.94
PILOT	RDKit	0.57
PILOT	RDKit	0.95
PILOT	RDKit	0.92
PILOT	RDKit	0.69
PILOT	RDKit	0.86
PILOT	RDKit	0.92
PILOT	RDKit	0.65
PILOT	RDKit	0.94
PILOT	RDKit	0.53
PILOT	RDKit	0.81
PILOT	RDKit	0.69
PILOT	RDKit	0.87
PILOT	RDKit	0.73
PILOT	RDKit	0.78
PILOT	RDKit	0.87
PILOT	RDKit	0.87
PILOT	RDKit	0.89
PILOT	RDKit	0.94
PILOT	RDKit	0.78
PILOT	RDKit	0.56
PILOT	RDKit	0.41
PILOT	RDKit	0.95
PILOT	RDKit	0.8
PILOT	RDKit	0.91
PILOT	RDKit	0.73
PILOT	RDKit	0.82
PILOT	RDKit	0.84
PILOT	RDKit	0.8
PILOT	RDKit	0.67
PILOT	RDKit	0.76
PILOT	RDKit	0.82
PILOT	RDKit	0.86
PILOT	RDKit	0.61
PILOT	RDKit	0.62
PILOT	RDKit	0.84
PILOT	RDKit	0.96
PILOT	RDKit	0.89
PILOT	RDKit	0.95
PILOT	RDKit	0.94
PILOT	RDKit	0.94
PILOT	RDKit	0.91
PILOT	RDKit	0.94
PILOT	RDKit	0.91
PILOT	RDKit	0.63
PILOT	RDKit	0.86
PILOT	RDKit	0.71
PILOT	RDKit	0.76
PILOT	RDKit	0.81
PILOT	RDKit	0.86
PILOT	RDKit	0.91
PILOT	RDKit	0.42
PILOT	RDKit	0.66
PILOT	RDKit	0.82
PILOT	RDKit	0.58
PILOT	RDKit	0.97
PILOT	RDKit	0.82
PILOT	RDKit	0.83
PILOT	RDKit	0.89
PILOT	RDKit	0.82
PILOT	RDKit	0.89
PILOT	RDKit	0.8
PILOT	RDKit	0.8
PILOT	RDKit	0.46
PILOT	RDKit	0.92
PILOT	RDKit	0.95
PILOT	RDKit	0.77
PILOT	RDKit	0.74
PILOT	RDKit	0.85
PILOT	RDKit	0.74
PILOT	RDKit	0.51
PILOT	RDKit	0.68
PILOT	RDKit	0.95
PILOT	RDKit	0.88
PILOT	RDKit	0.83
PILOT	RDKit	0.7
PILOT	RDKit	0.96
PILOT	RDKit	0.62
PILOT	RDKit	0.85
PILOT	RDKit	0.78
PILOT	RDKit	0.53
PILOT	RDKit	0.88
PILOT	RDKit	0.79
PILOT	RDKit	0.78
PILOT	RDKit	0.61
PILOT	RDKit	0.87
PILOT	RDKit	0.9
PILOT	RDKit	0.91
PILOT	RDKit	0.39
PILOT	RDKit	0.86
PILOT	RDKit	0.6
PILOT	RDKit	0.97
PILOT	RDKit	0.84
PILOT	RDKit	0.84
PILOT	RDKit	0.77
PILOT	RDKit	0.8
PILOT	RDKit	0.63
PILOT	RDKit	0.78
PILOT	RDKit	0.73
PILOT	RDKit	0.9
PILOT	RDKit	0.67
PILOT	RDKit	0.93
PILOT	RDKit	0.88
PILOT	RDKit	0.68
PILOT	RDKit	0.85
PILOT	RDKit	0.86
PILOT	RDKit	0.9
PILOT	RDKit	0.83
PILOT	RDKit	0.73
PILOT	RDKit	0.72
PILOT	RDKit	0.51
PILOT	RDKit	0.77
PILOT	RDKit	0.86
PILOT	RDKit	0.94
PILOT	RDKit	0.81
PILOT	RDKit	0.93
PILOT	RDKit	0.81
PILOT	RDKit	0.93
PILOT	RDKit	0.96
PILOT	RDKit	0.93
PILOT	RDKit	0.81
PILOT	RDKit	0.96
PILOT	RDKit	0.93
PILOT	RDKit	0.99
PILOT	RDKit	0.33
PILOT	RDKit	0.82
PILOT	RDKit	0.76
PILOT	RDKit	0.82
PILOT	RDKit	0.7
PILOT	RDKit	0.59
PILOT	RDKit	0.83
PILOT	RDKit	0.52
PILOT	RDKit	0.92
PILOT	RDKit	0.65
PILOT	RDKit	0.92
PILOT	RDKit	0.8
PILOT	RDKit	0.77
PILOT	RDKit	0.45
PILOT	RDKit	0.9
PILOT	RDKit	0.87
PILOT	RDKit	0.83
PILOT	RDKit	0.93
PILOT	RDKit	0.8
PILOT	RDKit	0.5
PILOT	RDKit	0.74
PILOT	RDKit	0.79
PILOT	RDKit	0.52
PILOT	RDKit	0.6
PILOT	RDKit	0.94
PILOT	RDKit	0.81
PILOT	RDKit	0.97
PILOT	RDKit	0.74
PILOT	RDKit	0.65
PILOT	RDKit	0.43
PILOT	RDKit	0.89
PILOT	RDKit	0.78
PILOT	RDKit	0.67
PILOT	RDKit	0.83
PILOT	RDKit	0.98
PILOT	RDKit	0.96
PILOT	RDKit	0.7
PILOT	RDKit	0.85
PILOT	RDKit	0.84
PILOT	RDKit	0.81
PILOT	RDKit	0.77
PILOT	RDKit	0.95
PILOT	RDKit	0.55
PILOT	RDKit	0.8
PILOT	RDKit	0.81
PILOT	RDKit	0.77
PILOT	RDKit	0.81
PILOT	RDKit	0.86
PILOT	RDKit	0.88
PILOT	RDKit	0.85
PILOT	RDKit	0.93
PILOT	RDKit	0.31
PILOT	RDKit	0.69
PILOT	RDKit	0.96
PILOT	RDKit	0.92
PILOT	RDKit	0.79
PILOT	RDKit	0.7
PILOT	RDKit	0.91
PILOT	RDKit	0.67
PILOT	RDKit	0.79
PILOT	RDKit	0.81
PILOT	RDKit	0.77
PILOT	RDKit	0.82
PILOT	RDKit	0.7
PILOT	RDKit	0.64
PILOT	RDKit	0.91
PILOT	RDKit	0.74
PILOT	RDKit	0.72
PILOT	RDKit	0.68
PILOT	RDKit	0.98
PILOT	RDKit	0.95
PILOT	RDKit	0.8
PILOT	RDKit	0.85
PILOT	RDKit	1.0
PILOT	RDKit	0.92
PILOT	RDKit	0.4
PILOT	RDKit	0.68
PILOT	RDKit	0.89
PILOT	PoseBusters	0.975
PILOT	PoseBusters	0.9387755102040817
PILOT	PoseBusters	0.9010989010989011
PILOT	PoseBusters	0.8441558441558441
PILOT	PoseBusters	0.975609756097561
PILOT	PoseBusters	0.96875
PILOT	PoseBusters	0.8674698795180723
PILOT	PoseBusters	0.9285714285714286
PILOT	PoseBusters	0.9239130434782609
PILOT	PoseBusters	0.9375
PILOT	PoseBusters	0.9545454545454546
PILOT	PoseBusters	0.8787878787878788
PILOT	PoseBusters	0.9444444444444444
PILOT	PoseBusters	0.967741935483871
PILOT	PoseBusters	0.9253731343283582
PILOT	PoseBusters	0.9368421052631579
PILOT	PoseBusters	0.9180327868852459
PILOT	PoseBusters	0.8395061728395061
PILOT	PoseBusters	0.9186046511627907
PILOT	PoseBusters	0.8157894736842105
PILOT	PoseBusters	0.9347826086956522
PILOT	PoseBusters	0.8904109589041096
PILOT	PoseBusters	0.875
PILOT	PoseBusters	0.989247311827957
PILOT	PoseBusters	0.9893617021276596
PILOT	PoseBusters	0.9583333333333334
PILOT	PoseBusters	0.8604651162790697
PILOT	PoseBusters	0.967391304347826
PILOT	PoseBusters	0.9
PILOT	PoseBusters	0.9655172413793104
PILOT	PoseBusters	0.989010989010989
PILOT	PoseBusters	0.8823529411764706
PILOT	PoseBusters	0.9882352941176471
PILOT	PoseBusters	0.8987341772151899
PILOT	PoseBusters	0.7910447761194029
PILOT	PoseBusters	1.0
PILOT	PoseBusters	0.9428571428571428
PILOT	PoseBusters	0.8690476190476191
PILOT	PoseBusters	0.9206349206349206
PILOT	PoseBusters	0.9560439560439561
PILOT	PoseBusters	0.9574468085106383
PILOT	PoseBusters	0.9493670886075949
PILOT	PoseBusters	0.9222222222222223
PILOT	PoseBusters	0.8941176470588236
PILOT	PoseBusters	0.8461538461538461
PILOT	PoseBusters	0.8653846153846154
PILOT	PoseBusters	0.9402985074626866
PILOT	PoseBusters	0.9402985074626866
PILOT	PoseBusters	0.9894736842105263
PILOT	PoseBusters	0.9897959183673469
PILOT	PoseBusters	0.99
PILOT	PoseBusters	0.975
PILOT	PoseBusters	0.9125
PILOT	PoseBusters	0.9146341463414634
PILOT	PoseBusters	0.9324324324324325
PILOT	PoseBusters	0.9090909090909091
PILOT	PoseBusters	0.7636363636363637
PILOT	PoseBusters	0.9625
PILOT	PoseBusters	0.978494623655914
PILOT	PoseBusters	0.9887640449438202
PILOT	PoseBusters	0.9895833333333334
PILOT	PoseBusters	0.9680851063829787
PILOT	PoseBusters	0.8089887640449438
PILOT	PoseBusters	0.925
PILOT	PoseBusters	0.898876404494382
PILOT	PoseBusters	0.891566265060241
PILOT	PoseBusters	0.8870967741935484
PILOT	PoseBusters	1.0
PILOT	PoseBusters	0.8717948717948718
PILOT	PoseBusters	0.8953488372093024
PILOT	PoseBusters	0.9069767441860465
PILOT	PoseBusters	0.9456521739130435
PILOT	PoseBusters	0.9574468085106383
PILOT	PoseBusters	0.8928571428571429
PILOT	PoseBusters	0.9069767441860465
PILOT	PoseBusters	0.875
PILOT	PoseBusters	0.9555555555555556
PILOT	PoseBusters	0.9615384615384616
PILOT	PoseBusters	0.9894736842105263
PILOT	PoseBusters	0.8769230769230769
PILOT	PoseBusters	0.9247311827956989
PILOT	PoseBusters	0.9552238805970149
PILOT	PoseBusters	0.9101123595505618
PILOT	PoseBusters	0.9659090909090909
PILOT	PoseBusters	0.8620689655172413
PILOT	PoseBusters	0.8333333333333334
PILOT	PoseBusters	0.956989247311828
PILOT	PoseBusters	0.989247311827957
PILOT	PoseBusters	0.946236559139785
PILOT	PoseBusters	0.9895833333333334
PILOT	PoseBusters	0.84
PILOT	PoseBusters	0.9384615384615385
PILOT	PoseBusters	0.8591549295774648
PILOT	PoseBusters	0.9186046511627907
PILOT	PoseBusters	0.9574468085106383
PILOT	PoseBusters	0.9680851063829787
PILOT	PoseBusters	0.978021978021978
PILOT	PoseBusters	0.978021978021978
PILOT	PoseBusters	0.9560439560439561
PILOT	PoseBusters	0.8085106382978723
PILOT	PoseBusters	0.8205128205128205
PILOT	PoseBusters	0.9827586206896551
PILOT	PoseBusters	0.8153846153846154
PILOT	PoseBusters	0.9587628865979382
PILOT	PoseBusters	0.9493670886075949
PILOT	PoseBusters	0.9506172839506173
PILOT	PoseBusters	0.9
PILOT	PoseBusters	0.9058823529411765
PILOT	PoseBusters	0.9897959183673469
PILOT	PoseBusters	0.9746835443037974
PILOT	PoseBusters	1.0
PILOT	PoseBusters	0.9012345679012346
PILOT	PoseBusters	0.8441558441558441
PILOT	PoseBusters	0.8852459016393442
PILOT	PoseBusters	0.9886363636363636
PILOT	PoseBusters	0.9545454545454546
PILOT	PoseBusters	0.926829268292683
PILOT	PoseBusters	0.926829268292683
PILOT	PoseBusters	0.8275862068965517
PILOT	PoseBusters	0.7547169811320755
PILOT	PoseBusters	0.8941176470588236
PILOT	PoseBusters	0.855072463768116
PILOT	PoseBusters	0.9325842696629213
PILOT	PoseBusters	0.8160919540229885
PILOT	PoseBusters	0.9789473684210527
PILOT	PoseBusters	0.8666666666666667
PILOT	PoseBusters	0.979381443298969
PILOT	PoseBusters	0.9595959595959596
PILOT	PoseBusters	0.8717948717948718
PILOT	PoseBusters	0.8493150684931506
PILOT	PoseBusters	0.9680851063829787
PILOT	PoseBusters	0.7692307692307693
PILOT	PoseBusters	0.8452380952380952
PILOT	PoseBusters	0.9024390243902439
PILOT	PoseBusters	0.9642857142857143
PILOT	PoseBusters	0.8701298701298701
PILOT	PoseBusters	0.9135802469135802
PILOT	PoseBusters	0.8615384615384616
PILOT	PoseBusters	0.8666666666666667
PILOT	PoseBusters	0.9176470588235294
PILOT	PoseBusters	0.9550561797752809
PILOT	PoseBusters	0.9047619047619048
PILOT	PoseBusters	0.9135802469135802
PILOT	PoseBusters	0.9090909090909091
PILOT	PoseBusters	0.918918918918919
PILOT	PoseBusters	0.9782608695652174
PILOT	PoseBusters	0.9789473684210527
PILOT	PoseBusters	0.8641975308641975
PILOT	PoseBusters	0.8
PILOT	PoseBusters	0.922077922077922
PILOT	PoseBusters	0.9895833333333334
PILOT	PoseBusters	0.9404761904761905
PILOT	PoseBusters	0.9397590361445783
PILOT	PoseBusters	0.872093023255814
PILOT	PoseBusters	0.8701298701298701
PILOT	PoseBusters	0.9135802469135802
PILOT	PoseBusters	0.9142857142857143
PILOT	PoseBusters	0.9101123595505618
PILOT	PoseBusters	0.9263157894736842
PILOT	PoseBusters	0.7948717948717948
PILOT	PoseBusters	0.8939393939393939
PILOT	PoseBusters	0.96
PILOT	PoseBusters	0.8837209302325582
PILOT	PoseBusters	0.967391304347826
PILOT	PoseBusters	0.9473684210526315
PILOT	PoseBusters	0.9767441860465116
PILOT	PoseBusters	0.9078947368421053
PILOT	PoseBusters	0.9146341463414634
PILOT	PoseBusters	0.9058823529411765
PILOT	PoseBusters	0.9315068493150684
PILOT	PoseBusters	0.9259259259259259
PILOT	PoseBusters	0.9195402298850575
PILOT	PoseBusters	0.9615384615384616
PILOT	PoseBusters	0.8823529411764706
PILOT	PoseBusters	0.873015873015873
PILOT	PoseBusters	0.8765432098765432
PILOT	PoseBusters	0.8589743589743589
PILOT	PoseBusters	0.922077922077922
PILOT	PoseBusters	0.956989247311828
PILOT	PoseBusters	0.927710843373494
PILOT	PoseBusters	0.918918918918919
PILOT	PoseBusters	0.8428571428571429
PILOT	PoseBusters	0.918918918918919
PILOT	PoseBusters	0.9342105263157895
PILOT	PoseBusters	0.8205128205128205
PILOT	PoseBusters	0.9512195121951219
PILOT	PoseBusters	0.9888888888888889
PILOT	PoseBusters	0.9550561797752809
PILOT	PoseBusters	0.9615384615384616
PILOT	PoseBusters	0.8863636363636364
PILOT	PoseBusters	0.8360655737704918
PILOT	PoseBusters	0.8035714285714286
PILOT	PoseBusters	0.8611111111111112
PILOT	PoseBusters	0.8767123287671232
PILOT	PoseBusters	0.7966101694915254
PILOT	PoseBusters	0.5882352941176471
PILOT	PoseBusters	0.891566265060241
PILOT	PoseBusters	0.8985507246376812
PILOT	PoseBusters	0.9545454545454546
PILOT	PoseBusters	0.7368421052631579
PILOT	PoseBusters	0.9315068493150684
PILOT	PoseBusters	0.9120879120879121
PILOT	PoseBusters	0.925
PILOT	PoseBusters	0.9135802469135802
PILOT	PoseBusters	0.945054945054945
PILOT	PoseBusters	0.85
PILOT	PoseBusters	0.8974358974358975
PILOT	PoseBusters	0.9767441860465116
PILOT	PoseBusters	0.8648648648648649
PILOT	PoseBusters	0.9565217391304348
PILOT	PoseBusters	0.9487179487179487
PILOT	PoseBusters	0.896551724137931
PILOT	PoseBusters	0.8695652173913043
PILOT	PoseBusters	1.0
PILOT	PoseBusters	0.8414634146341463
PILOT	PoseBusters	0.9791666666666666
PILOT	PoseBusters	0.8607594936708861
PILOT	PoseBusters	0.6862745098039216
PILOT	PoseBusters	0.9390243902439024
PILOT	PoseBusters	0.9512195121951219
PILOT	PoseBusters	0.8857142857142857
PILOT	PoseBusters	0.8648648648648649
PILOT	PoseBusters	0.8717948717948718
PILOT	PoseBusters	0.8840579710144928
PILOT	PoseBusters	0.9302325581395349
FLOWR_20steps	RDKit	0.67
FLOWR_20steps	RDKit	0.87
FLOWR_20steps	RDKit	0.91
FLOWR_20steps	RDKit	0.99
FLOWR_20steps	RDKit	0.94
FLOWR_20steps	RDKit	0.85
FLOWR_20steps	RDKit	0.9
FLOWR_20steps	RDKit	0.92
FLOWR_20steps	RDKit	0.92
FLOWR_20steps	RDKit	0.94
FLOWR_20steps	RDKit	0.98
FLOWR_20steps	RDKit	0.96
FLOWR_20steps	RDKit	0.85
FLOWR_20steps	RDKit	0.91
FLOWR_20steps	RDKit	0.85
FLOWR_20steps	RDKit	0.74
FLOWR_20steps	RDKit	0.93
FLOWR_20steps	RDKit	0.96
FLOWR_20steps	RDKit	0.85
FLOWR_20steps	RDKit	0.82
FLOWR_20steps	RDKit	0.89
FLOWR_20steps	RDKit	0.91
FLOWR_20steps	RDKit	0.69
FLOWR_20steps	RDKit	0.91
FLOWR_20steps	RDKit	0.93
FLOWR_20steps	RDKit	0.99
FLOWR_20steps	RDKit	0.96
FLOWR_20steps	RDKit	0.84
FLOWR_20steps	RDKit	0.81
FLOWR_20steps	RDKit	0.97
FLOWR_20steps	RDKit	0.78
FLOWR_20steps	RDKit	0.95
FLOWR_20steps	RDKit	0.76
FLOWR_20steps	RDKit	0.89
FLOWR_20steps	RDKit	0.79
FLOWR_20steps	RDKit	0.98
FLOWR_20steps	RDKit	0.9
FLOWR_20steps	RDKit	0.9
FLOWR_20steps	RDKit	0.9
FLOWR_20steps	RDKit	0.93
FLOWR_20steps	RDKit	0.93
FLOWR_20steps	RDKit	0.96
FLOWR_20steps	RDKit	0.77
FLOWR_20steps	RDKit	0.65
FLOWR_20steps	RDKit	0.72
FLOWR_20steps	RDKit	0.88
FLOWR_20steps	RDKit	0.89
FLOWR_20steps	RDKit	0.85
FLOWR_20steps	RDKit	0.79
FLOWR_20steps	RDKit	0.9
FLOWR_20steps	RDKit	0.9
FLOWR_20steps	RDKit	0.93
FLOWR_20steps	RDKit	0.92
FLOWR_20steps	RDKit	0.91
FLOWR_20steps	RDKit	0.9
FLOWR_20steps	RDKit	0.92
FLOWR_20steps	RDKit	0.83
FLOWR_20steps	RDKit	0.91
FLOWR_20steps	RDKit	0.99
FLOWR_20steps	RDKit	0.76
FLOWR_20steps	RDKit	0.84
FLOWR_20steps	RDKit	0.88
FLOWR_20steps	RDKit	0.9
FLOWR_20steps	RDKit	0.82
FLOWR_20steps	RDKit	0.87
FLOWR_20steps	RDKit	0.84
FLOWR_20steps	RDKit	0.87
FLOWR_20steps	RDKit	0.82
FLOWR_20steps	RDKit	0.98
FLOWR_20steps	RDKit	0.93
FLOWR_20steps	RDKit	0.71
FLOWR_20steps	RDKit	0.92
FLOWR_20steps	RDKit	0.85
FLOWR_20steps	RDKit	0.89
FLOWR_20steps	RDKit	0.86
FLOWR_20steps	RDKit	0.9
FLOWR_20steps	RDKit	0.89
FLOWR_20steps	RDKit	0.81
FLOWR_20steps	RDKit	0.85
FLOWR_20steps	RDKit	0.92
FLOWR_20steps	RDKit	0.97
FLOWR_20steps	RDKit	0.86
FLOWR_20steps	RDKit	0.91
FLOWR_20steps	RDKit	0.93
FLOWR_20steps	RDKit	0.9
FLOWR_20steps	RDKit	0.95
FLOWR_20steps	RDKit	0.98
FLOWR_20steps	RDKit	0.94
FLOWR_20steps	RDKit	0.99
FLOWR_20steps	RDKit	0.94
FLOWR_20steps	RDKit	0.93
FLOWR_20steps	RDKit	0.6
FLOWR_20steps	RDKit	0.84
FLOWR_20steps	RDKit	0.8
FLOWR_20steps	RDKit	0.93
FLOWR_20steps	RDKit	0.9
FLOWR_20steps	RDKit	0.79
FLOWR_20steps	RDKit	0.82
FLOWR_20steps	RDKit	0.74
FLOWR_20steps	RDKit	0.93
FLOWR_20steps	RDKit	0.58
FLOWR_20steps	RDKit	0.98
FLOWR_20steps	RDKit	0.95
FLOWR_20steps	RDKit	0.88
FLOWR_20steps	RDKit	0.47
FLOWR_20steps	RDKit	0.91
FLOWR_20steps	RDKit	0.92
FLOWR_20steps	RDKit	0.94
FLOWR_20steps	RDKit	0.92
FLOWR_20steps	RDKit	0.94
FLOWR_20steps	RDKit	0.81
FLOWR_20steps	RDKit	0.84
FLOWR_20steps	RDKit	0.88
FLOWR_20steps	RDKit	0.65
FLOWR_20steps	RDKit	0.83
FLOWR_20steps	RDKit	0.86
FLOWR_20steps	RDKit	0.91
FLOWR_20steps	RDKit	0.98
FLOWR_20steps	RDKit	0.79
FLOWR_20steps	RDKit	0.79
FLOWR_20steps	RDKit	0.62
FLOWR_20steps	RDKit	0.96
FLOWR_20steps	RDKit	0.93
FLOWR_20steps	RDKit	0.8
FLOWR_20steps	RDKit	0.82
FLOWR_20steps	RDKit	0.91
FLOWR_20steps	RDKit	0.89
FLOWR_20steps	RDKit	0.89
FLOWR_20steps	RDKit	0.96
FLOWR_20steps	RDKit	0.87
FLOWR_20steps	RDKit	0.89
FLOWR_20steps	RDKit	0.97
FLOWR_20steps	RDKit	0.94
FLOWR_20steps	RDKit	0.67
FLOWR_20steps	RDKit	0.93
FLOWR_20steps	RDKit	0.86
FLOWR_20steps	RDKit	0.68
FLOWR_20steps	RDKit	0.9
FLOWR_20steps	RDKit	0.93
FLOWR_20steps	RDKit	0.84
FLOWR_20steps	RDKit	0.97
FLOWR_20steps	RDKit	0.98
FLOWR_20steps	RDKit	0.53
FLOWR_20steps	RDKit	0.76
FLOWR_20steps	RDKit	1.0
FLOWR_20steps	RDKit	0.99
FLOWR_20steps	RDKit	0.94
FLOWR_20steps	RDKit	0.77
FLOWR_20steps	RDKit	0.94
FLOWR_20steps	RDKit	0.78
FLOWR_20steps	RDKit	0.91
FLOWR_20steps	RDKit	0.94
FLOWR_20steps	RDKit	0.94
FLOWR_20steps	RDKit	0.92
FLOWR_20steps	RDKit	0.83
FLOWR_20steps	RDKit	0.9
FLOWR_20steps	RDKit	0.96
FLOWR_20steps	RDKit	0.76
FLOWR_20steps	RDKit	0.8
FLOWR_20steps	RDKit	0.74
FLOWR_20steps	RDKit	0.99
FLOWR_20steps	RDKit	1.0
FLOWR_20steps	RDKit	0.92
FLOWR_20steps	RDKit	0.96
FLOWR_20steps	RDKit	0.98
FLOWR_20steps	RDKit	0.92
FLOWR_20steps	RDKit	0.79
FLOWR_20steps	RDKit	0.89
FLOWR_20steps	RDKit	0.93
FLOWR_20steps	RDKit	0.77
FLOWR_20steps	RDKit	0.84
FLOWR_20steps	RDKit	0.92
FLOWR_20steps	RDKit	0.93
FLOWR_20steps	RDKit	0.9
FLOWR_20steps	RDKit	0.96
FLOWR_20steps	RDKit	0.92
FLOWR_20steps	RDKit	0.98
FLOWR_20steps	RDKit	0.96
FLOWR_20steps	RDKit	1.0
FLOWR_20steps	RDKit	0.96
FLOWR_20steps	RDKit	0.8
FLOWR_20steps	RDKit	0.93
FLOWR_20steps	RDKit	0.72
FLOWR_20steps	RDKit	0.87
FLOWR_20steps	RDKit	0.76
FLOWR_20steps	RDKit	0.89
FLOWR_20steps	RDKit	0.99
FLOWR_20steps	RDKit	0.7
FLOWR_20steps	RDKit	0.82
FLOWR_20steps	RDKit	0.88
FLOWR_20steps	RDKit	0.79
FLOWR_20steps	RDKit	0.99
FLOWR_20steps	RDKit	0.88
FLOWR_20steps	RDKit	0.92
FLOWR_20steps	RDKit	0.84
FLOWR_20steps	RDKit	0.92
FLOWR_20steps	RDKit	0.9
FLOWR_20steps	RDKit	0.91
FLOWR_20steps	RDKit	0.84
FLOWR_20steps	RDKit	0.63
FLOWR_20steps	RDKit	0.96
FLOWR_20steps	RDKit	0.96
FLOWR_20steps	RDKit	0.92
FLOWR_20steps	RDKit	0.95
FLOWR_20steps	RDKit	0.81
FLOWR_20steps	RDKit	0.82
FLOWR_20steps	RDKit	0.81
FLOWR_20steps	RDKit	0.76
FLOWR_20steps	RDKit	0.97
FLOWR_20steps	RDKit	0.89
FLOWR_20steps	RDKit	0.75
FLOWR_20steps	RDKit	0.68
FLOWR_20steps	RDKit	0.96
FLOWR_20steps	RDKit	0.65
FLOWR_20steps	RDKit	0.89
FLOWR_20steps	RDKit	0.87
FLOWR_20steps	RDKit	0.86
FLOWR_20steps	RDKit	0.9
FLOWR_20steps	RDKit	0.89
FLOWR_20steps	RDKit	0.81
FLOWR_20steps	RDKit	0.85
FLOWR_20steps	RDKit	0.9
FLOWR_20steps	RDKit	0.93
FLOWR_20steps	RDKit	0.93
FLOWR_20steps	RDKit	0.7
FLOWR_20steps	PoseBusters	0.8076923076923077
FLOWR_20steps	PoseBusters	0.9270833333333334
FLOWR_20steps	PoseBusters	0.8367346938775511
FLOWR_20steps	PoseBusters	0.8941176470588236
FLOWR_20steps	PoseBusters	0.8924731182795699
FLOWR_20steps	PoseBusters	0.8421052631578947
FLOWR_20steps	PoseBusters	0.8395061728395061
FLOWR_20steps	PoseBusters	0.9468085106382979
FLOWR_20steps	PoseBusters	0.9574468085106383
FLOWR_20steps	PoseBusters	0.946236559139785
FLOWR_20steps	PoseBusters	0.8279569892473119
FLOWR_20steps	PoseBusters	0.8536585365853658
FLOWR_20steps	PoseBusters	0.9310344827586207
FLOWR_20steps	PoseBusters	0.9560439560439561
FLOWR_20steps	PoseBusters	0.9125
FLOWR_20steps	PoseBusters	0.925531914893617
FLOWR_20steps	PoseBusters	0.8571428571428571
FLOWR_20steps	PoseBusters	0.8636363636363636
FLOWR_20steps	PoseBusters	0.9130434782608695
FLOWR_20steps	PoseBusters	0.6375
FLOWR_20steps	PoseBusters	0.8172043010752689
FLOWR_20steps	PoseBusters	0.7738095238095238
FLOWR_20steps	PoseBusters	0.9333333333333333
FLOWR_20steps	PoseBusters	0.8367346938775511
FLOWR_20steps	PoseBusters	0.9175257731958762
FLOWR_20steps	PoseBusters	0.8947368421052632
FLOWR_20steps	PoseBusters	0.7391304347826086
FLOWR_20steps	PoseBusters	0.9183673469387755
FLOWR_20steps	PoseBusters	0.9578947368421052
FLOWR_20steps	PoseBusters	0.9565217391304348
FLOWR_20steps	PoseBusters	0.9489795918367347
FLOWR_20steps	PoseBusters	0.8765432098765432
FLOWR_20steps	PoseBusters	0.9072164948453608
FLOWR_20steps	PoseBusters	0.9010989010989011
FLOWR_20steps	PoseBusters	0.8076923076923077
FLOWR_20steps	PoseBusters	0.9393939393939394
FLOWR_20steps	PoseBusters	0.8831168831168831
FLOWR_20steps	PoseBusters	0.9347826086956522
FLOWR_20steps	PoseBusters	0.9438202247191011
FLOWR_20steps	PoseBusters	0.9574468085106383
FLOWR_20steps	PoseBusters	0.9130434782608695
FLOWR_20steps	PoseBusters	0.9058823529411765
FLOWR_20steps	PoseBusters	0.9555555555555556
FLOWR_20steps	PoseBusters	0.8695652173913043
FLOWR_20steps	PoseBusters	0.8961038961038961
FLOWR_20steps	PoseBusters	0.8823529411764706
FLOWR_20steps	PoseBusters	0.9239130434782609
FLOWR_20steps	PoseBusters	0.8028169014084507
FLOWR_20steps	PoseBusters	0.95
FLOWR_20steps	PoseBusters	0.7272727272727273
FLOWR_20steps	PoseBusters	0.7142857142857143
FLOWR_20steps	PoseBusters	0.8478260869565217
FLOWR_20steps	PoseBusters	0.9382716049382716
FLOWR_20steps	PoseBusters	0.9540229885057471
FLOWR_20steps	PoseBusters	0.9240506329113924
FLOWR_20steps	PoseBusters	0.9047619047619048
FLOWR_20steps	PoseBusters	0.5606060606060606
FLOWR_20steps	PoseBusters	0.9239130434782609
FLOWR_20steps	PoseBusters	0.9278350515463918
FLOWR_20steps	PoseBusters	0.8829787234042553
FLOWR_20steps	PoseBusters	0.9139784946236559
FLOWR_20steps	PoseBusters	0.9565217391304348
FLOWR_20steps	PoseBusters	0.9032258064516129
FLOWR_20steps	PoseBusters	0.8791208791208791
FLOWR_20steps	PoseBusters	0.9
FLOWR_20steps	PoseBusters	0.8913043478260869
FLOWR_20steps	PoseBusters	0.8333333333333334
FLOWR_20steps	PoseBusters	0.96875
FLOWR_20steps	PoseBusters	0.9080459770114943
FLOWR_20steps	PoseBusters	0.8681318681318682
FLOWR_20steps	PoseBusters	0.8765432098765432
FLOWR_20steps	PoseBusters	0.8144329896907216
FLOWR_20steps	PoseBusters	0.9473684210526315
FLOWR_20steps	PoseBusters	0.8157894736842105
FLOWR_20steps	PoseBusters	0.9036144578313253
FLOWR_20steps	PoseBusters	0.7415730337078652
FLOWR_20steps	PoseBusters	0.9325842696629213
FLOWR_20steps	PoseBusters	0.8767123287671232
FLOWR_20steps	PoseBusters	0.9587628865979382
FLOWR_20steps	PoseBusters	0.8513513513513513
FLOWR_20steps	PoseBusters	0.9230769230769231
FLOWR_20steps	PoseBusters	0.8941176470588236
FLOWR_20steps	PoseBusters	0.8709677419354839
FLOWR_20steps	PoseBusters	0.96875
FLOWR_20steps	PoseBusters	0.9222222222222223
FLOWR_20steps	PoseBusters	0.8111111111111111
FLOWR_20steps	PoseBusters	0.9111111111111111
FLOWR_20steps	PoseBusters	0.851063829787234
FLOWR_20steps	PoseBusters	0.7959183673469388
FLOWR_20steps	PoseBusters	0.8686868686868687
FLOWR_20steps	PoseBusters	0.7037037037037037
FLOWR_20steps	PoseBusters	0.726027397260274
FLOWR_20steps	PoseBusters	0.8714285714285714
FLOWR_20steps	PoseBusters	0.8314606741573034
FLOWR_20steps	PoseBusters	0.93
FLOWR_20steps	PoseBusters	0.8571428571428571
FLOWR_20steps	PoseBusters	0.9479166666666666
FLOWR_20steps	PoseBusters	0.9375
FLOWR_20steps	PoseBusters	0.978494623655914
FLOWR_20steps	PoseBusters	0.5671641791044776
FLOWR_20steps	PoseBusters	0.6
FLOWR_20steps	PoseBusters	0.875
FLOWR_20steps	PoseBusters	0.6962025316455697
FLOWR_20steps	PoseBusters	0.9183673469387755
FLOWR_20steps	PoseBusters	0.8636363636363636
FLOWR_20steps	PoseBusters	0.9213483146067416
FLOWR_20steps	PoseBusters	0.898876404494382
FLOWR_20steps	PoseBusters	0.9368421052631579
FLOWR_20steps	PoseBusters	0.9230769230769231
FLOWR_20steps	PoseBusters	0.9574468085106383
FLOWR_20steps	PoseBusters	0.9595959595959596
FLOWR_20steps	PoseBusters	0.8297872340425532
FLOWR_20steps	PoseBusters	0.7872340425531915
FLOWR_20steps	PoseBusters	0.7023809523809523
FLOWR_20steps	PoseBusters	0.927710843373494
FLOWR_20steps	PoseBusters	0.7848101265822784
FLOWR_20steps	PoseBusters	0.9130434782608695
FLOWR_20steps	PoseBusters	0.8522727272727273
FLOWR_20steps	PoseBusters	0.6153846153846154
FLOWR_20steps	PoseBusters	0.8117647058823529
FLOWR_20steps	PoseBusters	0.8876404494382022
FLOWR_20steps	PoseBusters	0.7976190476190477
FLOWR_20steps	PoseBusters	0.8602150537634409
FLOWR_20steps	PoseBusters	0.9032258064516129
FLOWR_20steps	PoseBusters	0.9431818181818182
FLOWR_20steps	PoseBusters	0.8681318681318682
FLOWR_20steps	PoseBusters	0.9090909090909091
FLOWR_20steps	PoseBusters	0.946236559139785
FLOWR_20steps	PoseBusters	0.898989898989899
FLOWR_20steps	PoseBusters	0.8170731707317073
FLOWR_20steps	PoseBusters	0.9560439560439561
FLOWR_20steps	PoseBusters	0.782051282051282
FLOWR_20steps	PoseBusters	0.9
FLOWR_20steps	PoseBusters	0.8777777777777778
FLOWR_20steps	PoseBusters	0.9166666666666666
FLOWR_20steps	PoseBusters	0.9090909090909091
FLOWR_20steps	PoseBusters	0.8404255319148937
FLOWR_20steps	PoseBusters	0.6551724137931034
FLOWR_20steps	PoseBusters	0.8901098901098901
FLOWR_20steps	PoseBusters	0.90625
FLOWR_20steps	PoseBusters	0.9456521739130435
FLOWR_20steps	PoseBusters	0.85
FLOWR_20steps	PoseBusters	0.7631578947368421
FLOWR_20steps	PoseBusters	0.9456521739130435
FLOWR_20steps	PoseBusters	0.8048780487804879
FLOWR_20steps	PoseBusters	0.9791666666666666
FLOWR_20steps	PoseBusters	1.0
FLOWR_20steps	PoseBusters	0.945054945054945
FLOWR_20steps	PoseBusters	0.7592592592592593
FLOWR_20steps	PoseBusters	0.9175257731958762
FLOWR_20steps	PoseBusters	0.9438202247191011
FLOWR_20steps	PoseBusters	0.9080459770114943
FLOWR_20steps	PoseBusters	0.8292682926829268
FLOWR_20steps	PoseBusters	0.946236559139785
FLOWR_20steps	PoseBusters	0.8235294117647058
FLOWR_20steps	PoseBusters	0.8888888888888888
FLOWR_20steps	PoseBusters	0.891566265060241
FLOWR_20steps	PoseBusters	0.9333333333333333
FLOWR_20steps	PoseBusters	0.9157894736842105
FLOWR_20steps	PoseBusters	0.7283950617283951
FLOWR_20steps	PoseBusters	0.8823529411764706
FLOWR_20steps	PoseBusters	0.8857142857142857
FLOWR_20steps	PoseBusters	0.9529411764705882
FLOWR_20steps	PoseBusters	0.8333333333333334
FLOWR_20steps	PoseBusters	0.9191919191919192
FLOWR_20steps	PoseBusters	0.8695652173913043
FLOWR_20steps	PoseBusters	0.8131868131868132
FLOWR_20steps	PoseBusters	0.9333333333333333
FLOWR_20steps	PoseBusters	0.9213483146067416
FLOWR_20steps	PoseBusters	0.8888888888888888
FLOWR_20steps	PoseBusters	0.8202247191011236
FLOWR_20steps	PoseBusters	0.8979591836734694
FLOWR_20steps	PoseBusters	0.8735632183908046
FLOWR_20steps	PoseBusters	0.9239130434782609
FLOWR_20steps	PoseBusters	0.8902439024390244
FLOWR_20steps	PoseBusters	0.8387096774193549
FLOWR_20steps	PoseBusters	0.8404255319148937
FLOWR_20steps	PoseBusters	0.8636363636363636
FLOWR_20steps	PoseBusters	0.967391304347826
FLOWR_20steps	PoseBusters	0.925531914893617
FLOWR_20steps	PoseBusters	0.7857142857142857
FLOWR_20steps	PoseBusters	0.8625
FLOWR_20steps	PoseBusters	0.84
FLOWR_20steps	PoseBusters	0.8735632183908046
FLOWR_20steps	PoseBusters	0.8032786885245902
FLOWR_20steps	PoseBusters	0.8651685393258427
FLOWR_20steps	PoseBusters	0.989247311827957
FLOWR_20steps	PoseBusters	0.9479166666666666
FLOWR_20steps	PoseBusters	0.8275862068965517
FLOWR_20steps	PoseBusters	0.8777777777777778
FLOWR_20steps	PoseBusters	0.8117647058823529
FLOWR_20steps	PoseBusters	0.4
FLOWR_20steps	PoseBusters	0.7638888888888888
FLOWR_20steps	PoseBusters	0.9
FLOWR_20steps	PoseBusters	0.7974683544303798
FLOWR_20steps	PoseBusters	0.5925925925925926
FLOWR_20steps	PoseBusters	0.84
FLOWR_20steps	PoseBusters	0.8955223880597015
FLOWR_20steps	PoseBusters	0.9318181818181818
FLOWR_20steps	PoseBusters	0.7204301075268817
FLOWR_20steps	PoseBusters	0.7215189873417721
FLOWR_20steps	PoseBusters	0.8823529411764706
FLOWR_20steps	PoseBusters	0.8764044943820225
FLOWR_20steps	PoseBusters	0.8023255813953488
FLOWR_20steps	PoseBusters	0.9270833333333334
FLOWR_20steps	PoseBusters	0.7790697674418605
FLOWR_20steps	PoseBusters	0.96875
FLOWR_20steps	PoseBusters	0.9247311827956989
FLOWR_20steps	PoseBusters	0.9473684210526315
FLOWR_20steps	PoseBusters	0.8928571428571429
FLOWR_20steps	PoseBusters	0.8172043010752689
FLOWR_20steps	PoseBusters	0.5
FLOWR_20steps	PoseBusters	0.9066666666666666
FLOWR_20steps	PoseBusters	0.8604651162790697
FLOWR_20steps	PoseBusters	0.9456521739130435
FLOWR_20steps	PoseBusters	0.9696969696969697
FLOWR_20steps	PoseBusters	0.9213483146067416
FLOWR_20steps	PoseBusters	0.7283950617283951
FLOWR_20steps	PoseBusters	0.8117647058823529
FLOWR_20steps	PoseBusters	0.7857142857142857
FLOWR_20steps	PoseBusters	0.9444444444444444
FLOWR_20steps	PoseBusters	0.7912087912087912
FLOWR_20steps	PoseBusters	0.8695652173913043
FLOWR_20steps	PoseBusters	0.6962025316455697
FLOWR_20steps	PoseBusters	0.8941176470588236
FLOWR_50steps	RDKit	0.89
FLOWR_50steps	RDKit	0.98
FLOWR_50steps	RDKit	0.91
FLOWR_50steps	RDKit	1.0
FLOWR_50steps	RDKit	0.96
FLOWR_50steps	RDKit	0.93
FLOWR_50steps	RDKit	0.95
FLOWR_50steps	RDKit	0.93
FLOWR_50steps	RDKit	0.96
FLOWR_50steps	RDKit	0.97
FLOWR_50steps	RDKit	0.95
FLOWR_50steps	RDKit	0.99
FLOWR_50steps	RDKit	0.93
FLOWR_50steps	RDKit	0.93
FLOWR_50steps	RDKit	0.95
FLOWR_50steps	RDKit	0.81
FLOWR_50steps	RDKit	0.96
FLOWR_50steps	RDKit	1.0
FLOWR_50steps	RDKit	0.96
FLOWR_50steps	RDKit	0.94
FLOWR_50steps	RDKit	0.87
FLOWR_50steps	RDKit	0.97
FLOWR_50steps	RDKit	0.8
FLOWR_50steps	RDKit	0.99
FLOWR_50steps	RDKit	0.93
FLOWR_50steps	RDKit	0.98
FLOWR_50steps	RDKit	0.96
FLOWR_50steps	RDKit	0.9
FLOWR_50steps	RDKit	0.97
FLOWR_50steps	RDKit	0.99
FLOWR_50steps	RDKit	0.88
FLOWR_50steps	RDKit	0.98
FLOWR_50steps	RDKit	0.82
FLOWR_50steps	RDKit	0.93
FLOWR_50steps	RDKit	0.93
FLOWR_50steps	RDKit	0.97
FLOWR_50steps	RDKit	0.87
FLOWR_50steps	RDKit	0.89
FLOWR_50steps	RDKit	0.99
FLOWR_50steps	RDKit	0.91
FLOWR_50steps	RDKit	0.96
FLOWR_50steps	RDKit	1.0
FLOWR_50steps	RDKit	0.85
FLOWR_50steps	RDKit	0.81
FLOWR_50steps	RDKit	0.86
FLOWR_50steps	RDKit	0.99
FLOWR_50steps	RDKit	0.95
FLOWR_50steps	RDKit	0.94
FLOWR_50steps	RDKit	0.89
FLOWR_50steps	RDKit	0.86
FLOWR_50steps	RDKit	0.92
FLOWR_50steps	RDKit	0.91
FLOWR_50steps	RDKit	0.92
FLOWR_50steps	RDKit	0.96
FLOWR_50steps	RDKit	0.94
FLOWR_50steps	RDKit	0.96
FLOWR_50steps	RDKit	0.9
FLOWR_50steps	RDKit	0.92
FLOWR_50steps	RDKit	0.99
FLOWR_50steps	RDKit	0.94
FLOWR_50steps	RDKit	0.92
FLOWR_50steps	RDKit	0.92
FLOWR_50steps	RDKit	0.94
FLOWR_50steps	RDKit	0.84
FLOWR_50steps	RDKit	0.93
FLOWR_50steps	RDKit	0.92
FLOWR_50steps	RDKit	0.92
FLOWR_50steps	RDKit	0.86
FLOWR_50steps	RDKit	1.0
FLOWR_50steps	RDKit	0.96
FLOWR_50steps	RDKit	0.84
FLOWR_50steps	RDKit	0.96
FLOWR_50steps	RDKit	0.94
FLOWR_50steps	RDKit	0.98
FLOWR_50steps	RDKit	0.96
FLOWR_50steps	RDKit	0.93
FLOWR_50steps	RDKit	0.95
FLOWR_50steps	RDKit	0.88
FLOWR_50steps	RDKit	0.97
FLOWR_50steps	RDKit	0.93
FLOWR_50steps	RDKit	0.98
FLOWR_50steps	RDKit	0.96
FLOWR_50steps	RDKit	0.97
FLOWR_50steps	RDKit	0.94
FLOWR_50steps	RDKit	0.94
FLOWR_50steps	RDKit	0.97
FLOWR_50steps	RDKit	0.96
FLOWR_50steps	RDKit	0.95
FLOWR_50steps	RDKit	1.0
FLOWR_50steps	RDKit	0.99
FLOWR_50steps	RDKit	0.97
FLOWR_50steps	RDKit	0.81
FLOWR_50steps	RDKit	0.91
FLOWR_50steps	RDKit	0.91
FLOWR_50steps	RDKit	0.97
FLOWR_50steps	RDKit	0.95
FLOWR_50steps	RDKit	0.88
FLOWR_50steps	RDKit	0.92
FLOWR_50steps	RDKit	0.83
FLOWR_50steps	RDKit	0.98
FLOWR_50steps	RDKit	0.72
FLOWR_50steps	RDKit	0.96
FLOWR_50steps	RDKit	0.97
FLOWR_50steps	RDKit	0.9
FLOWR_50steps	RDKit	0.74
FLOWR_50steps	RDKit	0.96
FLOWR_50steps	RDKit	0.97
FLOWR_50steps	RDKit	1.0
FLOWR_50steps	RDKit	0.98
FLOWR_50steps	RDKit	0.93
FLOWR_50steps	RDKit	0.87
FLOWR_50steps	RDKit	0.92
FLOWR_50steps	RDKit	0.89
FLOWR_50steps	RDKit	0.81
FLOWR_50steps	RDKit	0.88
FLOWR_50steps	RDKit	0.97
FLOWR_50steps	RDKit	0.96
FLOWR_50steps	RDKit	0.99
FLOWR_50steps	RDKit	0.86
FLOWR_50steps	RDKit	0.93
FLOWR_50steps	RDKit	0.85
FLOWR_50steps	RDKit	0.99
FLOWR_50steps	RDKit	0.96
FLOWR_50steps	RDKit	0.91
FLOWR_50steps	RDKit	0.97
FLOWR_50steps	RDKit	0.97
FLOWR_50steps	RDKit	0.97
FLOWR_50steps	RDKit	0.93
FLOWR_50steps	RDKit	0.96
FLOWR_50steps	RDKit	0.9
FLOWR_50steps	RDKit	0.97
FLOWR_50steps	RDKit	0.98
FLOWR_50steps	RDKit	0.99
FLOWR_50steps	RDKit	0.88
FLOWR_50steps	RDKit	0.97
FLOWR_50steps	RDKit	0.96
FLOWR_50steps	RDKit	0.84
FLOWR_50steps	RDKit	0.9
FLOWR_50steps	RDKit	0.96
FLOWR_50steps	RDKit	0.94
FLOWR_50steps	RDKit	0.98
FLOWR_50steps	RDKit	0.98
FLOWR_50steps	RDKit	0.75
FLOWR_50steps	RDKit	0.88
FLOWR_50steps	RDKit	0.99
FLOWR_50steps	RDKit	0.98
FLOWR_50steps	RDKit	0.97
FLOWR_50steps	RDKit	0.9
FLOWR_50steps	RDKit	0.97
FLOWR_50steps	RDKit	0.92
FLOWR_50steps	RDKit	0.96
FLOWR_50steps	RDKit	0.98
FLOWR_50steps	RDKit	0.93
FLOWR_50steps	RDKit	0.97
FLOWR_50steps	RDKit	0.9
FLOWR_50steps	RDKit	0.89
FLOWR_50steps	RDKit	0.98
FLOWR_50steps	RDKit	0.85
FLOWR_50steps	RDKit	0.95
FLOWR_50steps	RDKit	0.72
FLOWR_50steps	RDKit	1.0
FLOWR_50steps	RDKit	0.99
FLOWR_50steps	RDKit	0.95
FLOWR_50steps	RDKit	0.98
FLOWR_50steps	RDKit	1.0
FLOWR_50steps	RDKit	0.95
FLOWR_50steps	RDKit	0.82
FLOWR_50steps	RDKit	0.93
FLOWR_50steps	RDKit	0.91
FLOWR_50steps	RDKit	0.9
FLOWR_50steps	RDKit	0.92
FLOWR_50steps	RDKit	0.95
FLOWR_50steps	RDKit	0.99
FLOWR_50steps	RDKit	0.94
FLOWR_50steps	RDKit	0.99
FLOWR_50steps	RDKit	0.98
FLOWR_50steps	RDKit	0.97
FLOWR_50steps	RDKit	0.98
FLOWR_50steps	RDKit	0.98
FLOWR_50steps	RDKit	0.98
FLOWR_50steps	RDKit	0.94
FLOWR_50steps	RDKit	0.94
FLOWR_50steps	RDKit	0.8
FLOWR_50steps	RDKit	0.95
FLOWR_50steps	RDKit	0.88
FLOWR_50steps	RDKit	0.93
FLOWR_50steps	RDKit	0.99
FLOWR_50steps	RDKit	0.71
FLOWR_50steps	RDKit	0.95
FLOWR_50steps	RDKit	0.98
FLOWR_50steps	RDKit	0.87
FLOWR_50steps	RDKit	1.0
FLOWR_50steps	RDKit	0.97
FLOWR_50steps	RDKit	0.94
FLOWR_50steps	RDKit	0.98
FLOWR_50steps	RDKit	0.94
FLOWR_50steps	RDKit	0.98
FLOWR_50steps	RDKit	0.93
FLOWR_50steps	RDKit	0.87
FLOWR_50steps	RDKit	0.81
FLOWR_50steps	RDKit	0.96
FLOWR_50steps	RDKit	0.97
FLOWR_50steps	RDKit	0.96
FLOWR_50steps	RDKit	0.98
FLOWR_50steps	RDKit	0.95
FLOWR_50steps	RDKit	0.9
FLOWR_50steps	RDKit	0.9
FLOWR_50steps	RDKit	0.85
FLOWR_50steps	RDKit	0.98
FLOWR_50steps	RDKit	0.95
FLOWR_50steps	RDKit	0.92
FLOWR_50steps	RDKit	0.84
FLOWR_50steps	RDKit	0.98
FLOWR_50steps	RDKit	0.87
FLOWR_50steps	RDKit	0.97
FLOWR_50steps	RDKit	0.99
FLOWR_50steps	RDKit	0.91
FLOWR_50steps	RDKit	0.96
FLOWR_50steps	RDKit	0.92
FLOWR_50steps	RDKit	0.87
FLOWR_50steps	RDKit	0.86
FLOWR_50steps	RDKit	0.95
FLOWR_50steps	RDKit	0.96
FLOWR_50steps	RDKit	0.98
FLOWR_50steps	RDKit	0.84
FLOWR_50steps	PoseBusters	0.8888888888888888
FLOWR_50steps	PoseBusters	0.9494949494949495
FLOWR_50steps	PoseBusters	0.9157894736842105
FLOWR_50steps	PoseBusters	0.9587628865979382
FLOWR_50steps	PoseBusters	0.979381443298969
FLOWR_50steps	PoseBusters	0.9333333333333333
FLOWR_50steps	PoseBusters	0.9347826086956522
FLOWR_50steps	PoseBusters	0.96875
FLOWR_50steps	PoseBusters	0.9795918367346939
FLOWR_50steps	PoseBusters	0.978021978021978
FLOWR_50steps	PoseBusters	1.0
FLOWR_50steps	PoseBusters	0.9767441860465116
FLOWR_50steps	PoseBusters	0.9782608695652174
FLOWR_50steps	PoseBusters	0.9587628865979382
FLOWR_50steps	PoseBusters	0.9340659340659341
FLOWR_50steps	PoseBusters	0.9797979797979798
FLOWR_50steps	PoseBusters	0.8444444444444444
FLOWR_50steps	PoseBusters	0.9175257731958762
FLOWR_50steps	PoseBusters	0.978494623655914
FLOWR_50steps	PoseBusters	0.7912087912087912
FLOWR_50steps	PoseBusters	0.8979591836734694
FLOWR_50steps	PoseBusters	0.9239130434782609
FLOWR_50steps	PoseBusters	1.0
FLOWR_50steps	PoseBusters	0.98
FLOWR_50steps	PoseBusters	1.0
FLOWR_50steps	PoseBusters	0.979381443298969
FLOWR_50steps	PoseBusters	0.9054054054054054
FLOWR_50steps	PoseBusters	0.9791666666666666
FLOWR_50steps	PoseBusters	1.0
FLOWR_50steps	PoseBusters	0.9587628865979382
FLOWR_50steps	PoseBusters	0.98989898989899
FLOWR_50steps	PoseBusters	0.9263157894736842
FLOWR_50steps	PoseBusters	1.0
FLOWR_50steps	PoseBusters	0.9791666666666666
FLOWR_50steps	PoseBusters	0.8586956521739131
FLOWR_50steps	PoseBusters	1.0
FLOWR_50steps	PoseBusters	0.9888888888888889
FLOWR_50steps	PoseBusters	0.9680851063829787
FLOWR_50steps	PoseBusters	0.967741935483871
FLOWR_50steps	PoseBusters	1.0
FLOWR_50steps	PoseBusters	0.96875
FLOWR_50steps	PoseBusters	0.978494623655914
FLOWR_50steps	PoseBusters	1.0
FLOWR_50steps	PoseBusters	0.956989247311828
FLOWR_50steps	PoseBusters	0.9764705882352941
FLOWR_50steps	PoseBusters	0.9629629629629629
FLOWR_50steps	PoseBusters	0.967391304347826
FLOWR_50steps	PoseBusters	0.9404761904761905
FLOWR_50steps	PoseBusters	0.9797979797979798
FLOWR_50steps	PoseBusters	0.77
FLOWR_50steps	PoseBusters	0.77
FLOWR_50steps	PoseBusters	0.8526315789473684
FLOWR_50steps	PoseBusters	0.9770114942528736
FLOWR_50steps	PoseBusters	1.0
FLOWR_50steps	PoseBusters	0.9767441860465116
FLOWR_50steps	PoseBusters	0.9787234042553191
FLOWR_50steps	PoseBusters	0.625
FLOWR_50steps	PoseBusters	0.9791666666666666
FLOWR_50steps	PoseBusters	0.9795918367346939
FLOWR_50steps	PoseBusters	0.9690721649484536
FLOWR_50steps	PoseBusters	0.98989898989899
FLOWR_50steps	PoseBusters	0.9795918367346939
FLOWR_50steps	PoseBusters	0.967032967032967
FLOWR_50steps	PoseBusters	0.956989247311828
FLOWR_50steps	PoseBusters	0.9897959183673469
FLOWR_50steps	PoseBusters	0.9148936170212766
FLOWR_50steps	PoseBusters	0.9047619047619048
FLOWR_50steps	PoseBusters	0.9897959183673469
FLOWR_50steps	PoseBusters	0.9595959595959596
FLOWR_50steps	PoseBusters	0.9354838709677419
FLOWR_50steps	PoseBusters	0.9587628865979382
FLOWR_50steps	PoseBusters	0.8888888888888888
FLOWR_50steps	PoseBusters	0.98
FLOWR_50steps	PoseBusters	0.9574468085106383
FLOWR_50steps	PoseBusters	0.9777777777777777
FLOWR_50steps	PoseBusters	0.8526315789473684
FLOWR_50steps	PoseBusters	0.9591836734693877
FLOWR_50steps	PoseBusters	0.9518072289156626
FLOWR_50steps	PoseBusters	0.9387755102040817
FLOWR_50steps	PoseBusters	0.9529411764705882
FLOWR_50steps	PoseBusters	0.9587628865979382
FLOWR_50steps	PoseBusters	0.9375
FLOWR_50steps	PoseBusters	0.9583333333333334
FLOWR_50steps	PoseBusters	0.98
FLOWR_50steps	PoseBusters	0.9191919191919192
FLOWR_50steps	PoseBusters	0.8876404494382022
FLOWR_50steps	PoseBusters	0.9574468085106383
FLOWR_50steps	PoseBusters	0.9393939393939394
FLOWR_50steps	PoseBusters	0.8854166666666666
FLOWR_50steps	PoseBusters	0.99
FLOWR_50steps	PoseBusters	0.7241379310344828
FLOWR_50steps	PoseBusters	0.9444444444444444
FLOWR_50steps	PoseBusters	0.9615384615384616
FLOWR_50steps	PoseBusters	0.967741935483871
FLOWR_50steps	PoseBusters	0.9897959183673469
FLOWR_50steps	PoseBusters	0.9896907216494846
FLOWR_50steps	PoseBusters	1.0
FLOWR_50steps	PoseBusters	0.9897959183673469
FLOWR_50steps	PoseBusters	0.9897959183673469
FLOWR_50steps	PoseBusters	0.5730337078651685
FLOWR_50steps	PoseBusters	0.7380952380952381
FLOWR_50steps	PoseBusters	0.926829268292683
FLOWR_50steps	PoseBusters	0.9354838709677419
FLOWR_50steps	PoseBusters	0.9795918367346939
FLOWR_50steps	PoseBusters	0.9325842696629213
FLOWR_50steps	PoseBusters	0.9278350515463918
FLOWR_50steps	PoseBusters	0.989247311827957
FLOWR_50steps	PoseBusters	0.9895833333333334
FLOWR_50steps	PoseBusters	0.979381443298969
FLOWR_50steps	PoseBusters	0.979381443298969
FLOWR_50steps	PoseBusters	0.9897959183673469
FLOWR_50steps	PoseBusters	0.9693877551020408
FLOWR_50steps	PoseBusters	0.967741935483871
FLOWR_50steps	PoseBusters	0.7391304347826086
FLOWR_50steps	PoseBusters	0.9591836734693877
FLOWR_50steps	PoseBusters	0.9157894736842105
FLOWR_50steps	PoseBusters	0.9468085106382979
FLOWR_50steps	PoseBusters	0.9693877551020408
FLOWR_50steps	PoseBusters	0.8735632183908046
FLOWR_50steps	PoseBusters	0.8571428571428571
FLOWR_50steps	PoseBusters	0.9690721649484536
FLOWR_50steps	PoseBusters	0.9111111111111111
FLOWR_50steps	PoseBusters	0.9791666666666666
FLOWR_50steps	PoseBusters	0.945054945054945
FLOWR_50steps	PoseBusters	1.0
FLOWR_50steps	PoseBusters	0.9239130434782609
FLOWR_50steps	PoseBusters	0.9595959595959596
FLOWR_50steps	PoseBusters	0.9690721649484536
FLOWR_50steps	PoseBusters	0.95
FLOWR_50steps	PoseBusters	0.9787234042553191
FLOWR_50steps	PoseBusters	1.0
FLOWR_50steps	PoseBusters	0.8409090909090909
FLOWR_50steps	PoseBusters	0.967391304347826
FLOWR_50steps	PoseBusters	0.9651162790697675
FLOWR_50steps	PoseBusters	0.967391304347826
FLOWR_50steps	PoseBusters	0.967391304347826
FLOWR_50steps	PoseBusters	0.9157894736842105
FLOWR_50steps	PoseBusters	0.7361111111111112
FLOWR_50steps	PoseBusters	0.96875
FLOWR_50steps	PoseBusters	0.9897959183673469
FLOWR_50steps	PoseBusters	0.968421052631579
FLOWR_50steps	PoseBusters	0.8723404255319149
FLOWR_50steps	PoseBusters	0.9318181818181818
FLOWR_50steps	PoseBusters	1.0
FLOWR_50steps	PoseBusters	0.8333333333333334
FLOWR_50steps	PoseBusters	0.9895833333333334
FLOWR_50steps	PoseBusters	0.9484536082474226
FLOWR_50steps	PoseBusters	0.9895833333333334
FLOWR_50steps	PoseBusters	0.8846153846153846
FLOWR_50steps	PoseBusters	0.9591836734693877
FLOWR_50steps	PoseBusters	0.9690721649484536
FLOWR_50steps	PoseBusters	1.0
FLOWR_50steps	PoseBusters	0.9896907216494846
FLOWR_50steps	PoseBusters	0.96875
FLOWR_50steps	PoseBusters	0.975609756097561
FLOWR_50steps	PoseBusters	0.9555555555555556
FLOWR_50steps	PoseBusters	0.9555555555555556
FLOWR_50steps	PoseBusters	0.9148936170212766
FLOWR_50steps	PoseBusters	0.9494949494949495
FLOWR_50steps	PoseBusters	0.8160919540229885
FLOWR_50steps	PoseBusters	0.9473684210526315
FLOWR_50steps	PoseBusters	0.918918918918919
FLOWR_50steps	PoseBusters	0.967741935483871
FLOWR_50steps	PoseBusters	0.9166666666666666
FLOWR_50steps	PoseBusters	0.9591836734693877
FLOWR_50steps	PoseBusters	0.9895833333333334
FLOWR_50steps	PoseBusters	0.90625
FLOWR_50steps	PoseBusters	0.9787234042553191
FLOWR_50steps	PoseBusters	0.896551724137931
FLOWR_50steps	PoseBusters	0.9310344827586207
FLOWR_50steps	PoseBusters	0.946236559139785
FLOWR_50steps	PoseBusters	0.979381443298969
FLOWR_50steps	PoseBusters	0.956989247311828
FLOWR_50steps	PoseBusters	0.9479166666666666
FLOWR_50steps	PoseBusters	0.9404761904761905
FLOWR_50steps	PoseBusters	0.8723404255319149
FLOWR_50steps	PoseBusters	0.978494623655914
FLOWR_50steps	PoseBusters	0.9555555555555556
FLOWR_50steps	PoseBusters	0.9795918367346939
FLOWR_50steps	PoseBusters	0.99
FLOWR_50steps	PoseBusters	0.9239130434782609
FLOWR_50steps	PoseBusters	0.9052631578947369
FLOWR_50steps	PoseBusters	0.9647058823529412
FLOWR_50steps	PoseBusters	0.9894736842105263
FLOWR_50steps	PoseBusters	0.975
FLOWR_50steps	PoseBusters	0.968421052631579
FLOWR_50steps	PoseBusters	0.96875
FLOWR_50steps	PoseBusters	1.0
FLOWR_50steps	PoseBusters	0.948051948051948
FLOWR_50steps	PoseBusters	0.9166666666666666
FLOWR_50steps	PoseBusters	0.9651162790697675
FLOWR_50steps	PoseBusters	0.38271604938271603
FLOWR_50steps	PoseBusters	0.872093023255814
FLOWR_50steps	PoseBusters	0.967741935483871
FLOWR_50steps	PoseBusters	0.9545454545454546
FLOWR_50steps	PoseBusters	0.8888888888888888
FLOWR_50steps	PoseBusters	0.9347826086956522
FLOWR_50steps	PoseBusters	0.963855421686747
FLOWR_50steps	PoseBusters	0.8947368421052632
FLOWR_50steps	PoseBusters	0.9032258064516129
FLOWR_50steps	PoseBusters	0.8539325842696629
FLOWR_50steps	PoseBusters	0.9042553191489362
FLOWR_50steps	PoseBusters	0.9578947368421052
FLOWR_50steps	PoseBusters	0.9583333333333334
FLOWR_50steps	PoseBusters	0.9897959183673469
FLOWR_50steps	PoseBusters	0.9545454545454546
FLOWR_50steps	PoseBusters	0.9428571428571428
FLOWR_50steps	PoseBusters	1.0
FLOWR_50steps	PoseBusters	0.9285714285714286
FLOWR_50steps	PoseBusters	0.978494623655914
FLOWR_50steps	PoseBusters	0.84375
FLOWR_50steps	PoseBusters	0.5428571428571428
FLOWR_50steps	PoseBusters	0.9659090909090909
FLOWR_50steps	PoseBusters	0.96875
FLOWR_50steps	PoseBusters	0.9896907216494846
FLOWR_50steps	PoseBusters	1.0
FLOWR_50steps	PoseBusters	0.967391304347826
FLOWR_50steps	PoseBusters	0.8409090909090909
FLOWR_50steps	PoseBusters	0.9583333333333334
FLOWR_50steps	PoseBusters	0.967032967032967
FLOWR_50steps	PoseBusters	0.968421052631579
FLOWR_50steps	PoseBusters	0.9010989010989011
FLOWR_50steps	PoseBusters	0.9090909090909091
FLOWR_50steps	PoseBusters	0.8924731182795699
FLOWR_50steps	PoseBusters	0.9787234042553191
FLOWR_100steps	RDKit	0.94
FLOWR_100steps	RDKit	0.85
FLOWR_100steps	RDKit	0.89
FLOWR_100steps	RDKit	0.93
FLOWR_100steps	RDKit	0.96
FLOWR_100steps	RDKit	0.97
FLOWR_100steps	RDKit	0.95
FLOWR_100steps	RDKit	0.95
FLOWR_100steps	RDKit	0.81
FLOWR_100steps	RDKit	0.96
FLOWR_100steps	RDKit	0.96
FLOWR_100steps	RDKit	0.94
FLOWR_100steps	RDKit	0.97
FLOWR_100steps	RDKit	1.0
FLOWR_100steps	RDKit	0.98
FLOWR_100steps	RDKit	0.9
FLOWR_100steps	RDKit	0.97
FLOWR_100steps	RDKit	0.97
FLOWR_100steps	RDKit	0.98
FLOWR_100steps	RDKit	0.98
FLOWR_100steps	RDKit	1.0
FLOWR_100steps	RDKit	0.91
FLOWR_100steps	RDKit	0.99
FLOWR_100steps	RDKit	0.97
FLOWR_100steps	RDKit	0.89
FLOWR_100steps	RDKit	0.89
FLOWR_100steps	RDKit	0.96
FLOWR_100steps	RDKit	0.94
FLOWR_100steps	RDKit	0.98
FLOWR_100steps	RDKit	1.0
FLOWR_100steps	RDKit	0.74
FLOWR_100steps	RDKit	0.84
FLOWR_100steps	RDKit	1.0
FLOWR_100steps	RDKit	0.98
FLOWR_100steps	RDKit	0.98
FLOWR_100steps	RDKit	0.9
FLOWR_100steps	RDKit	0.98
FLOWR_100steps	RDKit	0.94
FLOWR_100steps	RDKit	0.97
FLOWR_100steps	RDKit	1.0
FLOWR_100steps	RDKit	0.98
FLOWR_100steps	RDKit	1.0
FLOWR_100steps	RDKit	0.97
FLOWR_100steps	RDKit	0.93
FLOWR_100steps	RDKit	0.99
FLOWR_100steps	RDKit	0.85
FLOWR_100steps	RDKit	0.95
FLOWR_100steps	RDKit	0.77
FLOWR_100steps	RDKit	1.0
FLOWR_100steps	RDKit	1.0
FLOWR_100steps	RDKit	0.97
FLOWR_100steps	RDKit	1.0
FLOWR_100steps	RDKit	0.99
FLOWR_100steps	RDKit	0.99
FLOWR_100steps	RDKit	0.9
FLOWR_100steps	RDKit	0.91
FLOWR_100steps	RDKit	0.92
FLOWR_100steps	RDKit	0.89
FLOWR_100steps	RDKit	0.91
FLOWR_100steps	RDKit	0.94
FLOWR_100steps	RDKit	0.98
FLOWR_100steps	RDKit	0.96
FLOWR_100steps	RDKit	1.0
FLOWR_100steps	RDKit	0.99
FLOWR_100steps	RDKit	0.99
FLOWR_100steps	RDKit	1.0
FLOWR_100steps	RDKit	1.0
FLOWR_100steps	RDKit	1.0
FLOWR_100steps	RDKit	0.93
FLOWR_100steps	RDKit	0.95
FLOWR_100steps	RDKit	0.86
FLOWR_100steps	RDKit	0.97
FLOWR_100steps	RDKit	0.92
FLOWR_100steps	RDKit	0.95
FLOWR_100steps	RDKit	0.98
FLOWR_100steps	RDKit	0.71
FLOWR_100steps	RDKit	0.92
FLOWR_100steps	RDKit	0.96
FLOWR_100steps	RDKit	0.94
FLOWR_100steps	RDKit	0.99
FLOWR_100steps	RDKit	0.95
FLOWR_100steps	RDKit	0.93
FLOWR_100steps	RDKit	0.98
FLOWR_100steps	RDKit	0.97
FLOWR_100steps	RDKit	0.96
FLOWR_100steps	RDKit	0.9
FLOWR_100steps	RDKit	0.91
FLOWR_100steps	RDKit	0.77
FLOWR_100steps	RDKit	0.97
FLOWR_100steps	RDKit	0.99
FLOWR_100steps	RDKit	0.94
FLOWR_100steps	RDKit	0.99
FLOWR_100steps	RDKit	0.91
FLOWR_100steps	RDKit	0.95
FLOWR_100steps	RDKit	0.89
FLOWR_100steps	RDKit	0.87
FLOWR_100steps	RDKit	0.99
FLOWR_100steps	RDKit	0.98
FLOWR_100steps	RDKit	0.94
FLOWR_100steps	RDKit	0.86
FLOWR_100steps	RDKit	0.99
FLOWR_100steps	RDKit	0.91
FLOWR_100steps	RDKit	0.94
FLOWR_100steps	RDKit	0.99
FLOWR_100steps	RDKit	0.85
FLOWR_100steps	RDKit	0.99
FLOWR_100steps	RDKit	0.95
FLOWR_100steps	RDKit	0.93
FLOWR_100steps	RDKit	0.88
FLOWR_100steps	RDKit	0.99
FLOWR_100steps	RDKit	0.93
FLOWR_100steps	RDKit	0.99
FLOWR_100steps	RDKit	0.83
FLOWR_100steps	RDKit	0.9
FLOWR_100steps	RDKit	0.95
FLOWR_100steps	RDKit	0.95
FLOWR_100steps	RDKit	0.94
FLOWR_100steps	RDKit	0.99
FLOWR_100steps	RDKit	0.89
FLOWR_100steps	RDKit	0.98
FLOWR_100steps	RDKit	0.99
FLOWR_100steps	RDKit	0.97
FLOWR_100steps	RDKit	1.0
FLOWR_100steps	RDKit	0.97
FLOWR_100steps	RDKit	0.97
FLOWR_100steps	RDKit	0.98
FLOWR_100steps	RDKit	0.99
FLOWR_100steps	RDKit	0.97
FLOWR_100steps	RDKit	0.87
FLOWR_100steps	RDKit	0.97
FLOWR_100steps	RDKit	1.0
FLOWR_100steps	RDKit	0.97
FLOWR_100steps	RDKit	0.99
FLOWR_100steps	RDKit	0.97
FLOWR_100steps	RDKit	0.99
FLOWR_100steps	RDKit	0.9
FLOWR_100steps	RDKit	1.0
FLOWR_100steps	RDKit	0.96
FLOWR_100steps	RDKit	0.99
FLOWR_100steps	RDKit	1.0
FLOWR_100steps	RDKit	0.84
FLOWR_100steps	RDKit	0.95
FLOWR_100steps	RDKit	0.98
FLOWR_100steps	RDKit	0.85
FLOWR_100steps	RDKit	0.99
FLOWR_100steps	RDKit	0.85
FLOWR_100steps	RDKit	0.93
FLOWR_100steps	RDKit	0.94
FLOWR_100steps	RDKit	0.98
FLOWR_100steps	RDKit	0.95
FLOWR_100steps	RDKit	0.95
FLOWR_100steps	RDKit	0.98
FLOWR_100steps	RDKit	1.0
FLOWR_100steps	RDKit	0.97
FLOWR_100steps	RDKit	1.0
FLOWR_100steps	RDKit	0.91
FLOWR_100steps	RDKit	0.86
FLOWR_100steps	RDKit	0.86
FLOWR_100steps	RDKit	1.0
FLOWR_100steps	RDKit	1.0
FLOWR_100steps	RDKit	0.97
FLOWR_100steps	RDKit	0.86
FLOWR_100steps	RDKit	0.98
FLOWR_100steps	RDKit	0.94
FLOWR_100steps	RDKit	0.98
FLOWR_100steps	RDKit	0.83
FLOWR_100steps	RDKit	0.98
FLOWR_100steps	RDKit	0.97
FLOWR_100steps	RDKit	0.98
FLOWR_100steps	RDKit	0.92
FLOWR_100steps	RDKit	0.96
FLOWR_100steps	RDKit	0.99
FLOWR_100steps	RDKit	0.95
FLOWR_100steps	RDKit	0.89
FLOWR_100steps	RDKit	0.95
FLOWR_100steps	RDKit	0.96
FLOWR_100steps	RDKit	0.93
FLOWR_100steps	RDKit	0.93
FLOWR_100steps	RDKit	0.89
FLOWR_100steps	RDKit	0.94
FLOWR_100steps	RDKit	0.88
FLOWR_100steps	RDKit	1.0
FLOWR_100steps	RDKit	0.99
FLOWR_100steps	RDKit	0.86
FLOWR_100steps	RDKit	0.98
FLOWR_100steps	RDKit	0.94
FLOWR_100steps	RDKit	0.99
FLOWR_100steps	RDKit	0.92
FLOWR_100steps	RDKit	0.95
FLOWR_100steps	RDKit	0.94
FLOWR_100steps	RDKit	0.91
FLOWR_100steps	RDKit	0.97
FLOWR_100steps	RDKit	0.98
FLOWR_100steps	RDKit	1.0
FLOWR_100steps	RDKit	0.98
FLOWR_100steps	RDKit	0.97
FLOWR_100steps	RDKit	0.97
FLOWR_100steps	RDKit	1.0
FLOWR_100steps	RDKit	0.99
FLOWR_100steps	RDKit	0.99
FLOWR_100steps	RDKit	0.94
FLOWR_100steps	RDKit	0.99
FLOWR_100steps	RDKit	0.98
FLOWR_100steps	RDKit	0.99
FLOWR_100steps	RDKit	0.78
FLOWR_100steps	RDKit	0.98
FLOWR_100steps	RDKit	0.87
FLOWR_100steps	RDKit	0.95
FLOWR_100steps	RDKit	0.96
FLOWR_100steps	RDKit	0.86
FLOWR_100steps	RDKit	0.92
FLOWR_100steps	RDKit	0.8
FLOWR_100steps	RDKit	0.97
FLOWR_100steps	RDKit	0.72
FLOWR_100steps	RDKit	1.0
FLOWR_100steps	RDKit	1.0
FLOWR_100steps	RDKit	0.92
FLOWR_100steps	RDKit	0.65
FLOWR_100steps	RDKit	0.98
FLOWR_100steps	RDKit	0.95
FLOWR_100steps	RDKit	0.99
FLOWR_100steps	RDKit	0.97
FLOWR_100steps	RDKit	1.0
FLOWR_100steps	RDKit	0.89
FLOWR_100steps	RDKit	0.98
FLOWR_100steps	PoseBusters	0.8636363636363636
FLOWR_100steps	PoseBusters	0.979381443298969
FLOWR_100steps	PoseBusters	1.0
FLOWR_100steps	PoseBusters	1.0
FLOWR_100steps	PoseBusters	0.9263157894736842
FLOWR_100steps	PoseBusters	0.9459459459459459
FLOWR_100steps	PoseBusters	0.9565217391304348
FLOWR_100steps	PoseBusters	0.9696969696969697
FLOWR_100steps	PoseBusters	1.0
FLOWR_100steps	PoseBusters	1.0
FLOWR_100steps	PoseBusters	0.98989898989899
FLOWR_100steps	PoseBusters	0.9655172413793104
FLOWR_100steps	PoseBusters	0.9893617021276596
FLOWR_100steps	PoseBusters	0.9895833333333334
FLOWR_100steps	PoseBusters	1.0
FLOWR_100steps	PoseBusters	1.0
FLOWR_100steps	PoseBusters	0.8651685393258427
FLOWR_100steps	PoseBusters	0.9473684210526315
FLOWR_100steps	PoseBusters	0.9795918367346939
FLOWR_100steps	PoseBusters	0.7701149425287356
FLOWR_100steps	PoseBusters	0.8762886597938144
FLOWR_100steps	PoseBusters	1.0
FLOWR_100steps	PoseBusters	0.96875
FLOWR_100steps	PoseBusters	0.98
FLOWR_100steps	PoseBusters	1.0
FLOWR_100steps	PoseBusters	0.9797979797979798
FLOWR_100steps	PoseBusters	0.9230769230769231
FLOWR_100steps	PoseBusters	0.99
FLOWR_100steps	PoseBusters	0.99
FLOWR_100steps	PoseBusters	0.968421052631579
FLOWR_100steps	PoseBusters	1.0
FLOWR_100steps	PoseBusters	0.945054945054945
FLOWR_100steps	PoseBusters	0.9795918367346939
FLOWR_100steps	PoseBusters	1.0
FLOWR_100steps	PoseBusters	0.9893617021276596
FLOWR_100steps	PoseBusters	1.0
FLOWR_100steps	PoseBusters	0.9666666666666667
FLOWR_100steps	PoseBusters	0.956989247311828
FLOWR_100steps	PoseBusters	0.989010989010989
FLOWR_100steps	PoseBusters	0.98
FLOWR_100steps	PoseBusters	0.9587628865979382
FLOWR_100steps	PoseBusters	0.9775280898876404
FLOWR_100steps	PoseBusters	1.0
FLOWR_100steps	PoseBusters	0.9696969696969697
FLOWR_100steps	PoseBusters	0.9666666666666667
FLOWR_100steps	PoseBusters	0.9880952380952381
FLOWR_100steps	PoseBusters	0.9879518072289156
FLOWR_100steps	PoseBusters	0.9418604651162791
FLOWR_100steps	PoseBusters	0.98
FLOWR_100steps	PoseBusters	0.75
FLOWR_100steps	PoseBusters	0.7777777777777778
FLOWR_100steps	PoseBusters	0.8247422680412371
FLOWR_100steps	PoseBusters	0.989010989010989
FLOWR_100steps	PoseBusters	1.0
FLOWR_100steps	PoseBusters	0.9578947368421052
FLOWR_100steps	PoseBusters	0.9574468085106383
FLOWR_100steps	PoseBusters	0.7252747252747253
FLOWR_100steps	PoseBusters	1.0
FLOWR_100steps	PoseBusters	0.99
FLOWR_100steps	PoseBusters	0.9795918367346939
FLOWR_100steps	PoseBusters	0.9795918367346939
FLOWR_100steps	PoseBusters	0.98989898989899
FLOWR_100steps	PoseBusters	0.967391304347826
FLOWR_100steps	PoseBusters	0.8777777777777778
FLOWR_100steps	PoseBusters	0.9895833333333334
FLOWR_100steps	PoseBusters	0.967741935483871
FLOWR_100steps	PoseBusters	0.9204545454545454
FLOWR_100steps	PoseBusters	0.98989898989899
FLOWR_100steps	PoseBusters	1.0
FLOWR_100steps	PoseBusters	0.9595959595959596
FLOWR_100steps	PoseBusters	0.9578947368421052
FLOWR_100steps	PoseBusters	0.9183673469387755
FLOWR_100steps	PoseBusters	0.99
FLOWR_100steps	PoseBusters	0.9789473684210527
FLOWR_100steps	PoseBusters	1.0
FLOWR_100steps	PoseBusters	0.9468085106382979
FLOWR_100steps	PoseBusters	1.0
FLOWR_100steps	PoseBusters	0.9375
FLOWR_100steps	PoseBusters	0.9393939393939394
FLOWR_100steps	PoseBusters	0.9770114942528736
FLOWR_100steps	PoseBusters	0.9595959595959596
FLOWR_100steps	PoseBusters	0.9690721649484536
FLOWR_100steps	PoseBusters	0.979381443298969
FLOWR_100steps	PoseBusters	1.0
FLOWR_100steps	PoseBusters	0.9489795918367347
FLOWR_100steps	PoseBusters	0.8842105263157894
FLOWR_100steps	PoseBusters	0.98
FLOWR_100steps	PoseBusters	0.9897959183673469
FLOWR_100steps	PoseBusters	0.9292929292929293
FLOWR_100steps	PoseBusters	0.98989898989899
FLOWR_100steps	PoseBusters	0.7752808988764045
FLOWR_100steps	PoseBusters	0.961038961038961
FLOWR_100steps	PoseBusters	0.9534883720930233
FLOWR_100steps	PoseBusters	0.9789473684210527
FLOWR_100steps	PoseBusters	0.99
FLOWR_100steps	PoseBusters	0.9292929292929293
FLOWR_100steps	PoseBusters	0.98
FLOWR_100steps	PoseBusters	1.0
FLOWR_100steps	PoseBusters	1.0
FLOWR_100steps	PoseBusters	0.5
FLOWR_100steps	PoseBusters	0.7654320987654321
FLOWR_100steps	PoseBusters	0.9102564102564102
FLOWR_100steps	PoseBusters	0.9368421052631579
FLOWR_100steps	PoseBusters	0.9587628865979382
FLOWR_100steps	PoseBusters	0.9893617021276596
FLOWR_100steps	PoseBusters	0.9489795918367347
FLOWR_100steps	PoseBusters	0.9777777777777777
FLOWR_100steps	PoseBusters	0.9896907216494846
FLOWR_100steps	PoseBusters	0.98
FLOWR_100steps	PoseBusters	0.9795918367346939
FLOWR_100steps	PoseBusters	0.9897959183673469
FLOWR_100steps	PoseBusters	0.95
FLOWR_100steps	PoseBusters	0.9081632653061225
FLOWR_100steps	PoseBusters	0.9120879120879121
FLOWR_100steps	PoseBusters	0.9591836734693877
FLOWR_100steps	PoseBusters	0.967391304347826
FLOWR_100steps	PoseBusters	0.979381443298969
FLOWR_100steps	PoseBusters	0.9479166666666666
FLOWR_100steps	PoseBusters	0.8723404255319149
FLOWR_100steps	PoseBusters	0.9058823529411765
FLOWR_100steps	PoseBusters	0.9680851063829787
FLOWR_100steps	PoseBusters	0.9761904761904762
FLOWR_100steps	PoseBusters	0.9587628865979382
FLOWR_100steps	PoseBusters	0.98
FLOWR_100steps	PoseBusters	0.99
FLOWR_100steps	PoseBusters	0.9375
FLOWR_100steps	PoseBusters	1.0
FLOWR_100steps	PoseBusters	0.98989898989899
FLOWR_100steps	PoseBusters	0.9042553191489362
FLOWR_100steps	PoseBusters	0.9797979797979798
FLOWR_100steps	PoseBusters	0.98
FLOWR_100steps	PoseBusters	0.9058823529411765
FLOWR_100steps	PoseBusters	0.9574468085106383
FLOWR_100steps	PoseBusters	0.9693877551020408
FLOWR_100steps	PoseBusters	0.9887640449438202
FLOWR_100steps	PoseBusters	0.9789473684210527
FLOWR_100steps	PoseBusters	0.925531914893617
FLOWR_100steps	PoseBusters	0.7222222222222222
FLOWR_100steps	PoseBusters	0.9693877551020408
FLOWR_100steps	PoseBusters	0.98
FLOWR_100steps	PoseBusters	0.9797979797979798
FLOWR_100steps	PoseBusters	0.9032258064516129
FLOWR_100steps	PoseBusters	0.9347826086956522
FLOWR_100steps	PoseBusters	1.0
FLOWR_100steps	PoseBusters	0.9263157894736842
FLOWR_100steps	PoseBusters	0.9896907216494846
FLOWR_100steps	PoseBusters	1.0
FLOWR_100steps	PoseBusters	0.96875
FLOWR_100steps	PoseBusters	0.9113924050632911
FLOWR_100steps	PoseBusters	0.9387755102040817
FLOWR_100steps	PoseBusters	1.0
FLOWR_100steps	PoseBusters	0.9587628865979382
FLOWR_100steps	PoseBusters	0.9690721649484536
FLOWR_100steps	PoseBusters	0.9791666666666666
FLOWR_100steps	PoseBusters	0.9775280898876404
FLOWR_100steps	PoseBusters	0.9662921348314607
FLOWR_100steps	PoseBusters	0.9896907216494846
FLOWR_100steps	PoseBusters	0.9375
FLOWR_100steps	PoseBusters	0.99
FLOWR_100steps	PoseBusters	0.8494623655913979
FLOWR_100steps	PoseBusters	0.9896907216494846
FLOWR_100steps	PoseBusters	0.961038961038961
FLOWR_100steps	PoseBusters	0.9591836734693877
FLOWR_100steps	PoseBusters	0.98
FLOWR_100steps	PoseBusters	0.98989898989899
FLOWR_100steps	PoseBusters	0.9387755102040817
FLOWR_100steps	PoseBusters	0.9183673469387755
FLOWR_100steps	PoseBusters	0.9484536082474226
FLOWR_100steps	PoseBusters	0.9690721649484536
FLOWR_100steps	PoseBusters	0.968421052631579
FLOWR_100steps	PoseBusters	0.978494623655914
FLOWR_100steps	PoseBusters	0.9693877551020408
FLOWR_100steps	PoseBusters	0.946236559139785
FLOWR_100steps	PoseBusters	0.9387755102040817
FLOWR_100steps	PoseBusters	0.967741935483871
FLOWR_100steps	PoseBusters	0.9690721649484536
FLOWR_100steps	PoseBusters	0.97
FLOWR_100steps	PoseBusters	0.9891304347826086
FLOWR_100steps	PoseBusters	0.979381443298969
FLOWR_100steps	PoseBusters	0.9595959595959596
FLOWR_100steps	PoseBusters	0.9081632653061225
FLOWR_100steps	PoseBusters	0.9157894736842105
FLOWR_100steps	PoseBusters	0.9764705882352941
FLOWR_100steps	PoseBusters	0.9690721649484536
FLOWR_100steps	PoseBusters	0.918918918918919
FLOWR_100steps	PoseBusters	0.9494949494949495
FLOWR_100steps	PoseBusters	1.0
FLOWR_100steps	PoseBusters	0.9895833333333334
FLOWR_100steps	PoseBusters	0.95
FLOWR_100steps	PoseBusters	0.9696969696969697
FLOWR_100steps	PoseBusters	0.9204545454545454
FLOWR_100steps	PoseBusters	0.45348837209302323
FLOWR_100steps	PoseBusters	0.9523809523809523
FLOWR_100steps	PoseBusters	0.9578947368421052
FLOWR_100steps	PoseBusters	0.9418604651162791
FLOWR_100steps	PoseBusters	0.8876404494382022
FLOWR_100steps	PoseBusters	0.925531914893617
FLOWR_100steps	PoseBusters	0.9534883720930233
FLOWR_100steps	PoseBusters	0.9484536082474226
FLOWR_100steps	PoseBusters	0.9166666666666666
FLOWR_100steps	PoseBusters	0.872093023255814
FLOWR_100steps	PoseBusters	0.9896907216494846
FLOWR_100steps	PoseBusters	0.97
FLOWR_100steps	PoseBusters	0.9693877551020408
FLOWR_100steps	PoseBusters	1.0
FLOWR_100steps	PoseBusters	0.978494623655914
FLOWR_100steps	PoseBusters	0.9571428571428572
FLOWR_100steps	PoseBusters	1.0
FLOWR_100steps	PoseBusters	0.9696969696969697
FLOWR_100steps	PoseBusters	0.9891304347826086
FLOWR_100steps	PoseBusters	0.8020833333333334
FLOWR_100steps	PoseBusters	0.7323943661971831
FLOWR_100steps	PoseBusters	0.9761904761904762
FLOWR_100steps	PoseBusters	0.9896907216494846
FLOWR_100steps	PoseBusters	0.96
FLOWR_100steps	PoseBusters	0.98989898989899
FLOWR_100steps	PoseBusters	0.9789473684210527
FLOWR_100steps	PoseBusters	0.9010989010989011
FLOWR_100steps	PoseBusters	0.9347826086956522
FLOWR_100steps	PoseBusters	0.9489795918367347
FLOWR_100steps	PoseBusters	0.9791666666666666
FLOWR_100steps	PoseBusters	1.0
FLOWR_100steps	PoseBusters	0.9540229885057471
FLOWR_100steps	PoseBusters	0.9468085106382979
FLOWR_100steps	PoseBusters	0.9893617021276596
