# Supplementary material for: FLOWR: flow matching for structure-aware de novo, interaction- and fragment-based ligand generation
Source: Nat Comput Sci. 2026 May 28;6(6):565–74. doi: 10.1038/s43588-026-00998-8 (PMC13293864; doi:10.1038/s43588-026-00998-8)
Supplement: Supplementary file 4 — Source data. [file 43588_2026_998_MOESM4_ESM.zip › extended-data_fig1/ext_data_figure_1b.csv]

Model	Inference_time_s	Std_s
PILOT	242.36	75.7
FLOWR_20steps	3.12	1.16
FLOWR_50steps	6.19	2.31
FLOWR_100steps	11.66	4.39
