# Supplementary material for: FLOWR: flow matching for structure-aware de novo, interaction- and fragment-based ligand generation
Source: Nat Comput Sci. 2026 May 28;6(6):565–74. doi: 10.1038/s43588-026-00998-8 (PMC13293864; doi:10.1038/s43588-026-00998-8)
Supplement: Supplementary file 5 — Source data. [file 43588_2026_998_MOESM5_ESM.zip › extended-data_fig2/ext_data_figure_2c.csv]

Model	logP	TPSA	aromatic_rings	SA
Test	1.3923799999999997	124.23999999999998	3	0.8
Test	-4.4458999999999955	284.4	2	0.51
Test	-2.9853999999999985	220.99	2	0.61
Test	-5.115399999999997	205.82999999999998	0	0.53
Test	3.174820000000002	62.129999999999995	3	0.72
Test	-2.5919999999999987	128.74	1	0.57
Test	1.8547799999999997	106.82000000000001	2	0.7
Test	4.877480000000004	87.48000000000002	2	0.69
Test	-6.525699999999997	411.9699999999999	2	0.42
Test	-6.234099999999994	199.83999999999997	0	0.59
Test	0.853999999999999	131.23000000000002	3	0.65
Test	-2.268899999999999	133.49	2	0.69
Test	-2.022699999999997	128.84	0	0.6
Test	-1.3569999999999998	88.38000000000001	0	0.68
Test	-1.5362999999999998	79.15	0	0.67
Test	-2.445499999999996	176.04999999999998	2	0.62
Test	-5.206499999999995	179.60999999999999	0	0.6
Test	-1.6475999999999997	119.61000000000001	0	0.6
Test	-4.281299999999996	159.38000000000002	0	0.56
Test	2.535799999999999	54.040000000000006	3	0.78
Test	-3.0775999999999977	119.25000000000001	0	0.71
Test	5.710600000000006	112.91999999999999	4	0.74
Test	-1.3432799999999991	185.27	1	0.61
Test	-0.40589999999999943	125.99999999999997	2	0.83
Test	3.0547000000000013	126.75999999999999	0	0.58
Test	2.2594000000000003	109.69	0	0.59
Test	1.1170200000000001	51.5	2	0.74
Test	2.0922	94.89	2	0.79
Test	1.5213	75.02000000000001	2	0.81
Test	-3.0775999999999977	119.25	0	0.71
Test	-10.939200000000005	454.39000000000004	0	0.38
Test	-0.6921799999999989	158.35	3	0.69
Test	-3.8851	150.17999999999998	0	0.6
Test	-0.3598000000000001	58.92	0	0.58
Test	-4.368399999999998	162.57000000000002	0	0.61
Test	-3.1801999999999992	221.49	2	0.56
Test	-4.525799999999998	170.41000000000003	0	0.57
Test	3.117200000000003	128.79999999999998	4	0.68
Test	1.3500000000000023	144.48999999999998	4	0.71
Test	-0.6562999999999997	100.49000000000001	2	0.73
Test	2.549420000000001	94.77000000000001	2	0.73
Test	2.2833000000000014	131.27	0	0.45
Test	4.893520000000004	97.98	5	0.8
Test	-4.546699999999992	297.18000000000006	2	0.52
Test	2.4123	36.870000000000005	2	0.75
Test	-7.0121	329.52	1	0.46
Test	-2.832199999999995	179.09	1	0.59
Test	-7.0121	329.52	1	0.46
Test	-2.1938	90.15	0	0.7
Test	-1.4338000000000002	69.92	0	0.57
Test	1.3492999999999997	100.21000000000001	2	0.82
Test	0.9581999999999995	111.97	2	0.67
Test	-2.1938	90.15	0	0.7
Test	0.14829999999999965	135.57999999999998	1	0.62
Test	-4.583999999999999	293.2499999999999	2	0.52
Test	-3.126999999999997	191.73000000000002	2	0.63
Test	4.142300000000002	76.88	3	0.78
Test	3.726880000000003	107.78	3	0.62
Test	4.526920000000002	107.66000000000001	4	0.74
Test	2.39612	101.52	3	0.75
Test	-3.0775999999999977	119.25	0	0.71
Test	-4.223199999999993	130.95999999999998	0	0.37
Test	-5.285699999999996	105.26000000000002	0	0.43
Test	3.339400000000002	32.86	2	0.89
Test	1.53182	69.42	2	0.73
Test	-0.1287999999999978	48.92	1	0.63
Test	-0.22709999999999875	56.760000000000005	1	0.65
Test	-0.06789999999999852	42.93000000000001	1	0.67
Test	3.133700000000001	119.08	1	0.69
Test	3.146820000000001	71.95	3	0.87
Test	3.318900000000001	119.05999999999999	3	0.69
Test	0.6789999999999998	129.79	4	0.61
Test	-3.414699999999994	180.46	3	0.51
Test	2.575100000000001	86.99000000000001	0	0.59
Test	-4.368399999999998	162.57000000000002	0	0.61
Test	-4.583999999999999	293.2499999999999	2	0.52
Test	0.8596799999999997	144.31	3	0.72
Test	-3.021499999999998	132.87	1	0.74
Test	4.526920000000002	107.66000000000001	4	0.74
Test	-0.7171000000000003	121.78	0	0.57
Test	-2.6618	171.73	1	0.63
Test	-3.1801999999999992	221.49	2	0.56
Test	-2.9267999999999974	142.1	0	0.69
Test	2.5385400000000002	96.18	3	0.72
Test	2.559	101.21	2	0.81
Test	2.575100000000001	86.99000000000001	0	0.59
Test	-1.8132999999999977	163.8	3	0.71
Test	-2.3596999999999984	205.83999999999997	3	0.62
Test	3.294900000000001	75.27	2	0.91
Test	3.518720000000002	38.33	2	0.91
Test	-2.780699999999997	190.08999999999997	2	0.59
Test	5.035000000000002	49.36	2	0.77
Test	2.0239999999999996	162.65000000000003	3	0.73
Test	-6.8422000000000045	277.59	0	0.48
Test	2.1371199999999995	166.60999999999999	1	0.6
Test	-2.455079999999996	238.79999999999995	1	0.51
Test	-3.0775999999999977	119.25	0	0.71
Test	-4.197899999999995	166.12	1	0.56
Test	2.0321199999999995	154.66000000000003	2	0.7
Test	1.5178199999999997	154.66000000000003	2	0.7
Test	-3.189400000000001	110.05000000000001	0	0.53
Test	-7.790599999999999	327.31	0	0.44
Test	-3.1468999999999925	179.09	1	0.58
Test	2.638399999999999	146.04	4	0.85
Test	3.687500000000003	113.23000000000002	3	0.75
Test	4.459400000000002	61.02	3	0.84
Test	3.100200000000001	95.24000000000001	3	0.79
Test	4.189200000000004	90.28999999999999	3	0.78
Test	2.8669000000000016	136.10000000000002	4	0.59
Test	-2.3644999999999996	191.73000000000002	2	0.61
Test	3.7894000000000014	115.97999999999999	4	0.86
Test	2.5562000000000005	52.16	2	0.86
Test	-3.71309999999999	357.87999999999994	2	0.5
Test	-3.71309999999999	357.87999999999994	2	0.5
Test	3.8492000000000033	76.13	2	0.81
Test	0.4037000000000006	122.9	2	0.69
Test	3.6309000000000013	67.35	2	0.75
Test	0.7764399999999997	91.5	3	0.83
Test	3.1522000000000006	66.83	2	0.63
Test	1.8852999999999993	85.02	3	0.72
Test	4.078460000000002	116.01	3	0.71
Test	-6.01769999999999	228.26999999999998	0	0.49
Test	-4.7394999999999925	187.81	0	0.5
Test	3.882600000000003	37.3	0	0.61
Test	3.609200000000002	40.46	1	0.71
Test	2.2238000000000007	68.57	3	0.75
Test	-3.295099999999998	220.19	3	0.64
Test	4.101900000000002	105.06	4	0.73
Test	-4.338499999999995	294.02	2	0.52
Test	1.8951199999999997	81.01	3	0.84
Test	1.7739399999999992	46.07000000000001	2	0.73
Test	2.809800000000001	111.19000000000001	0	0.69
Test	2.640700000000001	86.71000000000001	2	0.86
Test	2.9429999999999996	65.97	2	0.84
Test	3.854300000000003	60.44	2	0.75
Test	3.7285000000000013	79.25	3	0.69
Test	0.7855999999999996	92.01	1	0.66
Test	5.771000000000005	139.35000000000002	3	0.74
Test	2.5099000000000022	86.99000000000001	2	0.8
Test	6.469700000000007	66.43	0	0.6
Test	4.637800000000004	91.36999999999999	3	0.77
Test	3.2102000000000013	75.68	4	0.8
Test	1.5078999999999998	98.07	2	0.84
Test	3.760600000000003	112.66	2	0.71
Test	-3.8851	150.17999999999998	0	0.6
Test	-5.318299999999995	284.33000000000004	2	0.46
Test	3.2885000000000018	87.04999999999998	2	0.76
Test	2.81032	78.41	4	0.7
Test	2.2436000000000003	53.769999999999996	3	0.73
Test	2.3553799999999994	145.17999999999998	2	0.71
Test	2.7041000000000004	115.70999999999998	3	0.82
Test	2.5495800000000006	82.95	2	0.75
Test	4.089920000000002	56.74	3	0.78
Test	2.45814	70.32000000000001	3	0.81
Test	2.0246199999999996	82.12	2	0.83
Test	-1.7760999999999956	150.85	2	0.58
Test	-3.5856999999999957	313.0899999999999	2	0.45
Test	-4.583999999999999	293.2499999999999	2	0.52
Test	-2.344999999999996	73.68	0	0.44
Test	2.6724000000000014	88.25000000000001	4	0.69
Test	3.6885200000000022	54.98	3	0.83
Test	2.734800000000001	105.53999999999999	5	0.72
Test	2.439400000000001	87.14000000000001	3	0.72
Test	3.164900000000001	66.94	3	0.7
Test	2.420499999999999	87.08	3	0.71
Test	-3.776099999999995	206.93	2	0.53
Test	-0.6153999999999988	85.15	2	0.82
Test	-0.051300000000000345	65.18	0	0.75
Test	-0.7047999999999981	57.15	0	0.59
Test	1.8708	106.95	2	0.67
Test	1.5749	133.19	0	0.48
Test	-2.3265	110.85000000000001	1	0.48
Test	0.4759000000000023	104.29	2	0.7
Test	1.3075999999999997	49.33	2	0.39
Test	1.9609999999999996	49.33	2	0.38
Test	4.318000000000003	45.059999999999995	3	0.81
Test	7.198500000000006	46.53	4	0.71
Test	0.7097	72.05	2	0.87
Test	3.533500000000002	118.88	3	0.71
Test	5.407100000000005	82.45	3	0.87
Test	-3.8192999999999966	241.71999999999997	2	0.54
Test	-1.4602000000000006	91.51	0	0.54
Test	-2.2860999999999985	135.83	1	0.79
Test	-3.1801999999999992	221.49	2	0.56
Test	4.003800000000002	70.72999999999999	3	0.64
Test	3.226420000000002	115.83999999999999	2	0.74
Test	2.6930000000000014	107.52999999999999	3	0.86
Test	-7.027999999999997	277.95	0	0.44
Test	4.278120000000003	79.36	3	0.84
Test	3.300880000000002	130.68	0	0.48
Test	2.967100000000001	97.29000000000002	3	0.6
Test	-3.295099999999998	220.19	3	0.64
Test	4.422700000000003	49.410000000000004	2	0.85
Test	1.6497	57.370000000000005	2	0.85
Test	4.245520000000005	98.22	6	0.7
Test	-3.693099999999998	128.51000000000002	0	0.57
Test	2.0481999999999996	118.64000000000001	3	0.73
Test	-1.9799999999999998	139.54	2	0.72
Test	-0.8561000000000003	115.03999999999999	1	0.84
Test	7.388700000000009	20.23	0	0.65
Test	0.45012000000000174	72.83999999999999	3	0.71
Test	7.388700000000009	20.23	0	0.65
Test	7.388700000000009	20.23	0	0.65
Test	2.1268000000000002	20.23	2	0.72
Test	-5.693699999999995	349.36999999999995	2	0.47
Test	2.4643800000000002	130.58	3	0.79
Test	4.068020000000002	124.00999999999999	1	0.33
Test	-0.8499999999999996	124.44999999999999	1	0.65
Test	4.396900000000003	68.5	4	0.74
Test	-0.1035000000000002	175.04	3	0.57
Test	-2.6618	171.73	1	0.63
Test	-5.853599999999996	227.20999999999998	2	0.5
Test	-1.2629799999999995	93.58999999999999	1	0.63
Test	4.1870800000000035	119.32000000000001	3	0.82
Test	2.0823	57.16	1	0.7
Test	1.9187799999999997	77.03999999999999	3	0.79
Test	-2.8518999999999983	124.78000000000002	1	0.72
Test	-1.2516999999999971	283.40999999999997	4	0.56
Test	2.601200000000001	24.67	2	0.74
Test	-4.224599999999997	171.44	0	0.62
Test	2.1204799999999997	93.41	3	0.83
Test	0.8138799999999995	93.41	2	0.82
Test	-3.609999999999995	185.27	1	0.62
Test	-1.6922999999999913	235.89999999999995	0	0.43
Test	2.61902	144.07999999999998	4	0.82
FLOWR	-2.7886999999999986	159.95999999999998	1	0.6
FLOWR	-3.200499999999999	151.06	1	0.66
FLOWR	-2.0283999999999986	139.54	0	0.68
FLOWR	-5.287599999999996	223.48	1	0.52
FLOWR	-3.807799999999999	202.46999999999997	2	0.59
FLOWR	-2.008399999999998	125.26	0	0.48
FLOWR	-4.130099999999995	165.23999999999998	1	0.66
FLOWR	-2.0284	139.54	0	0.67
FLOWR	-2.0813999999999986	163.8	2	0.59
FLOWR	-2.713999999999999	169.19	1	0.55
FLOWR	-3.011479999999997	183.01999999999995	1	0.61
FLOWR	-2.661279999999998	156.74	1	0.65
FLOWR	-3.0513799999999973	156.73999999999998	1	0.64
FLOWR	-2.0977999999999986	171.49999999999997	2	0.63
FLOWR	-3.167899999999999	191.73	2	0.6
FLOWR	-3.7099999999999973	183.01999999999995	1	0.62
FLOWR	-2.3866999999999994	165.45	2	0.62
FLOWR	-4.018499999999997	180.47	0	0.54
FLOWR	-2.0977999999999986	171.5	2	0.64
FLOWR	-3.8820999999999986	171.28999999999996	1	0.64
FLOWR	-2.6100999999999983	172.02	1	0.6
FLOWR	-2.715799999999999	181.55999999999997	2	0.59
FLOWR	-3.319899999999998	183.02000000000004	1	0.58
FLOWR	-1.4493999999999987	105.84	1	0.7
FLOWR	-3.4909999999999966	145.01	1	0.71
FLOWR	-2.372379999999999	162.79000000000002	1	0.63
FLOWR	-3.7099999999999964	183.01999999999998	1	0.63
FLOWR	-1.9800000000000002	139.54000000000002	2	0.72
FLOWR	-2.6866999999999996	159.51	2	0.7
FLOWR	-3.3907999999999996	185.94000000000003	2	0.58
FLOWR	-2.923799999999998	172.6	0	0.51
FLOWR	-3.300379999999998	176.97	1	0.63
FLOWR	-2.032399999999999	148.96	1	0.58
FLOWR	-3.7329799999999977	176.96999999999997	1	0.63
FLOWR	0.2315999999999997	137.44	2	0.57
FLOWR	-4.3490999999999955	203.24999999999997	1	0.62
FLOWR	-3.7524999999999995	183.01999999999998	1	0.61
FLOWR	-3.989899999999998	192.25	1	0.43
FLOWR	-3.660999999999998	176.82000000000002	1	0.67
FLOWR	-3.6408999999999976	193.87999999999997	1	0.56
FLOWR	-3.6904799999999955	176.96999999999997	1	0.6
FLOWR	-3.415899999999998	185.67999999999998	2	0.59
FLOWR	-1.960799999999999	162.79000000000002	1	0.59
FLOWR	-3.1269999999999984	191.72999999999996	2	0.63
FLOWR	-3.0585999999999993	182.50000000000003	2	0.63
FLOWR	-3.452699999999998	165.16	1	0.61
FLOWR	-2.6807999999999987	162.79	1	0.61
FLOWR	-2.146199999999998	171.5	0	0.61
FLOWR	-3.1884999999999977	183.02	1	0.62
FLOWR	-2.680799999999998	162.79	1	0.63
FLOWR	-2.056600000000001	146.88	2	0.65
FLOWR	-1.5899000000000005	139.54000000000002	2	0.69
FLOWR	-3.1939	194.63	2	0.59
FLOWR	-3.415899999999998	185.67999999999998	2	0.61
FLOWR	-2.5470999999999986	151.06	1	0.65
FLOWR	-2.9792999999999976	160.57	0	0.56
FLOWR	-3.1010999999999993	182.49999999999997	2	0.6
FLOWR	-1.7382999999999995	151.62	2	0.57
FLOWR	-3.876199999999998	211.7	2	0.61
FLOWR	-3.035499999999999	180.19000000000003	1	0.58
FLOWR	-1.1107799999999988	113.77999999999999	1	0.71
FLOWR	-2.9544999999999986	151.05999999999997	1	0.66
FLOWR	-3.813699999999996	162.06	1	0.63
FLOWR	-2.5688999999999993	159.96	1	0.56
FLOWR	-3.0066999999999986	176.89000000000001	1	0.59
FLOWR	-1.864479999999999	130.83	1	0.7
FLOWR	-3.126999999999998	191.73000000000002	2	0.63
FLOWR	-2.5365999999999986	182.47000000000003	1	0.58
FLOWR	-1.0778000000000005	130.28	1	0.59
FLOWR	-1.8909999999999985	130.84999999999997	1	0.7
FLOWR	-2.423899999999998	169.19	1	0.62
FLOWR	-3.4015799999999974	183.01999999999998	1	0.62
FLOWR	-2.5155999999999987	197.51999999999998	2	0.62
FLOWR	-3.319899999999998	183.01999999999998	1	0.58
FLOWR	-3.3825999999999974	180.47000000000003	0	0.55
FLOWR	-3.056499999999999	256.10999999999996	2	0.56
FLOWR	-4.279499999999997	261.31999999999994	2	0.53
FLOWR	-2.948299999999997	261.50999999999993	1	0.55
FLOWR	-4.991019999999998	294.61	1	0.46
FLOWR	-3.153699999999997	279.44999999999993	2	0.51
FLOWR	-4.325599999999997	266.94	0	0.42
FLOWR	-4.583999999999997	293.25	2	0.52
FLOWR	-3.9579999999999975	239.39000000000001	1	0.53
FLOWR	-5.560099999999995	299.19999999999993	0	0.41
FLOWR	-4.553199999999997	322.74	2	0.47
FLOWR	-4.0460999999999965	281.21999999999997	2	0.52
FLOWR	-5.107199999999997	287.16999999999996	0	0.43
FLOWR	-0.8070599999999986	230.36999999999992	2	0.52
FLOWR	-4.911799999999997	316.30999999999995	2	0.48
FLOWR	-4.3885999999999985	308.27	2	0.51
FLOWR	-4.865699999999997	290.40999999999997	2	0.42
FLOWR	-2.6967999999999988	270.21999999999997	2	0.5
FLOWR	-3.6626999999999974	270.18999999999994	2	0.51
FLOWR	-3.7259999999999964	290.45000000000005	2	0.5
FLOWR	-3.5179	270.21999999999997	2	0.52
FLOWR	-2.087699999999999	230.09000000000003	2	0.51
FLOWR	-4.156999999999995	290.44999999999993	2	0.52
FLOWR	-3.127799999999998	270.21999999999997	2	0.53
FLOWR	-2.987899999999997	230.08999999999997	2	0.57
FLOWR	-2.3085999999999984	241.08999999999997	2	0.54
FLOWR	-4.603599999999997	330.58	2	0.49
FLOWR	-3.0593999999999983	260.99	2	0.54
FLOWR	-3.127799999999997	270.2199999999999	2	0.52
FLOWR	-2.9485999999999972	279.44999999999993	2	0.49
FLOWR	-5.3939999999999975	313.47999999999996	2	0.48
FLOWR	-4.223899999999998	293.34999999999997	2	0.49
FLOWR	-3.2863999999999978	275.09999999999997	1	0.4
FLOWR	-4.1496999999999975	261.32	2	0.56
FLOWR	-4.242729999999996	302.84999999999997	1	0.47
FLOWR	-4.131499999999997	250.31999999999996	2	0.41
FLOWR	-3.0077999999999974	304.69	2	0.47
FLOWR	-4.792999999999995	305.97	1	0.43
FLOWR	-4.199499999999998	290.45	2	0.51
FLOWR	-4.315599999999997	295.33000000000004	1	0.4
FLOWR	-2.721499999999999	296.52	2	0.47
FLOWR	-2.709999999999998	244.2	2	0.52
FLOWR	-3.320699999999996	261.50999999999993	1	0.51
FLOWR	-2.5567999999999973	267.66999999999996	1	0.47
FLOWR	-2.9249999999999985	238.26	2	0.56
FLOWR	-3.0593999999999992	260.98999999999995	2	0.54
FLOWR	-3.7660999999999984	280.96	2	0.51
FLOWR	-2.195599999999999	227.26	2	0.54
FLOWR	-5.223599999999998	313.51	2	0.46
FLOWR	-3.8501999999999965	307.52	2	0.49
FLOWR	-3.0059999999999976	241.09000000000003	2	0.52
FLOWR	-3.5455999999999976	296.24	2	0.52
FLOWR	-2.4793999999999983	256.39	2	0.51
FLOWR	-5.2906999999999975	313.21999999999997	2	0.51
FLOWR	-3.6427999999999976	319.58000000000004	2	0.48
FLOWR	-5.002299999999998	319.3	2	0.49
FLOWR	-4.245779999999996	292.76	1	0.48
FLOWR	-3.0089999999999977	253.14999999999998	2	0.51
FLOWR	2.282	107.64	4	0.7
FLOWR	4.023700000000003	77.94	5	0.79
FLOWR	-2.2064999999999992	247.16000000000003	2	0.51
FLOWR	-3.909399999999998	290.45	2	0.51
FLOWR	-3.1702999999999983	270.21999999999997	2	0.51
FLOWR	-4.600699999999996	325.7000000000001	2	0.5
FLOWR	-4.652399999999997	302.4799999999999	2	0.51
FLOWR	-4.0689999999999955	243.26999999999995	1	0.5
FLOWR	-4.724499999999998	255.34999999999997	1	0.51
FLOWR	-3.2109999999999985	241.09	2	0.55
FLOWR	-3.5634999999999977	290.45	2	0.49
FLOWR	-6.109099999999997	325.54	2	0.47
FLOWR	-4.169799999999997	311.71000000000004	2	0.43
FLOWR	-4.206279999999998	304.81999999999994	1	0.48
FLOWR	-4.574799999999997	316.46999999999997	2	0.52
FLOWR	-4.114499999999994	290.45	2	0.52
FLOWR	-3.478799999999995	273.65999999999997	2	0.46
FLOWR	-3.7506999999999984	316.74999999999994	2	0.47
FLOWR	-2.101099999999997	270.21999999999997	2	0.49
FLOWR	-3.439999999999997	287.61999999999995	2	0.51
FLOWR	-2.720699999999999	218.02999999999997	2	0.56
FLOWR	-2.1908000000000003	209.13	2	0.59
FLOWR	-2.5208999999999984	198.12999999999997	2	0.61
FLOWR	-4.708599999999998	264.15	2	0.52
FLOWR	-3.8505999999999974	253.48	2	0.52
FLOWR	-3.729599999999996	273.09	2	0.47
FLOWR	-3.6419999999999977	241.08999999999997	2	0.58
FLOWR	-2.5224999999999973	198.13	2	0.59
FLOWR	-2.6811999999999987	230.08999999999995	2	0.55
FLOWR	-4.196399999999996	248.6	1	0.51
FLOWR	-2.4701999999999966	247.49	2	0.54
FLOWR	-3.0305999999999984	246.88	2	0.57
FLOWR	-5.0986999999999965	264.15000000000003	2	0.53
FLOWR	-3.2268999999999988	252.09	2	0.52
FLOWR	-4.137399999999998	253.12000000000003	2	0.56
FLOWR	-2.7552999999999983	220.85999999999996	2	0.57
FLOWR	-4.913099999999997	264.15	2	0.53
FLOWR	-4.355799999999997	252.09	2	0.53
FLOWR	-2.619899999999999	238.25999999999996	2	0.57
FLOWR	-2.7631999999999994	218.03	2	0.55
FLOWR	0.14702000000000026	155.89	2	0.79
FLOWR	-3.043599999999998	244.04999999999998	2	0.57
FLOWR	-2.6765999999999996	218.09999999999997	2	0.57
FLOWR	-3.8085999999999967	211.96	2	0.59
FLOWR	-3.6626999999999965	270.19	2	0.51
FLOWR	-1.6914999999999987	197.80000000000004	2	0.56
FLOWR	-4.076599999999996	261.32	2	0.52
FLOWR	-2.612799999999999	220.86	2	0.58
FLOWR	-4.955599999999998	264.15	2	0.55
FLOWR	-2.9674999999999976	238.26000000000002	2	0.57
FLOWR	-4.281099999999997	261.32	2	0.57
FLOWR	-4.472799999999998	231.92999999999998	2	0.61
FLOWR	-3.5994999999999973	241.09000000000003	2	0.57
FLOWR	-0.06183000000000072	115.0	2	0.74
FLOWR	-1.9382999999999988	218.02999999999997	2	0.57
FLOWR	-3.1385000000000005	244.04999999999995	2	0.55
FLOWR	-4.550999999999995	239.39	0	0.46
FLOWR	-3.2975999999999974	200.95999999999998	2	0.58
FLOWR	-4.347299999999996	277.03000000000003	1	0.5
FLOWR	-3.518499999999996	211.96000000000004	2	0.58
FLOWR	-1.7286000000000004	236.49	2	0.5
FLOWR	-1.9267999999999983	230.90999999999997	1	0.46
FLOWR	-1.9698999999999984	198.13	2	0.58
FLOWR	-3.868299999999995	264.28	2	0.53
FLOWR	-2.6127999999999982	220.85999999999996	2	0.57
FLOWR	-3.7667999999999964	208.79999999999995	2	0.61
FLOWR	-1.1867999999999987	166.89999999999998	2	0.62
FLOWR	-3.573599999999998	231.85999999999999	2	0.57
FLOWR	-3.2102999999999984	208.8	2	0.6
FLOWR	-4.650899999999997	296.15	2	0.48
FLOWR	-3.0028999999999986	220.86	2	0.58
FLOWR	-3.9176999999999946	234.98	0	0.46
FLOWR	-3.4613999999999967	270.07	2	0.57
FLOWR	-3.417899999999996	241.09	2	0.53
FLOWR	-2.452499999999999	188.89999999999998	2	0.62
FLOWR	-3.505399999999999	250.29	2	0.56
FLOWR	-1.9929999999999997	177.72	1	0.48
FLOWR	-2.7368999999999977	191.73000000000002	2	0.63
FLOWR	-3.235699999999997	267.38999999999993	2	0.51
FLOWR	-4.5002999999999975	267.11	2	0.53
FLOWR	-2.3709	218.02999999999997	2	0.58
FLOWR	-1.525299999999999	183.69	2	0.61
FLOWR	-2.2586999999999993	203.92000000000002	2	0.62
FLOWR	-4.316499999999999	243.91999999999996	2	0.55
FLOWR	-3.8019999999999983	262.32	2	0.55
FLOWR	-3.1672999999999982	258.15999999999997	2	0.53
FLOWR	-1.5742999999999974	207.02999999999997	2	0.52
FLOWR	-3.253499999999997	241.08999999999997	2	0.55
FLOWR	-2.274399999999998	256.35999999999996	2	0.51
FLOWR	-4.185899999999994	264.10999999999996	0	0.41
FLOWR	-4.466699999999996	261.31999999999994	2	0.53
FLOWR	-3.938599999999998	253.11999999999998	2	0.56
FLOWR	-3.8838999999999952	243.92000000000002	2	0.53
FLOWR	-5.853499999999997	216.52999999999997	0	0.49
FLOWR	-4.891099999999997	205.53	0	0.53
FLOWR	-5.489499999999996	205.52999999999997	0	0.52
FLOWR	-5.556299999999997	214.76	0	0.47
FLOWR	-5.240299999999998	205.52999999999997	0	0.54
FLOWR	-7.734999999999997	256.65999999999997	0	0.45
FLOWR	-4.201799999999997	191.7	0	0.52
FLOWR	-5.342799999999996	190.64000000000001	0	0.54
FLOWR	-5.515399999999996	214.75999999999996	0	0.52
FLOWR	-4.837799999999995	182.44	0	0.62
FLOWR	-5.729399999999997	245.65999999999997	0	0.41
FLOWR	-5.843299999999995	210.86999999999998	0	0.56
FLOWR	-4.644099999999996	211.59999999999997	0	0.47
FLOWR	-4.688699999999995	179.64	0	0.46
FLOWR	-4.685999999999997	214.42999999999998	0	0.41
FLOWR	-5.289899999999996	222.92999999999995	0	0.5
FLOWR	-8.488100000000003	226.82	0	0.45
FLOWR	-5.879399999999996	225.76	0	0.52
FLOWR	-4.484199999999996	231.82999999999998	0	0.48
FLOWR	-6.607199999999997	222.6	0	0.49
FLOWR	-5.155899999999997	200.54999999999995	0	0.41
FLOWR	-4.487799999999997	194.52999999999997	0	0.49
FLOWR	-5.556299999999998	214.76	0	0.46
FLOWR	-5.305899999999997	180.65	0	0.49
FLOWR	-5.329999999999998	206.95	0	0.42
FLOWR	-7.102999999999996	253.82999999999996	0	0.45
FLOWR	-6.756199999999997	234.66	0	0.44
FLOWR	-4.070199999999998	185.29999999999998	0	0.49
FLOWR	-5.513799999999998	214.76	0	0.48
FLOWR	-5.920299999999997	225.76	0	0.49
FLOWR	-5.166199999999996	214.75999999999996	0	0.46
FLOWR	-4.8517999999999954	205.52999999999997	0	0.46
FLOWR	-4.244299999999997	191.7	0	0.52
FLOWR	-4.486199999999997	194.53	0	0.51
FLOWR	-5.515399999999997	214.76	0	0.5
FLOWR	-4.876299999999997	194.52999999999997	0	0.51
FLOWR	-5.607299999999997	237.48999999999995	0	0.44
FLOWR	-6.551099999999997	234.66	0	0.45
FLOWR	-5.513799999999997	214.76	0	0.5
FLOWR	-4.260699999999996	202.7	0	0.5
FLOWR	-6.128599999999997	225.75999999999996	0	0.55
FLOWR	-4.070199999999998	185.3	0	0.5
FLOWR	-5.240299999999998	205.52999999999997	0	0.51
FLOWR	-3.907099999999997	159.41	0	0.46
FLOWR	-5.729399999999998	245.65999999999997	0	0.44
FLOWR	-6.774199999999998	245.65999999999997	0	0.47
FLOWR	-5.944999999999997	200.87999999999997	0	0.48
FLOWR	-5.556299999999998	214.76	0	0.47
FLOWR	-5.1161999999999965	234.65999999999997	0	0.46
FLOWR	-3.572	188.86999999999995	0	0.49
FLOWR	-5.920299999999997	225.76	0	0.5
FLOWR	-6.169399999999998	197.72	0	0.47
FLOWR	-5.1360999999999954	190.64	0	0.53
FLOWR	-5.505899999999997	216.53	0	0.47
FLOWR	-5.519099999999998	180.32	0	0.45
FLOWR	-6.092599999999997	225.42999999999998	0	0.48
FLOWR	-5.316599999999997	196.29999999999998	0	0.41
FLOWR	-5.515399999999996	214.75999999999996	0	0.49
FLOWR	-4.8155999999999946	202.69999999999996	0	0.45
FLOWR	-4.555499999999997	173.23999999999998	0	0.53
FLOWR	-4.592499999999997	191.7	0	0.47
FLOWR	-5.179799999999996	182.47	0	0.53
FLOWR	-5.715199999999997	234.65999999999997	0	0.43
FLOWR	-6.126999999999997	225.76	0	0.46
FLOWR	-5.879399999999995	225.75999999999996	0	0.51
FLOWR	1.4714999999999994	53.8	2	0.63
FLOWR	4.535800000000004	49.36	1	0.66
FLOWR	2.9323000000000006	82.06	2	0.65
FLOWR	3.6496200000000023	83.74000000000001	2	0.69
FLOWR	4.690900000000004	57.2	1	0.65
FLOWR	5.508200000000004	70.67	4	0.78
FLOWR	3.4503000000000004	103.85000000000001	2	0.73
FLOWR	5.034800000000005	49.36	0	0.65
FLOWR	5.117700000000002	63.99	3	0.74
FLOWR	0.8552	110.05	0	0.52
FLOWR	2.6252000000000013	85.55000000000001	2	0.71
FLOWR	3.0250000000000012	69.22999999999999	2	0.77
FLOWR	4.824900000000005	49.36	0	0.45
FLOWR	1.0497999999999994	153.01	1	0.52
FLOWR	4.0469000000000035	55.760000000000005	0	0.5
FLOWR	2.4324000000000012	94.58000000000001	2	0.76
FLOWR	0.9677999999999998	94.44	1	0.71
FLOWR	2.033999999999999	159.07999999999998	0	0.52
FLOWR	4.067700000000003	69.23	2	0.76
FLOWR	2.0989999999999993	95.26	2	0.71
FLOWR	3.8188200000000014	96.17	5	0.74
FLOWR	3.3723200000000024	87.41000000000001	3	0.73
FLOWR	5.793700000000002	46.17	2	0.83
FLOWR	1.6431199999999997	69.67	1	0.64
FLOWR	3.996800000000003	57.199999999999996	0	0.53
FLOWR	2.942100000000001	63.68	2	0.75
FLOWR	3.268200000000002	85.22	1	0.58
FLOWR	3.3622000000000023	60.36	1	0.57
FLOWR	3.852700000000003	57.2	0	0.55
FLOWR	5.420100000000004	54.29	3	0.71
FLOWR	4.103100000000004	85.72000000000001	3	0.76
FLOWR	3.1542000000000012	67.82000000000001	2	0.83
FLOWR	1.3603800000000001	119.32	2	0.69
FLOWR	5.480900000000003	46.17	2	0.81
FLOWR	2.4155000000000006	98.68999999999998	2	0.69
FLOWR	2.1719800000000005	101.29999999999998	2	0.79
FLOWR	1.9669	89.70999999999998	2	0.62
FLOWR	5.395400000000002	49.36	3	0.83
FLOWR	1.3510000000000002	106.61000000000001	2	0.76
FLOWR	3.628800000000002	52.16	2	0.79
FLOWR	4.106100000000002	51.16	2	0.75
FLOWR	7.452900000000008	20.23	0	0.6
FLOWR	1.9943	89.53999999999999	2	0.77
FLOWR	0.956999999999999	101.52000000000001	2	0.75
FLOWR	3.671700000000002	77.05000000000001	2	0.79
FLOWR	1.6645999999999996	112.93	2	0.79
FLOWR	3.9916000000000027	86.98	3	0.82
FLOWR	2.1465999999999994	99.94	4	0.83
FLOWR	1.5469999999999997	109.77	2	0.66
FLOWR	1.8060999999999992	89.82	0	0.51
FLOWR	3.9227000000000034	69.59	1	0.71
FLOWR	3.714000000000003	86.66	0	0.6
FLOWR	1.8119	106.7	1	0.62
FLOWR	2.9349000000000016	78.82	0	0.49
FLOWR	4.614600000000001	68.81	3	0.78
FLOWR	3.329100000000002	72.83	0	0.55
FLOWR	2.6777000000000006	67.82000000000001	3	0.87
FLOWR	2.1678000000000006	77.50999999999999	2	0.81
FLOWR	1.3559999999999997	104.49000000000001	2	0.76
FLOWR	3.2119000000000018	80.59	1	0.55
FLOWR	2.489	107.14	3	0.75
FLOWR	3.9319000000000024	69.64	2	0.81
FLOWR	4.716000000000005	49.36	3	0.8
FLOWR	3.6452000000000027	66.75999999999999	0	0.55
FLOWR	1.9865999999999997	95.53	2	0.83
FLOWR	2.898900000000001	66.43	1	0.84
FLOWR	2.3122000000000007	89.53999999999999	2	0.8
FLOWR	0.9847000000000002	106.77	1	0.72
FLOWR	3.2239000000000013	72.47	2	0.75
FLOWR	3.681000000000001	86.30000000000001	2	0.78
FLOWR	5.928400000000006	27.69	1	0.72
FLOWR	0.99648	113.32999999999998	1	0.7
FLOWR	1.6702000000000004	88.05000000000001	2	0.82
FLOWR	1.2833000000000003	89.89999999999999	2	0.74
FLOWR	3.375300000000002	60.44	2	0.79
FLOWR	4.973320000000005	51.32000000000001	3	0.8
FLOWR	1.0942	97.82000000000001	1	0.82
FLOWR	1.8539	126.76	1	0.6
FLOWR	3.5793000000000017	72.47	2	0.8
FLOWR	2.9121000000000006	78.46000000000001	2	0.84
FLOWR	4.5881000000000025	49.36	2	0.82
FLOWR	2.2918000000000003	72.47	1	0.79
FLOWR	2.0325999999999995	69.67	2	0.81
FLOWR	1.0371199999999994	161.22	2	0.6
FLOWR	4.844200000000003	72.47	2	0.85
FLOWR	2.974000000000001	98.77000000000001	2	0.66
FLOWR	3.447600000000002	42.91	2	0.79
FLOWR	3.335600000000002	74.27	0	0.55
FLOWR	2.8808000000000007	89.53999999999999	2	0.78
FLOWR	3.6620000000000017	90.45	2	0.58
FLOWR	4.099440000000003	58.59	3	0.68
FLOWR	2.5254000000000003	86.73999999999998	2	0.8
FLOWR	4.455400000000004	78.01	3	0.81
FLOWR	1.2144800000000004	150.35	2	0.78
FLOWR	3.1411000000000016	90.22999999999999	3	0.7
FLOWR	2.790800000000001	86.74000000000001	2	0.73
FLOWR	0.17179999999999984	65.69	1	0.63
FLOWR	-2.7841999999999985	111.61	1	0.6
FLOWR	-0.14098000000000022	70.32000000000001	1	0.65
FLOWR	0.22440000000000032	75.35	0	0.6
FLOWR	0.3975000000000002	101.97	2	0.83
FLOWR	0.3096999999999997	70.4	1	0.69
FLOWR	-1.0977999999999994	75.33	1	0.63
FLOWR	2.3602	24.92	2	0.84
FLOWR	0.4134199999999998	75.11	1	0.72
FLOWR	-0.18710000000000027	101.1	2	0.73
FLOWR	-0.13877999999999996	89.10000000000001	1	0.82
FLOWR	0.43299999999999994	57.95	2	0.73
FLOWR	-0.8556999999999997	69.98	1	0.66
FLOWR	0.8273	49.69	1	0.75
FLOWR	-0.22898000000000013	66.38	1	0.78
FLOWR	-0.3738999999999999	97.66	1	0.73
FLOWR	-0.6899000000000004	75.02000000000001	0	0.74
FLOWR	0.8657000000000002	73.05000000000001	1	0.75
FLOWR	1.6240999999999999	58.88	2	0.88
FLOWR	0.042700000000000016	69.59	1	0.78
FLOWR	1.1901	103.5	1	0.73
FLOWR	-0.24850000000000017	96.11000000000001	1	0.79
FLOWR	0.41639999999999977	80.59	1	0.8
FLOWR	1.4775	96.86000000000001	2	0.75
FLOWR	-3.5595999999999983	141.98	0	0.64
FLOWR	1.1020999999999999	73.83000000000001	2	0.76
FLOWR	-1.6422999999999985	93.80000000000001	1	0.6
FLOWR	-0.07910000000000006	111.96	2	0.77
FLOWR	0.7833999999999997	69.59	1	0.77
FLOWR	-3.628099999999997	112.25000000000001	0	0.55
FLOWR	2.7552000000000003	24.92	2	0.88
FLOWR	0.45810000000000006	71.22	0	0.62
FLOWR	-3.0775999999999994	119.25000000000001	0	0.71
FLOWR	-1.9205999999999979	83.89999999999999	1	0.62
FLOWR	0.8091999999999999	55.92	1	0.7
FLOWR	-1.6134	80.7	0	0.56
FLOWR	1.3191	54.35	1	0.76
FLOWR	0.059920000000000306	96.11000000000001	1	0.77
FLOWR	2.1597999999999997	53.35	2	0.88
FLOWR	-1.8599999999999988	106.93	1	0.67
FLOWR	0.26170000000000004	52.49	0	0.6
FLOWR	1.2713999999999999	59.150000000000006	2	0.86
FLOWR	0.07829999999999981	65.05	1	0.69
FLOWR	1.1502199999999998	52.49	1	0.83
FLOWR	-1.1207000000000003	108.83000000000001	1	0.68
FLOWR	1.37709	41.46	0	0.61
FLOWR	0.7790000000000001	82.98	2	0.78
FLOWR	0.8986999999999998	89.62	1	0.86
FLOWR	0.7774999999999999	45.15	1	0.71
FLOWR	0.3158999999999998	101.85000000000001	1	0.71
FLOWR	-1.5750999999999995	123.16	0	0.59
FLOWR	2.3024000000000004	33.120000000000005	2	0.91
FLOWR	1.62722	64.94	2	0.88
FLOWR	-1.1964	82.12	1	0.69
FLOWR	0.5191399999999998	67.00999999999999	1	0.66
FLOWR	0.20380000000000004	78.62	1	0.88
FLOWR	2.09572	51.8	2	0.85
FLOWR	-0.5843000000000003	65.05	1	0.71
FLOWR	1.6252999999999997	57.78	2	0.75
FLOWR	-0.5445800000000005	112.16	1	0.68
FLOWR	0.5332999999999996	65.91	2	0.78
FLOWR	-0.75868	91.94000000000001	0	0.73
FLOWR	-0.3650000000000002	78.46000000000001	1	0.85
FLOWR	-1.4352999999999987	88.16	0	0.68
FLOWR	-1.7386999999999995	93.88	0	0.48
FLOWR	-0.6316000000000004	83.97	2	0.82
FLOWR	0.38029999999999975	81.41999999999999	1	0.91
FLOWR	0.9855199999999997	73.92	2	0.78
FLOWR	1.0963999999999996	55.92	2	0.79
FLOWR	-0.30940000000000006	78.51	0	0.55
FLOWR	1.7785999999999997	40.129999999999995	2	0.84
FLOWR	-0.6027	73.75000000000001	0	0.6
FLOWR	0.242	79.04	2	0.76
FLOWR	1.1232	41.99	1	0.75
FLOWR	0.04530000000000001	64.35	0	0.72
FLOWR	-0.36300000000000016	91.92999999999999	2	0.75
FLOWR	0.5754999999999999	46.18000000000001	1	0.64
FLOWR	-0.15580000000000038	82.28	1	0.83
FLOWR	0.5800000000000001	77.43	1	0.72
FLOWR	1.2916400000000001	54.980000000000004	1	0.84
FLOWR	-0.6295999999999995	68.09	0	0.56
FLOWR	1.6453	51.269999999999996	1	0.77
FLOWR	1.4929	72.03	2	0.84
FLOWR	0.38730000000000026	95.25	1	0.82
FLOWR	0.12120000000000003	101.03999999999999	2	0.77
FLOWR	0.31959999999999955	61.72	1	0.75
FLOWR	-1.776499999999999	100.49000000000001	1	0.71
FLOWR	0.7278000000000002	59.39	1	0.75
FLOWR	2.5171	55.98	2	0.8
FLOWR	0.8181	77.97999999999999	2	0.64
FLOWR	0.54	89.31000000000002	0	0.72
FLOWR	0.7789000000000001	80.66999999999999	1	0.78
FLOWR	0.27764	101.41	1	0.64
FLOWR	0.6508200000000001	68.00999999999999	1	0.87
FLOWR	-0.7579999999999998	101.49000000000001	1	0.66
FLOWR	-1.8439799999999988	152.42999999999998	2	0.65
FLOWR	1.5805	99.08	2	0.72
FLOWR	0.9295199999999997	135.60000000000002	3	0.84
FLOWR	-2.4728999999999974	180.72999999999996	2	0.63
FLOWR	-3.250099999999998	185.45999999999998	2	0.65
FLOWR	4.110120000000002	60.17	4	0.87
FLOWR	0.8908999999999997	108.31	1	0.71
FLOWR	1.0698999999999999	90.67999999999999	1	0.66
FLOWR	3.289300000000001	71.42	2	0.8
FLOWR	-3.030199999999998	194.68999999999994	2	0.66
FLOWR	3.240700000000002	89.4	2	0.78
FLOWR	0.47319999999999923	131.34	2	0.62
FLOWR	-2.905699999999999	197.51999999999998	2	0.63
FLOWR	-2.086899999999999	177.89999999999998	2	0.54
FLOWR	0.14620000000000027	128.54	2	0.62
FLOWR	-2.0848999999999984	179.67000000000002	0	0.55
FLOWR	-0.4035999999999993	150.46000000000004	1	0.69
FLOWR	0.09040000000000054	128.54000000000002	2	0.69
FLOWR	-2.6142999999999983	194.66	1	0.51
FLOWR	-0.859	126.32000000000001	1	0.59
FLOWR	2.3796	81.93	2	0.72
FLOWR	-3.6398999999999995	206.02	2	0.6
FLOWR	-2.007699999999999	165.56	2	0.66
FLOWR	-2.0077	165.56000000000003	2	0.69
FLOWR	-2.1449999999999965	129.64000000000001	0	0.59
FLOWR	-1.1580999999999992	151.57	2	0.66
FLOWR	0.1611999999999999	119.31000000000002	2	0.7
FLOWR	0.4636999999999999	136.1	2	0.69
FLOWR	-1.9760999999999982	165.56	2	0.61
FLOWR	0.3023000000000003	139.54	2	0.7
FLOWR	-0.12919999999999882	140.20999999999998	2	0.65
FLOWR	0.8506	104.80000000000001	3	0.83
FLOWR	1.02462	119.31	3	0.74
FLOWR	-0.2110000000000003	104.2	1	0.46
FLOWR	-2.528599999999998	194.69	2	0.63
FLOWR	-2.7825999999999995	194.69000000000003	2	0.63
FLOWR	0.6187999999999994	131.34	3	0.71
FLOWR	-1.948799999999998	154.56	2	0.56
FLOWR	-2.2679999999999976	197.52	2	0.61
FLOWR	-3.126999999999997	191.73	2	0.64
FLOWR	-4.013599999999999	217.74999999999997	2	0.6
FLOWR	-3.6235999999999984	194.69000000000003	2	0.63
FLOWR	0.6670999999999998	109.75000000000001	3	0.78
FLOWR	0.6200999999999992	131.26000000000002	2	0.79
FLOWR	2.933	92.92999999999999	3	0.85
FLOWR	1.7229999999999999	99.08000000000001	2	0.68
FLOWR	0.7297	130.31	2	0.67
FLOWR	2.4401199999999994	125.12	4	0.83
FLOWR	-1.421299999999998	133.55	2	0.66
FLOWR	0.7891999999999998	109.82000000000001	3	0.82
FLOWR	3.504600000000001	90.88	3	0.78
FLOWR	-2.0977999999999986	171.5	2	0.64
FLOWR	2.1266999999999996	120.17	3	0.83
FLOWR	-3.035299999999999	185.78999999999996	2	0.65
FLOWR	-2.444599999999998	163.33999999999997	1	0.61
FLOWR	-1.2901000000000005	139.54	2	0.63
FLOWR	-2.689499999999998	150.95	0	0.56
FLOWR	-1.435100000000001	192.47000000000003	2	0.61
FLOWR	-1.998799999999999	158.0	2	0.59
FLOWR	-0.5929999999999986	165.56	2	0.67
FLOWR	0.04689999999999955	119.31	2	0.63
FLOWR	-1.8993000000000002	186.89999999999998	3	0.62
FLOWR	-1.0241999999999993	131.3	2	0.44
FLOWR	-2.740999999999999	157.55	1	0.54
FLOWR	0.9310999999999999	119.31	1	0.71
FLOWR	-1.4727999999999988	135.57	1	0.6
FLOWR	-3.5447999999999977	217.75000000000003	2	0.63
FLOWR	-3.476399999999999	208.51999999999998	2	0.62
FLOWR	-2.0977999999999994	171.5	2	0.63
FLOWR	0.4261000000000001	116.15	2	0.7
FLOWR	-1.9713999999999994	148.76999999999998	2	0.7
FLOWR	-2.9809999999999977	152.99999999999997	0	0.52
FLOWR	-1.9372999999999991	170.24	1	0.63
FLOWR	0.2805999999999998	121.44	2	0.68
FLOWR	2.1834	110.56	3	0.77
FLOWR	2.5554000000000006	102.16	2	0.85
FLOWR	-2.032599999999999	148.51	2	0.68
FLOWR	-3.0778	185.79000000000002	2	0.66
FLOWR	-2.446799999999996	166.55000000000004	0	0.58
FLOWR	-1.5780999999999992	179.22000000000003	2	0.61
FLOWR	3.275800000000001	90.88000000000001	3	0.84
FLOWR	0.4043999999999994	131.34	3	0.7
FLOWR	-3.759199999999998	217.75000000000003	2	0.58
FLOWR	-3.2815999999999965	194.66	2	0.69
FLOWR	2.7641999999999998	89.08	3	0.79
FLOWR	2.0978999999999997	108.31	2	0.55
FLOWR	-1.1847999999999994	148.77000000000004	2	0.68
FLOWR	-0.017800000000000038	124.60000000000001	2	0.73
FLOWR	0.893	119.31	0	0.67
FLOWR	0.30229999999999946	139.54	2	0.68
FLOWR	1.0147	118.78	3	0.7
FLOWR	0.12079999999999907	138.42000000000002	2	0.63
FLOWR	-1.8408999999999982	177.9	2	0.63
FLOWR	3.609400000000001	90.13	1	0.82
FLOWR	4.070400000000004	87.66	2	0.55
FLOWR	4.670700000000004	72.31000000000002	1	0.62
FLOWR	2.9133000000000018	97.96	3	0.68
FLOWR	3.9064200000000033	75.21000000000001	3	0.51
FLOWR	3.158800000000002	62.849999999999994	2	0.53
FLOWR	5.540900000000006	38.69	4	0.71
FLOWR	1.28298	117.22	2	0.49
FLOWR	3.1980000000000013	98.30000000000001	5	0.45
FLOWR	6.011620000000006	64.99000000000001	2	0.69
FLOWR	5.3987400000000045	106.98000000000002	3	0.51
FLOWR	4.135700000000003	83.86	4	0.45
FLOWR	4.469700000000003	109.17000000000002	4	0.69
FLOWR	1.0188000000000026	89.82000000000002	2	0.69
FLOWR	6.224620000000005	67.87	3	0.82
FLOWR	7.667100000000006	47.04	3	0.66
FLOWR	3.8623800000000026	138.82999999999998	2	0.71
FLOWR	5.504500000000006	93.73000000000002	6	0.77
FLOWR	6.707380000000006	84.93	2	0.57
FLOWR	6.587400000000005	56.84	1	0.68
FLOWR	4.602700000000003	105.15	3	0.65
FLOWR	5.492600000000006	75.71	2	0.74
FLOWR	3.598200000000002	77.21	4	0.73
FLOWR	3.2730000000000015	79.23	3	0.62
FLOWR	4.880380000000004	87.31	5	0.81
FLOWR	5.805600000000006	65.49000000000001	2	0.72
FLOWR	5.434700000000005	88.15	3	0.72
FLOWR	5.049400000000005	99.14000000000001	3	0.7
FLOWR	6.2903000000000056	71.53	3	0.77
FLOWR	4.043400000000001	121.2	3	0.83
FLOWR	5.3171400000000055	78.13	2	0.61
FLOWR	3.615140000000002	99.14000000000001	2	0.47
FLOWR	4.540000000000003	107.49	4	0.72
FLOWR	3.8481200000000024	60.94	2	0.68
FLOWR	3.661400000000002	108.41000000000001	3	0.78
FLOWR	4.924500000000005	71.48	4	0.75
FLOWR	5.5259000000000045	85.28	3	0.58
FLOWR	5.295300000000005	65.82000000000001	2	0.58
FLOWR	5.295400000000005	80.34000000000002	3	0.53
FLOWR	4.4578200000000034	77.1	3	0.76
FLOWR	3.161520000000001	110.33	4	0.77
FLOWR	4.7119000000000035	86.25000000000001	3	0.7
FLOWR	6.675740000000005	83.03	5	0.71
FLOWR	4.524300000000004	86.69	1	0.64
FLOWR	7.614300000000008	35.83	3	0.64
FLOWR	2.9545000000000012	91.68	1	0.83
FLOWR	7.396520000000008	53.05000000000001	4	0.58
FLOWR	4.497300000000004	125.35000000000001	5	0.75
FLOWR	4.9127000000000045	69.14999999999999	3	0.69
FLOWR	6.666590000000005	99.14999999999999	5	0.53
FLOWR	4.839300000000004	85.81000000000002	3	0.71
FLOWR	2.9148000000000005	104.98	3	0.85
FLOWR	5.771240000000004	67.77000000000001	4	0.84
FLOWR	5.499300000000006	68.31	2	0.65
FLOWR	4.124000000000004	68.7	2	0.67
FLOWR	4.893600000000005	100.20000000000002	4	0.6
FLOWR	3.5481000000000016	55.75	4	0.53
FLOWR	2.429620000000001	109.16999999999999	4	0.68
FLOWR	2.8348000000000013	111.25000000000001	2	0.7
FLOWR	6.456000000000007	51.660000000000004	3	0.65
FLOWR	5.440600000000004	60.36	4	0.64
FLOWR	4.6254000000000035	94.09	3	0.82
FLOWR	3.978920000000003	119.36000000000001	2	0.41
FLOWR	4.070600000000003	55.68000000000001	2	0.69
FLOWR	3.190000000000002	89.87	2	0.62
FLOWR	2.1093	103.34	2	0.68
FLOWR	5.384920000000006	76.15	2	0.73
FLOWR	4.268300000000004	92.41000000000001	5	0.83
FLOWR	4.047000000000002	126.15	3	0.75
FLOWR	3.0670800000000016	116.05	4	0.7
FLOWR	3.5074000000000014	97.57	2	0.81
FLOWR	3.4288200000000026	90.67999999999999	3	0.66
FLOWR	1.5376000000000007	90.38000000000001	3	0.72
FLOWR	5.1242000000000045	69.15	3	0.76
FLOWR	3.206500000000001	56.1	3	0.63
FLOWR	4.507000000000004	93.99000000000001	3	0.69
FLOWR	4.989280000000004	79.63	2	0.66
FLOWR	5.997600000000006	100.53999999999999	3	0.74
FLOWR	2.5212000000000003	107.83000000000001	3	0.74
FLOWR	5.984780000000005	69.55	4	0.78
FLOWR	4.527600000000003	75.18	4	0.8
FLOWR	5.0183000000000035	84.02000000000001	3	0.76
FLOWR	2.279	91.49	2	0.57
FLOWR	5.773400000000006	81.19999999999999	3	0.74
FLOWR	1.0474000000000012	120.54	2	0.54
FLOWR	2.3948	90.78	4	0.7
FLOWR	5.302000000000007	104.04	4	0.78
FLOWR	5.209700000000004	88.5	4	0.8
FLOWR	7.181000000000008	59.080000000000005	3	0.7
FLOWR	4.518100000000002	85.69	4	0.72
FLOWR	3.8498000000000028	84.36	3	0.79
FLOWR	3.6822000000000026	113.15	4	0.66
FLOWR	3.956100000000003	125.71	2	0.6
FLOWR	3.791100000000003	77.66	3	0.42
FLOWR	4.4836000000000045	95.96999999999998	2	0.76
FLOWR	7.174500000000008	51.54	4	0.53
FLOWR	-5.996499999999997	351.60999999999996	2	0.33
FLOWR	-6.651799999999996	345.54	2	0.37
FLOWR	-8.596200000000003	422.97	2	0.29
FLOWR	-8.127400000000007	385.89000000000004	2	0.36
FLOWR	-7.281800000000005	385.67	2	0.45
FLOWR	-5.696299999999996	421.78	1	0.3
FLOWR	-8.566300000000005	380.40000000000003	1	0.36
FLOWR	-6.693099999999998	334.09	1	0.44
FLOWR	-7.929700000000005	373.99	2	0.42
FLOWR	-7.634200000000002	435.03000000000003	2	0.38
FLOWR	-7.480800000000001	441.42999999999995	2	0.3
FLOWR	-5.825499999999996	345.82	2	0.4
FLOWR	-5.819199999999996	369.22999999999996	2	0.35
FLOWR	-8.170000000000003	403.68000000000006	1	0.28
FLOWR	-7.164800000000001	432.19999999999993	2	0.3
FLOWR	-8.491400000000008	396.89000000000004	2	0.41
FLOWR	-9.323880000000004	403.46	1	0.41
FLOWR	-9.925400000000005	398.01	0	0.33
FLOWR	-7.886100000000005	432.81	1	0.36
FLOWR	-6.942119999999998	392.02000000000004	0	0.34
FLOWR	-5.604199999999999	351.61	2	0.42
FLOWR	-6.891699999999997	340.89	0	0.36
FLOWR	-9.018300000000005	385.95	0	0.37
FLOWR	-7.405900000000002	356.53999999999996	2	0.48
FLOWR	-7.405900000000001	356.54	2	0.49
FLOWR	-6.691899999999999	333.69999999999993	2	0.39
FLOWR	-9.197500000000007	446.3600000000001	2	0.36
FLOWR	-10.080200000000005	454.97999999999996	2	0.38
FLOWR	-7.839300000000003	435.03000000000003	2	0.4
FLOWR	-6.004999999999998	365.44	2	0.44
FLOWR	-5.487199999999996	398.14000000000004	2	0.33
FLOWR	-6.471399999999997	371.8400000000001	2	0.4
FLOWR	-7.2668000000000035	394.90000000000003	2	0.44
FLOWR	-7.5978	394.90000000000003	2	0.34
FLOWR	-9.140500000000007	410.78000000000003	2	0.41
FLOWR	-9.23570000000001	400.07	2	0.36
FLOWR	-7.449199999999997	390.25	0	0.33
FLOWR	-6.840799999999995	359.78000000000003	2	0.41
FLOWR	-9.191600000000003	429.05	2	0.3
FLOWR	-8.422500000000008	415.08000000000004	0	0.34
FLOWR	-6.873299999999997	356.53999999999996	2	0.41
FLOWR	-5.694699999999998	369.01000000000005	2	0.27
FLOWR	-5.829299999999997	398.14000000000004	2	0.39
FLOWR	-8.330900000000007	337.97999999999996	0	0.39
FLOWR	-5.604199999999998	351.60999999999996	2	0.42
FLOWR	-8.086800000000006	368.00999999999993	1	0.45
FLOWR	-6.378099999999998	311.76	0	0.34
FLOWR	-6.664000000000001	402.7400000000001	2	0.36
FLOWR	-5.961899999999996	354.69999999999993	2	0.45
FLOWR	-6.951	395.69999999999993	1	0.39
FLOWR	-4.228599999999994	393.5400000000001	2	0.33
FLOWR	-7.852300000000003	376.65999999999997	2	0.41
FLOWR	-6.989000000000002	337.97999999999996	2	0.44
FLOWR	-8.519300000000001	455.26000000000005	2	0.41
FLOWR	-7.2818	385.67	2	0.45
FLOWR	-6.540299999999998	325.57	2	0.3
FLOWR	-5.879299999999998	362.60999999999996	2	0.42
FLOWR	-7.5278	385.66999999999996	2	0.32
FLOWR	-8.192800000000007	415.13	2	0.31
FLOWR	-6.794299999999999	345.54	2	0.36
FLOWR	-6.751400000000001	351.59	2	0.35
FLOWR	-9.927100000000005	469.09000000000003	2	0.27
FLOWR	-8.753200000000007	397.47	1	0.38
FLOWR	-5.968199999999999	362.60999999999996	2	0.48
FLOWR	-6.785399999999996	350.77	2	0.42
FLOWR	-7.452700000000001	354.31999999999994	1	0.41
FLOWR	-7.19968	329.27	1	0.32
FLOWR	-8.560000000000004	426.12999999999994	2	0.42
FLOWR	-8.408600000000005	395.23999999999995	2	0.35
FLOWR	-7.7139999999999995	392.40000000000003	2	0.42
FLOWR	-4.897499999999997	331.64000000000004	2	0.37
FLOWR	-8.800500000000003	412.03000000000003	2	0.37
FLOWR	-5.450999999999995	349.0	2	0.39
FLOWR	-8.890200000000005	435.5000000000001	2	0.42
FLOWR	-9.083200000000007	380.09	2	0.32
FLOWR	-8.835100000000004	435.36000000000007	2	0.3
FLOWR	-8.66260000000001	400.20000000000005	1	0.42
FLOWR	-8.600900000000005	426.12999999999994	2	0.4
FLOWR	-7.2073	432.20000000000005	2	0.41
FLOWR	-8.81270000000001	391.40000000000003	1	0.37
FLOWR	-1.7307999999999983	111.52000000000002	0	0.67
FLOWR	-0.7871000000000001	104.79	0	0.72
FLOWR	0.4037000000000001	98.77	1	0.63
FLOWR	1.3209	69.67	1	0.77
FLOWR	-2.8528999999999947	143.82999999999998	0	0.58
FLOWR	1.9059	82.14	0	0.68
FLOWR	2.4754000000000005	61.83	2	0.89
FLOWR	2.9103000000000003	70.14	2	0.85
FLOWR	3.8553000000000024	55.4	2	0.82
FLOWR	3.271200000000001	72.94	3	0.85
FLOWR	1.2494199999999998	96.22	1	0.64
FLOWR	3.6918000000000024	65.22	3	0.84
FLOWR	-2.381899999999997	139.48000000000002	0	0.63
FLOWR	4.845100000000004	47.370000000000005	2	0.74
FLOWR	2.1828000000000003	67.75999999999999	1	0.69
FLOWR	2.7746000000000004	81.87	3	0.77
FLOWR	0.9332	115.56	2	0.89
FLOWR	5.194600000000005	29.54	2	0.91
FLOWR	3.142100000000001	76.13	3	0.83
FLOWR	0.1129999999999991	95.97	0	0.59
FLOWR	1.5792000000000002	94.31	2	0.89
FLOWR	3.431000000000001	51.22	3	0.85
FLOWR	3.757500000000002	44.120000000000005	2	0.82
FLOWR	-2.703599999999997	142.39000000000001	0	0.6
FLOWR	2.04172	49.85	1	0.87
FLOWR	0.7491999999999996	107.22000000000001	1	0.71
FLOWR	3.183500000000002	38.77	2	0.88
FLOWR	-1.8526999999999982	114.32000000000001	0	0.58
FLOWR	3.692400000000002	65.21000000000001	2	0.82
FLOWR	1.6577000000000002	104.65	1	0.76
FLOWR	2.8611200000000006	75.36	2	0.67
FLOWR	1.4106999999999998	113.29000000000002	1	0.66
FLOWR	-1.3836999999999988	123.16	0	0.64
FLOWR	2.0572999999999997	101.57	2	0.89
FLOWR	-3.9231999999999934	159.71	0	0.61
FLOWR	-1.646799999999996	125.68	0	0.62
FLOWR	3.2681000000000022	55.76	2	0.78
FLOWR	1.8556999999999995	78.46	1	0.68
FLOWR	2.1413	64.63	2	0.9
FLOWR	2.977920000000001	85.09	2	0.77
FLOWR	-2.9376999999999978	142.39000000000001	0	0.64
FLOWR	2.8473000000000006	67.87	3	0.8
FLOWR	-1.8412999999999955	128.23	0	0.55
FLOWR	-1.119099999999999	143.31	2	0.62
FLOWR	3.6149000000000013	70.14	3	0.8
FLOWR	0.019400000000000805	111.16000000000001	0	0.64
FLOWR	2.8650200000000012	68.23000000000002	1	0.68
FLOWR	-2.279299999999998	125.32000000000001	0	0.57
FLOWR	2.36942	81.93	3	0.84
FLOWR	3.1776000000000018	60.669999999999995	4	0.86
FLOWR	-4.942499999999995	168.60999999999999	0	0.58
FLOWR	1.7610999999999999	79.12	1	0.67
FLOWR	2.570900000000001	61.38999999999999	2	0.78
FLOWR	-3.456699999999997	151.59	0	0.56
FLOWR	1.9318199999999996	89.07	1	0.7
FLOWR	-0.9626800000000009	125.49000000000001	1	0.64
FLOWR	1.7928000000000002	64.63000000000001	1	0.77
FLOWR	-2.0741999999999963	125.32000000000002	0	0.67
FLOWR	-4.085999999999995	155.85999999999999	0	0.6
FLOWR	1.4711999999999998	58.64	1	0.73
FLOWR	2.847600000000001	75.63	1	0.71
FLOWR	-1.8187999999999964	132.86	0	0.6
FLOWR	1.7537	101.65	2	0.8
FLOWR	-2.4917999999999965	134.55	0	0.69
FLOWR	2.8962000000000003	84.22999999999999	3	0.81
FLOWR	3.9517000000000024	64.36000000000001	2	0.78
FLOWR	4.112400000000003	55.760000000000005	2	0.83
FLOWR	3.993820000000003	64.99000000000001	2	0.81
FLOWR	3.351820000000002	69.63	4	0.84
FLOWR	4.349400000000002	64.11	3	0.86
FLOWR	3.2772000000000006	73.58	2	0.72
FLOWR	-2.0921999999999983	136.32	0	0.62
FLOWR	-2.056199999999997	114.32000000000001	0	0.58
FLOWR	-2.2643999999999975	117.48000000000002	0	0.62
FLOWR	-4.820299999999995	182.57	0	0.64
FLOWR	-2.9482999999999975	138.86999999999998	0	0.67
FLOWR	1.2747999999999997	63.68	0	0.65
FLOWR	1.0125	90.93	1	0.69
FLOWR	2.6609000000000007	64.63000000000001	2	0.85
FLOWR	-0.4372999999999989	108.36	0	0.62
FLOWR	3.399300000000002	35.53	2	0.84
FLOWR	-4.531899999999995	176.81	0	0.58
FLOWR	-1.9983999999999968	134.55	0	0.64
FLOWR	3.2665000000000006	64.21000000000001	3	0.81
FLOWR	-0.00629999999999975	108.36000000000001	0	0.58
FLOWR	1.2932400000000002	106.60000000000001	2	0.74
FLOWR	-1.8690999999999982	125.32000000000002	0	0.66
FLOWR	0.5311999999999995	90.41000000000001	2	0.72
FLOWR	2.782120000000001	80.28	2	0.77
FLOWR	1.9859	85.36	2	0.81
FLOWR	2.5908000000000007	55.400000000000006	2	0.89
FLOWR	3.6059000000000028	62.13	2	0.77
FLOWR	2.4763	60.25000000000001	3	0.86
FLOWR	2.9516999999999998	50.36	2	0.76
FLOWR	1.8981199999999996	89.27	2	0.64
FLOWR	-1.152299999999998	124.63000000000001	1	0.79
FLOWR	2.858320000000001	86.19	3	0.75
FLOWR	3.649020000000003	77.51	2	0.81
FLOWR	1.4988999999999997	89.53999999999999	2	0.73
FLOWR	4.695560000000004	62.13	4	0.74
FLOWR	1.7661999999999998	153.73	2	0.82
FLOWR	2.5982000000000003	77.51	2	0.68
FLOWR	1.6341999999999999	89.49000000000001	3	0.77
FLOWR	1.5037999999999998	77.51	1	0.63
FLOWR	1.9200999999999995	80.89999999999999	3	0.46
FLOWR	-4.987809999999995	283.11999999999995	0	0.47
FLOWR	3.0591000000000017	98.77	3	0.81
FLOWR	3.303700000000002	69.59	0	0.39
FLOWR	1.0460999999999998	106.89	0	0.54
FLOWR	4.974600000000005	60.36	0	0.51
FLOWR	2.9075000000000015	77.51	3	0.47
FLOWR	0.515	174.03	2	0.62
FLOWR	0.49760000000000115	124.42999999999999	2	0.62
FLOWR	4.245300000000004	103.73	3	0.73
FLOWR	4.1967000000000025	102.35	4	0.76
FLOWR	6.063500000000006	60.36	4	0.83
FLOWR	2.919500000000001	80.25999999999999	3	0.72
FLOWR	2.8103000000000007	131.42000000000002	0	0.61
FLOWR	-3.056899999999997	250.06	2	0.51
FLOWR	-2.0954999999999977	216.43	2	0.49
FLOWR	4.092500000000004	60.36	0	0.55
FLOWR	2.4597000000000007	131.74	1	0.68
FLOWR	2.999100000000001	80.59	0	0.53
FLOWR	2.7531000000000008	80.59	0	0.47
FLOWR	4.433800000000003	40.129999999999995	3	0.74
FLOWR	-1.725199999999998	194.93999999999997	0	0.51
FLOWR	3.4955000000000025	77.43	0	0.56
FLOWR	-1.015779999999997	109.36000000000001	1	0.49
FLOWR	2.814300000000001	100.82	0	0.53
FLOWR	3.638200000000003	60.36	0	0.46
FLOWR	-2.0711999999999966	173.04	1	0.61
FLOWR	2.8173000000000012	80.59	0	0.51
FLOWR	0.273700000000001	126.79000000000002	0	0.51
FLOWR	0.6827999999999994	128.56	3	0.72
FLOWR	-4.441399999999997	293.28	2	0.5
FLOWR	5.195900000000005	49.36	0	0.54
FLOWR	3.9193000000000033	89.82000000000001	0	0.52
FLOWR	2.8972000000000007	80.59	0	0.57
FLOWR	-4.207599999999995	253.11999999999998	0	0.4
FLOWR	2.5205	89.82000000000001	0	0.49
FLOWR	1.8372999999999995	109.69	2	0.67
FLOWR	1.0716	98.77000000000001	2	0.76
FLOWR	5.151700000000004	69.23	4	0.71
FLOWR	2.609000000000001	80.59	0	0.54
FLOWR	2.7264	113.87	5	0.78
FLOWR	2.37202	86.74000000000001	1	0.64
FLOWR	3.5583000000000027	60.36	0	0.54
FLOWR	3.7401000000000026	60.36	0	0.52
FLOWR	2.0171999999999994	115.39999999999998	3	0.52
FLOWR	2.7056200000000006	80.25999999999999	2	0.73
FLOWR	2.1924	93.13999999999999	2	0.67
FLOWR	3.376400000000002	57.199999999999996	0	0.5
FLOWR	3.1054000000000013	77.42999999999999	0	0.57
FLOWR	4.228220000000004	60.44	2	0.67
FLOWR	7.16470000000001	20.23	0	0.6
FLOWR	3.976040000000003	60.36	3	0.77
FLOWR	2.6080200000000007	114.39999999999998	3	0.7
FLOWR	5.118700000000005	60.36	0	0.52
FLOWR	3.3450200000000025	77.50999999999999	3	0.65
FLOWR	3.219100000000002	86.66	3	0.85
FLOWR	2.1437	97.99000000000001	0	0.5
FLOWR	2.3470000000000004	69.22999999999999	3	0.63
FLOWR	3.717600000000002	69.22999999999999	1	0.63
FLOWR	-2.275179999999998	208.25	2	0.39
FLOWR	2.6552000000000007	84.89	3	0.79
FLOWR	1.448799999999999	102.68	3	0.63
FLOWR	-4.273999999999998	243.91999999999996	2	0.57
FLOWR	1.5884999999999994	86.74	2	0.85
FLOWR	-1.9397999999999975	181.95000000000002	2	0.52
FLOWR	3.440000000000002	43.37	2	0.64
FLOWR	2.0947199999999997	128.5	3	0.7
FLOWR	4.127500000000002	67.43	1	0.78
FLOWR	4.637900000000005	73.58	3	0.72
FLOWR	3.4234000000000018	78.96000000000001	0	0.38
FLOWR	3.121800000000002	66.43	0	0.55
FLOWR	-2.7633999999999963	205.2	0	0.51
FLOWR	3.957100000000003	52.66	2	0.68
FLOWR	3.1282000000000014	69.22999999999999	3	0.8
FLOWR	3.403200000000002	103.73	0	0.5
FLOWR	0.5071000000000001	123.63	0	0.32
FLOWR	2.69482	95.53	2	0.72
FLOWR	4.974600000000005	60.36	0	0.5
FLOWR	3.494100000000002	60.36	0	0.54
FLOWR	2.040399999999999	117.97	3	0.73
FLOWR	2.7582000000000013	80.66999999999999	1	0.59
FLOWR	2.6885000000000003	124.99000000000001	3	0.83
FLOWR	1.8729999999999998	117.56	3	0.76
FLOWR	1.226699999999999	139.18	3	0.67
FLOWR	2.692800000000001	121.82999999999998	0	0.46
FLOWR	0.21120000000000005	132.91	2	0.82
FLOWR	4.3007000000000035	70.62	3	0.8
FLOWR	3.597800000000002	69.23	4	0.83
FLOWR	-0.9508000000000003	119.31000000000002	2	0.71
FLOWR	-2.0476	139.27999999999997	2	0.67
FLOWR	-3.872199999999995	140.64000000000001	0	0.6
FLOWR	-1.7042999999999986	137.06	1	0.59
FLOWR	-1.9800000000000006	139.54000000000002	2	0.72
FLOWR	-1.6859000000000004	131.34	0	0.67
FLOWR	-2.2271999999999985	145.51999999999998	2	0.68
FLOWR	-1.9807	136.38	2	0.68
FLOWR	-1.6427000000000007	130.05	2	0.65
FLOWR	-1.8409	139.54	2	0.7
FLOWR	-1.6410999999999998	131.57999999999998	2	0.65
FLOWR	-2.986799999999997	161.37	1	0.59
FLOWR	-0.46150000000000047	110.08000000000001	2	0.73
FLOWR	-1.3548000000000004	122.39000000000003	2	0.68
FLOWR	-2.5103	165.75	2	0.65
FLOWR	-0.7823000000000004	140.91000000000003	2	0.68
FLOWR	-2.6866999999999996	159.51	2	0.64
FLOWR	-3.2488999999999972	152.99999999999997	0	0.59
FLOWR	-2.1687999999999996	139.54000000000002	2	0.63
FLOWR	-2.2974999999999994	140.57	2	0.64
FLOWR	-2.911699999999999	167.70999999999998	1	0.66
FLOWR	-2.6866999999999996	159.51000000000002	2	0.7
FLOWR	-2.9755999999999996	153.45999999999998	2	0.68
FLOWR	-1.9965000000000002	161.14000000000001	2	0.65
FLOWR	-1.7568999999999986	113.25999999999999	0	0.65
FLOWR	-2.4131999999999985	150.27999999999997	2	0.65
FLOWR	-0.48680000000000023	117.02000000000001	2	0.67
FLOWR	-0.9343999999999999	111.61	2	0.69
FLOWR	-2.2965999999999998	159.51	2	0.69
FLOWR	-2.643999999999997	139.5	2	0.59
FLOWR	-1.2018000000000004	119.31	2	0.7
FLOWR	-2.090699999999999	131.69	0	0.62
FLOWR	-0.8117000000000001	119.31	2	0.68
FLOWR	-2.686699999999999	159.51	2	0.68
FLOWR	-1.9709	139.27999999999997	2	0.78
FLOWR	-2.0588999999999986	157.6	2	0.62
FLOWR	-1.629799999999999	130.31	2	0.71
FLOWR	-2.2688999999999995	133.49	2	0.69
FLOWR	-0.6667000000000003	92.67	0	0.64
FLOWR	-2.5983999999999985	168.68	2	0.56
FLOWR	-0.43112000000000017	120.36000000000001	0	0.64
FLOWR	-1.3735000000000004	137.25	2	0.66
FLOWR	-4.020099999999997	131.13	0	0.57
FLOWR	-1.2397000000000007	113.26	2	0.68
FLOWR	-1.0932999999999995	119.31	2	0.69
FLOWR	-1.2758	116.09000000000002	1	0.72
FLOWR	-2.4487999999999994	139.54	2	0.68
FLOWR	-2.0476	139.28	2	0.69
FLOWR	-0.7244999999999999	124.25999999999999	1	0.69
FLOWR	-2.0476	139.28000000000003	2	0.68
FLOWR	-2.399399999999999	150.28	2	0.63
FLOWR	-2.6175999999999995	170.36999999999998	2	0.65
FLOWR	-2.522599999999999	145.57	2	0.61
FLOWR	-1.1484000000000003	119.05000000000001	2	0.72
FLOWR	-1.6574999999999998	139.28000000000003	2	0.7
FLOWR	-1.2233000000000003	105.56	2	0.67
FLOWR	-1.6410999999999993	131.58	2	0.67
FLOWR	-1.6163999999999996	152.94	2	0.71
FLOWR	1.2923999999999995	100.96000000000001	3	0.76
FLOWR	-1.72453	130.78	2	0.69
FLOWR	-0.8817000000000002	130.17000000000002	2	0.66
FLOWR	-2.6866999999999983	159.51	2	0.67
FLOWR	-0.9933000000000003	119.31	2	0.7
FLOWR	-2.280199999999999	151.81	2	0.66
FLOWR	-1.3288999999999986	139.69	1	0.57
FLOWR	-2.5840999999999994	150.27999999999997	2	0.71
FLOWR	-1.4733999999999998	136.29	1	0.61
FLOWR	-2.707399999999999	131.54	2	0.58
FLOWR	-1.7954999999999999	126.81	1	0.65
FLOWR	-3.3464999999999994	151.76999999999995	2	0.59
FLOWR	-1.5385	119.05000000000001	2	0.7
FLOWR	-1.0762	130.28	1	0.61
FLOWR	-2.0816999999999988	146.62	2	0.64
FLOWR	-1.4262000000000004	121.48000000000002	2	0.68
FLOWR	-3.582699999999998	179.73999999999998	2	0.63
FLOWR	-3.2571999999999974	150.5	2	0.62
FLOWR	-2.6866999999999988	159.51000000000002	2	0.66
FLOWR	-3.523199999999995	148.38	0	0.59
FLOWR	-4.313299999999995	159.70999999999998	0	0.63
FLOWR	-3.144299999999996	145.54999999999998	0	0.65
FLOWR	-3.7946999999999944	168.22	0	0.62
FLOWR	0.3696000000000006	114.32000000000001	1	0.64
FLOWR	-4.593299999999994	168.60999999999999	0	0.57
FLOWR	-4.797099999999992	177.47999999999996	0	0.6
FLOWR	-0.48969999999999847	110.80000000000001	0	0.68
FLOWR	-1.4934999999999985	131.28	0	0.56
FLOWR	0.08070000000000027	97.25000000000001	0	0.61
FLOWR	-4.4733999999999945	179.27999999999997	0	0.53
FLOWR	-2.699499999999997	149.07	0	0.58
FLOWR	-3.9265999999999948	156.22	0	0.58
FLOWR	-2.4034999999999958	137.35	0	0.6
FLOWR	2.6495000000000015	55.730000000000004	1	0.53
FLOWR	-1.6844999999999974	143.45000000000002	0	0.6
FLOWR	-3.4284099999999977	197.73999999999998	0	0.44
FLOWR	-0.05279999999999968	100.91000000000001	0	0.49
FLOWR	-3.126999999999998	191.73000000000002	2	0.64
FLOWR	-1.0956999999999977	117.48000000000002	0	0.55
FLOWR	-4.998299999999994	176.44999999999996	0	0.57
FLOWR	-0.24790000000000045	114.68000000000002	1	0.7
FLOWR	-3.239199999999997	174.71	0	0.51
FLOWR	-1.5496000000000008	147.05	2	0.64
FLOWR	-4.825199999999994	188.86999999999995	0	0.57
FLOWR	-3.332099999999999	151.06	1	0.68
FLOWR	-3.0705999999999953	145.22	0	0.63
FLOWR	-1.8136999999999976	160.51999999999998	0	0.55
FLOWR	-3.459799999999995	139.15	0	0.53
FLOWR	-3.5957999999999943	139.48000000000002	0	0.58
FLOWR	-4.857299999999995	179.60999999999999	0	0.56
FLOWR	-0.742999999999997	117.48000000000002	0	0.6
FLOWR	-5.340199999999995	238.22999999999993	0	0.48
FLOWR	-3.0884999999999962	137.71	0	0.63
FLOWR	0.1250000000000009	113.96	0	0.66
FLOWR	-3.9281999999999955	156.22	0	0.57
FLOWR	-1.698999999999997	133.16	0	0.6
FLOWR	-0.6966000000000001	117.12000000000002	1	0.53
FLOWR	-3.4136999999999977	147.76000000000002	0	0.59
FLOWR	-4.349099999999996	203.25	1	0.61
FLOWR	-4.064099999999994	159.71	0	0.65
FLOWR	-3.318299999999998	183.02	1	0.57
FLOWR	-0.24740000000000117	93.73	1	0.68
FLOWR	-3.324499999999996	159.46	0	0.65
FLOWR	-3.104899999999996	148.71	0	0.6
FLOWR	-1.7781999999999996	177.94999999999996	0	0.61
FLOWR	-4.552399999999995	171.91	0	0.54
FLOWR	-4.280499999999994	159.37999999999997	0	0.59
FLOWR	-4.267499999999997	232.37999999999997	1	0.55
FLOWR	-4.999699999999993	196.67999999999998	0	0.59
FLOWR	-4.070699999999996	156.22	0	0.57
FLOWR	-5.206499999999995	179.60999999999996	0	0.6
FLOWR	-2.0133999999999963	137.35000000000002	0	0.56
FLOWR	-4.812099999999996	168.25000000000003	0	0.56
FLOWR	-3.4210999999999965	185.34999999999997	0	0.59
FLOWR	-3.966899999999995	162.61999999999998	0	0.62
FLOWR	-3.3344999999999976	137.71	0	0.59
FLOWR	-3.928199999999994	156.22	0	0.59
FLOWR	-0.8266999999999991	114.32000000000001	0	0.66
FLOWR	-5.557799999999996	231.82999999999998	0	0.51
FLOWR	1.5817999999999997	82.06	0	0.59
FLOWR	-2.950999999999996	137.51999999999998	0	0.6
FLOWR	-3.119899999999996	137.38000000000002	0	0.58
FLOWR	-3.3619999999999948	146.93999999999997	0	0.46
FLOWR	-4.118399999999994	148.38	0	0.58
FLOWR	-4.026599999999997	202.98999999999995	1	0.56
FLOWR	-2.1444999999999963	139.14999999999998	1	0.64
FLOWR	-2.0200999999999976	163.68	0	0.6
FLOWR	-2.2272999999999965	134.91000000000003	0	0.58
FLOWR	-3.3509999999999973	145.55	0	0.54
FLOWR	-3.3646999999999947	145.19	0	0.67
FLOWR	-2.8966999999999965	145.55	0	0.65
FLOWR	-4.627699999999994	168.93999999999997	0	0.48
FLOWR	1.7680999999999996	33.980000000000004	1	0.46
FLOWR	-2.5940999999999974	126.35000000000001	0	0.54
FLOWR	-3.0884999999999954	137.71	0	0.62
FLOWR	2.2371999999999996	90.93	0	0.49
FLOWR	-3.5858999999999983	212.14999999999998	1	0.56
FLOWR	-5.555699999999994	179.60999999999999	0	0.62
FLOWR	-4.1772999999999945	159.38	0	0.6
FLOWR	-3.182799999999996	148.35	0	0.65
FLOWR	-4.949099999999995	165.12	0	0.59
FLOWR	1.702	102.20000000000002	1	0.66
FLOWR	-0.3892999999999982	131.03	0	0.68
FLOWR	-3.356199999999995	159.38	0	0.56
FLOWR	-0.6337999999999995	125.17000000000002	1	0.59
FLOWR	-4.311699999999994	159.71	0	0.61
FLOWR	-2.9115999999999946	137.38	0	0.53
FLOWR	-4.739599999999995	220.79999999999998	0	0.53
FLOWR	-3.618699999999996	161.92999999999998	0	0.62
FLOWR	-3.0619999999999976	186.73999999999998	0	0.37
FLOWR	-2.307699999999998	150.26	0	0.58
FLOWR	-3.922499999999996	217.99999999999997	0	0.51
FLOWR	-3.126999999999997	191.73	2	0.6
FLOWR	-1.979899999999999	157.69	0	0.58
FLOWR	-1.278799999999998	119.33000000000001	0	0.64
FLOWR	-3.077599999999998	119.25	0	0.71
FLOWR	-3.075999999999998	119.25000000000001	0	0.63
FLOWR	-3.715099999999999	139.48000000000002	0	0.64
FLOWR	-1.3329	96.22	0	0.73
FLOWR	-1.2068	107.22000000000001	0	0.6
FLOWR	-2.3175999999999983	99.02000000000001	0	0.61
FLOWR	-2.9802999999999953	112.08000000000001	0	0.55
FLOWR	-3.035099999999998	119.25000000000001	0	0.71
FLOWR	-3.503499999999999	134.77	0	0.54
FLOWR	-3.2482999999999977	118.92000000000002	0	0.63
FLOWR	-1.580099999999999	99.13	0	0.63
FLOWR	-2.6449999999999987	119.25000000000001	0	0.66
FLOWR	-0.8534000000000002	92.70000000000002	0	0.68
FLOWR	-3.4576999999999973	124.99000000000001	0	0.57
FLOWR	-2.8268999999999984	116.09	0	0.68
FLOWR	-4.277499999999996	139.15	0	0.64
FLOWR	3.6778400000000024	29.270000000000003	2	0.86
FLOWR	-1.8986999999999983	108.25	0	0.67
FLOWR	-2.7890999999999977	119.25000000000001	0	0.66
FLOWR	-3.715099999999998	139.48	0	0.63
FLOWR	1.69052	63.25	1	0.88
FLOWR	-3.2587999999999973	117.46000000000001	0	0.52
FLOWR	-2.4792999999999985	116.09	0	0.68
FLOWR	-2.3959999999999986	99.02	0	0.7
FLOWR	-4.054399999999997	128.15	0	0.61
FLOWR	-2.295799999999999	119.25000000000001	0	0.63
FLOWR	1.6764199999999998	55.4	1	0.86
FLOWR	2.1723	47.04	0	0.85
FLOWR	-3.051499999999999	130.25	0	0.69
FLOWR	-2.6874999999999982	119.25000000000001	0	0.67
FLOWR	-3.716699999999997	139.48000000000002	0	0.68
FLOWR	-4.085699999999996	146.99	0	0.65
FLOWR	-1.4775999999999991	105.09	0	0.68
FLOWR	-2.6874999999999982	119.25000000000001	0	0.68
FLOWR	-3.910999999999996	159.41	0	0.62
FLOWR	-2.438399999999998	116.09	0	0.64
FLOWR	-3.6891999999999983	130.25	0	0.63
FLOWR	-2.4383999999999975	116.09	0	0.69
FLOWR	-2.746899999999999	145.22000000000003	0	0.52
FLOWR	-2.896899999999998	125.32	0	0.67
FLOWR	-3.547899999999998	133.16	0	0.52
FLOWR	0.030799999999999494	80.68	1	0.61
FLOWR	-3.248299999999996	118.92000000000002	0	0.62
FLOWR	-1.962199999999996	111.13999999999999	0	0.61
FLOWR	-2.2179999999999973	116.45000000000002	0	0.67
FLOWR	-2.9566999999999983	119.25000000000001	0	0.61
FLOWR	-3.2273999999999976	130.03	0	0.7
FLOWR	-3.9125999999999976	159.41	0	0.56
FLOWR	-3.715099999999995	139.48000000000002	0	0.61
FLOWR	-3.038199999999998	148.74	0	0.56
FLOWR	-3.035099999999998	119.25	0	0.65
FLOWR	-2.0794999999999977	126.75999999999999	0	0.65
FLOWR	1.6164399999999999	68.02000000000001	2	0.85
FLOWR	-1.9343999999999977	116.12	0	0.66
FLOWR	-0.6182999999999987	74.22	0	0.65
FLOWR	0.7016000000000001	65.49	1	0.78
FLOWR	-1.896599999999998	136.01999999999998	0	0.6
FLOWR	-1.2347999999999992	100.53999999999999	0	0.66
FLOWR	2.1780999999999997	41.15	2	0.81
FLOWR	-0.5131000000000003	82.06000000000002	0	0.65
FLOWR	-1.8449000000000004	125.35000000000002	0	0.6
FLOWR	0.30099999999999993	98.48999999999998	1	0.92
FLOWR	-3.715099999999997	139.48000000000002	0	0.64
FLOWR	-3.035099999999998	119.25	0	0.7
FLOWR	0.6078999999999997	70.59	1	0.69
FLOWR	1.4646000000000001	85.08000000000001	2	0.9
FLOWR	-2.431199999999998	116.12	0	0.64
FLOWR	-2.0234999999999985	112.93	0	0.75
FLOWR	-3.244499999999997	125.32	0	0.66
FLOWR	-1.6396999999999984	79.15	0	0.66
FLOWR	-2.5672999999999986	99.38000000000001	0	0.7
FLOWR	-2.5672999999999986	99.38000000000001	0	0.72
FLOWR	-3.0775999999999977	119.25	0	0.71
FLOWR	-1.0408000000000004	82.28	0	0.62
FLOWR	-1.9115999999999975	88.38000000000001	0	0.66
FLOWR	-2.8312999999999993	110.38000000000001	0	0.63
FLOWR	-3.077599999999999	119.25000000000001	0	0.69
FLOWR	-0.8250999999999995	57.150000000000006	0	0.66
FLOWR	-3.0775999999999994	119.25000000000001	0	0.69
FLOWR	-1.0408	82.28000000000002	0	0.62
FLOWR	-3.1788999999999987	110.38000000000001	0	0.74
FLOWR	-1.7843999999999984	88.02000000000001	0	0.72
FLOWR	-2.872499999999998	119.25000000000001	0	0.65
FLOWR	-0.0322800000000002	74.25	1	0.68
FLOWR	-3.075999999999998	119.25	0	0.64
FLOWR	-3.0253999999999985	116.09	0	0.68
FLOWR	-3.4251999999999985	119.25	0	0.65
FLOWR	-2.1229999999999993	102.51000000000002	0	0.59
FLOWR	-1.3942999999999985	88.02000000000001	0	0.69
FLOWR	-2.2016999999999998	88.38000000000001	0	0.5
FLOWR	-1.0906999999999991	68.15	0	0.56
FLOWR	-3.2472999999999983	119.61000000000001	0	0.66
FLOWR	-1.4955999999999998	79.15	0	0.7
FLOWR	-2.438499999999999	99.02000000000001	0	0.71
FLOWR	-2.524799999999998	99.38000000000001	0	0.72
FLOWR	-1.2623000000000004	93.28	0	0.55
FLOWR	-2.831299999999998	110.38000000000001	0	0.69
FLOWR	-3.247299999999999	119.61000000000001	0	0.63
FLOWR	-1.1313999999999993	54.86000000000001	1	0.69
FLOWR	-3.077599999999998	119.25000000000001	0	0.7
FLOWR	-1.4955999999999998	79.15	0	0.7
FLOWR	-0.4260000000000001	71.28	0	0.46
FLOWR	-2.3574999999999986	96.22	0	0.64
FLOWR	-2.5231999999999983	99.38000000000001	0	0.68
FLOWR	-3.118499999999999	119.25000000000001	0	0.63
FLOWR	-1.4955999999999998	79.15	0	0.68
FLOWR	-3.8332999999999977	130.25	0	0.64
FLOWR	-4.147699999999996	139.48000000000002	0	0.6
FLOWR	-3.1772999999999985	110.38000000000001	0	0.64
FLOWR	-2.8312999999999997	110.38000000000001	0	0.64
FLOWR	-2.7887999999999997	110.38000000000001	0	0.7
FLOWR	-2.395999999999998	99.02000000000001	0	0.7
FLOWR	0.43529999999999985	47.92	0	0.75
FLOWR	-3.023899999999998	110.23000000000002	0	0.54
FLOWR	-3.247299999999998	119.61000000000001	0	0.63
FLOWR	-2.5656999999999996	99.38000000000001	0	0.65
FLOWR	-2.253499999999998	102.32000000000001	0	0.6
FLOWR	-2.5263999999999998	99.38000000000001	0	0.7
FLOWR	-3.8588999999999998	130.61	0	0.66
FLOWR	-1.2905000000000002	79.15	0	0.68
FLOWR	-1.1331999999999995	68.15	0	0.64
FLOWR	-3.425199999999996	119.25000000000001	0	0.66
FLOWR	-2.1114999999999986	96.22000000000001	0	0.66
FLOWR	-0.8326000000000002	79.12	0	0.61
FLOWR	-2.4643999999999977	108.25	0	0.64
FLOWR	-3.808099999999997	119.28000000000002	0	0.58
FLOWR	-3.0775999999999994	119.25	0	0.67
FLOWR	-2.804099999999999	110.02000000000001	0	0.68
FLOWR	1.1844999999999999	30.99	1	0.67
FLOWR	0.27440000000000025	96.06	1	0.56
FLOWR	-0.7158000000000007	139.54000000000002	2	0.58
FLOWR	-2.357599999999998	159.44	2	0.54
FLOWR	-5.148899999999996	221.96999999999997	2	0.5
FLOWR	-2.5148999999999986	206.09	2	0.6
FLOWR	-0.06591999999999776	87.76	1	0.47
FLOWR	-3.1103999999999967	200.95999999999998	2	0.62
FLOWR	-3.0636999999999963	134.75	2	0.5
FLOWR	-3.3206999999999987	207.02999999999997	2	0.4
FLOWR	-2.5959999999999965	159.36	2	0.57
FLOWR	-0.19449999999999723	129.18	3	0.67
FLOWR	1.1718399999999993	88.56	2	0.44
FLOWR	0.8607000000000005	77.06	2	0.69
FLOWR	-2.9694999999999974	200.96000000000004	2	0.57
FLOWR	-5.115299999999997	249.57	1	0.51
FLOWR	0.28710000000000013	138.51	2	0.83
FLOWR	-4.2190999999999965	245.67000000000002	1	0.5
FLOWR	-4.009299999999995	187.07999999999998	2	0.45
FLOWR	-2.817899999999997	227.25999999999996	2	0.49
FLOWR	-4.253099999999994	216.51000000000002	2	0.52
FLOWR	1.0101999999999993	83.55999999999999	2	0.81
FLOWR	-3.8330999999999955	207.31	2	0.54
FLOWR	0.43220000000000125	83.78999999999999	2	0.57
FLOWR	-3.331699999999996	195.17	2	0.6
FLOWR	1.92452	75.19	2	0.65
FLOWR	-2.099099999999998	159.44000000000003	2	0.65
FLOWR	-1.0394999999999983	155.85000000000002	2	0.57
FLOWR	-0.18379999999999952	77.35000000000001	1	0.67
FLOWR	-1.4175999999999995	146.95000000000005	2	0.63
FLOWR	1.8688999999999996	103.00999999999999	2	0.82
FLOWR	-2.0198999999999963	134.75	2	0.52
FLOWR	-5.663199999999997	226.95	2	0.51
FLOWR	-3.4079999999999986	230.08999999999997	2	0.49
FLOWR	-3.7540999999999967	165.05	2	0.61
FLOWR	-4.212699999999995	252.08999999999997	2	0.53
FLOWR	-2.4000999999999957	136.64	1	0.54
FLOWR	-4.613899999999996	196.17000000000002	2	0.52
FLOWR	-5.729299999999997	228.24	2	0.54
FLOWR	3.6644000000000023	58.87	3	0.7
FLOWR	-3.1398999999999955	165.38	2	0.57
FLOWR	-5.291899999999997	169.73000000000002	2	0.49
FLOWR	4.9961000000000055	18.46	3	0.78
FLOWR	-6.344999999999995	256.51	2	0.5
FLOWR	0.6558999999999998	93.01	2	0.63
FLOWR	0.21800000000000014	160.47000000000003	3	0.58
FLOWR	-0.6789999999999983	155.82999999999998	2	0.47
FLOWR	-4.208899999999996	199.90000000000003	2	0.61
FLOWR	-3.1052999999999944	176.40999999999997	2	0.59
FLOWR	-4.720399999999997	228.73999999999998	2	0.47
FLOWR	1.6236999999999995	94.14000000000001	2	0.54
FLOWR	-4.548579999999997	192.76	2	0.57
FLOWR	-0.1919999999999995	145.47000000000003	2	0.54
FLOWR	-2.308899999999997	133.3	2	0.71
FLOWR	0.8064999999999999	110.16	2	0.66
FLOWR	-0.27769999999999817	109.7	2	0.61
FLOWR	-0.445599999999996	97.37	1	0.51
FLOWR	2.08102	84.2	3	0.58
FLOWR	-4.272399999999997	243.92	2	0.54
FLOWR	-4.0099999999999945	213.51000000000002	1	0.54
FLOWR	0.42990000000000156	119.11000000000001	1	0.72
FLOWR	-0.8920999999999966	113.25000000000001	2	0.66
FLOWR	-3.861899999999995	173.11	2	0.48
FLOWR	-1.034699999999997	102.38000000000001	1	0.55
FLOWR	-3.139699999999996	226.98	2	0.52
FLOWR	3.910700000000003	95.01	3	0.67
FLOWR	-1.1621999999999966	133.83	2	0.65
FLOWR	-1.6828999999999963	106.47999999999998	0	0.48
FLOWR	0.825499999999999	83.94999999999999	2	0.64
FLOWR	-3.632799999999995	176.04999999999995	2	0.51
FLOWR	0.022100000000000675	72.86999999999999	2	0.63
FLOWR	0.598920000000001	97.67	2	0.67
FLOWR	-3.442999999999995	214.99999999999997	2	0.63
FLOWR	-0.09079999999999994	145.41000000000003	3	0.72
FLOWR	0.9674000000000016	58.46	2	0.66
FLOWR	-1.0837999999999994	139.54000000000002	2	0.66
FLOWR	0.03050000000000269	88.58000000000001	2	0.7
FLOWR	-1.5128999999999975	110.09	2	0.51
FLOWR	-3.8174999999999972	227.53999999999996	2	0.52
FLOWR	-4.449399999999993	200.9	0	0.37
FLOWR	-3.307799999999994	153.21	2	0.42
FLOWR	-2.589299999999998	167.18	2	0.59
FLOWR	-2.6508999999999983	198.13	2	0.6
FLOWR	-3.457799999999996	212.26000000000002	2	0.52
FLOWR	-5.323999999999996	205.51	2	0.53
FLOWR	3.718900000000003	40.620000000000005	3	0.89
FLOWR	-0.043399999999999384	160.46999999999997	3	0.62
FLOWR	-4.949399999999995	245.68	0	0.46
FLOWR	-5.273799999999997	244.28	2	0.54
FLOWR	2.3539	96.77	1	0.65
FLOWR	2.9186000000000014	70.49999999999999	2	0.62
FLOWR	-4.526499999999995	159.38	0	0.57
FLOWR	-2.7568999999999964	127.79	0	0.61
FLOWR	-6.142900000000003	172.73999999999998	0	0.37
FLOWR	-4.004899999999996	176.78	0	0.6
FLOWR	-3.9981999999999944	165.45	0	0.58
FLOWR	-4.123999999999995	176.17	0	0.56
FLOWR	-4.737999999999996	217.66999999999996	0	0.51
FLOWR	-5.206499999999995	179.61	0	0.6
FLOWR	-4.708399999999996	156.22	0	0.6
FLOWR	-4.614599999999995	188.51	0	0.56
FLOWR	-4.280999999999996	211.6	0	0.51
FLOWR	-5.306499999999993	179.60999999999999	0	0.61
FLOWR	-2.702579999999997	152.45999999999998	1	0.63
FLOWR	-1.8571999999999975	156.22	0	0.59
FLOWR	-2.1598999999999977	157.61	0	0.57
FLOWR	-4.137999999999995	159.38	0	0.55
FLOWR	-3.054299999999997	172.01999999999995	1	0.57
FLOWR	-6.025699999999996	234.63	0	0.47
FLOWR	-2.386699999999999	165.45	2	0.61
FLOWR	-2.7819999999999974	165.12	0	0.58
FLOWR	-4.526499999999995	159.38	0	0.6
FLOWR	-4.692399999999995	191.30999999999997	0	0.55
FLOWR	3.6308000000000025	74.27	0	0.68
FLOWR	-2.598499999999996	168.28	0	0.63
FLOWR	-4.9980999999999955	153.97	0	0.46
FLOWR	-3.3179999999999943	134.33	0	0.52
FLOWR	-2.968999999999995	145.22	0	0.62
FLOWR	-2.351099999999996	148.05	0	0.61
FLOWR	-5.6833999999999945	177.79	0	0.55
FLOWR	-3.976999999999997	171.44	0	0.59
FLOWR	-4.002099999999997	187.13000000000002	1	0.49
FLOWR	-4.526499999999995	159.38	0	0.59
FLOWR	-5.639999999999994	208.30999999999997	0	0.51
FLOWR	-4.001699999999995	146.56	0	0.53
FLOWR	-4.075399999999994	159.37999999999997	0	0.58
FLOWR	-0.47309999999999897	145.25	0	0.64
FLOWR	-2.569999999999995	151.00999999999996	0	0.61
FLOWR	-4.542899999999993	170.37999999999997	0	0.6
FLOWR	-2.6256999999999966	168.64	0	0.59
FLOWR	-1.6894999999999978	118.92000000000002	0	0.62
FLOWR	-4.492099999999996	159.04999999999998	0	0.54
FLOWR	-5.1276999999999955	202.67	0	0.54
FLOWR	-4.528599999999997	211.59999999999997	0	0.52
FLOWR	-2.985699999999996	128.15	0	0.62
FLOWR	-3.840899999999997	188.17999999999998	0	0.58
FLOWR	-2.5632999999999972	165.45	0	0.6
FLOWR	-5.012099999999995	187.02	0	0.52
FLOWR	0.051700000000000135	132.83	0	0.65
FLOWR	-4.837599999999993	202.67	0	0.6
FLOWR	-6.430100000000006	181.60999999999996	0	0.43
FLOWR	-4.278899999999993	159.38	0	0.6
FLOWR	-3.9180999999999964	168.60999999999999	0	0.58
FLOWR	-4.821199999999995	191.67	0	0.57
FLOWR	-3.913299999999995	148.38	0	0.6
FLOWR	-3.8575999999999957	146.56	0	0.54
FLOWR	-0.03789999999999938	98.32999999999998	0	0.74
FLOWR	-4.249299999999995	146.56	0	0.52
FLOWR	-4.8163999999999945	179.60999999999999	0	0.58
FLOWR	-1.3275999999999981	159.41	0	0.61
FLOWR	-4.1772999999999945	159.38	0	0.6
FLOWR	-3.9296999999999955	159.38	0	0.58
FLOWR	-3.771599999999998	179.60999999999999	0	0.57
FLOWR	-5.276899999999995	166.79000000000002	0	0.53
FLOWR	-3.8970999999999973	205.60999999999999	0	0.54
FLOWR	-4.136899999999996	211.6	0	0.51
FLOWR	-3.7279999999999958	182.11999999999998	0	0.55
FLOWR	-3.8723999999999945	148.38	0	0.63
FLOWR	-4.1772999999999945	159.38	0	0.59
FLOWR	-2.8049999999999966	156.29	0	0.59
FLOWR	-5.317799999999995	166.79	0	0.54
FLOWR	-3.0430999999999973	135.99	0	0.61
FLOWR	-4.019199999999996	159.74	0	0.53
FLOWR	-4.232599999999994	163.63	0	0.56
FLOWR	-3.7296999999999967	135.2	0	0.57
FLOWR	-2.6666999999999987	165.70999999999998	2	0.61
FLOWR	-3.445599999999998	174.35	0	0.58
FLOWR	-2.3239999999999954	130.36	0	0.57
FLOWR	-4.085799999999995	173.29999999999998	0	0.43
FLOWR	-5.275299999999995	166.79000000000002	0	0.52
FLOWR	-5.007399999999994	199.86999999999998	0	0.55
FLOWR	-1.6530999999999998	156.22	1	0.63
FLOWR	-4.837599999999994	202.67	0	0.58
FLOWR	-3.6717999999999953	188.50999999999996	0	0.57
FLOWR	1.72732	56.9	0	0.69
FLOWR	-4.813699999999995	168.25000000000003	0	0.58
FLOWR	-3.403499999999995	171.44	0	0.55
FLOWR	-5.190099999999995	168.60999999999999	0	0.56
FLOWR	-3.2929999999999975	200.23999999999998	0	0.56
FLOWR	-0.5061999999999991	145.25	0	0.65
FLOWR	-4.473599999999994	191.66999999999996	0	0.56
FLOWR	-6.083499999999998	228.23999999999995	0	0.48
FLOWR	-7.005699999999996	230.31	0	0.51
FLOWR	-3.070899999999998	162.79000000000002	1	0.63
FLOWR	-1.5232999999999992	131.42	0	0.59
FLOWR	-3.935799999999998	162.57	0	0.6
FLOWR	-4.9932999999999925	179.94	0	0.61
FLOWR	-3.6470999999999956	152.95999999999998	0	0.58
FLOWR	-2.1840999999999973	124.99000000000002	0	0.59
FLOWR	-4.249499999999997	171.51999999999995	0	0.56
FLOWR	-4.1908999999999965	188.86999999999998	0	0.59
FLOWR	-4.050599999999994	139.84	0	0.65
FLOWR	-2.3242999999999965	127.79	0	0.64
FLOWR	-3.0884999999999936	137.71	0	0.64
FLOWR	-3.058599999999999	182.5	2	0.63
FLOWR	-2.6807999999999987	162.79000000000002	1	0.63
FLOWR	-1.5288999999999986	116.45000000000002	0	0.68
FLOWR	-3.182699999999998	154.45	0	0.57
FLOWR	-3.1017999999999946	145.54999999999998	0	0.69
FLOWR	-3.709999999999998	183.01999999999998	1	0.63
FLOWR	-0.2362000000000004	122.29000000000002	1	0.72
FLOWR	-3.5303999999999958	148.35000000000002	0	0.66
FLOWR	-3.4946999999999946	150.56	0	0.62
FLOWR	-2.988299999999999	159.41	0	0.58
FLOWR	-5.155699999999996	168.28	0	0.59
FLOWR	-3.935799999999995	162.57	0	0.56
FLOWR	-4.394299999999996	171.8	0	0.6
FLOWR	-2.303799999999997	135.99	0	0.66
FLOWR	-4.182099999999995	171.44	0	0.58
FLOWR	-3.021799999999998	140.56000000000003	0	0.55
FLOWR	-4.797699999999996	179.64000000000001	0	0.53
FLOWR	-2.575099999999998	117.98000000000002	0	0.65
FLOWR	-3.063279999999999	177.15	1	0.58
FLOWR	-2.710799999999997	162.49	2	0.54
FLOWR	-4.161599999999995	179.63999999999996	0	0.61
FLOWR	-3.159709999999996	125.35000000000002	0	0.47
FLOWR	-2.0372999999999974	122.52	0	0.62
FLOWR	-3.217299999999997	173.79	1	0.63
FLOWR	-2.299999999999997	142.39	0	0.68
FLOWR	-1.7471999999999992	160.51999999999998	0	0.5
FLOWR	-2.885699999999997	128.15	0	0.63
FLOWR	-3.9988999999999955	168.41	0	0.67
FLOWR	-1.4530999999999976	116.09	0	0.67
FLOWR	-3.641599999999997	173.79	1	0.62
FLOWR	-5.554099999999995	179.61	0	0.61
FLOWR	-3.4666999999999977	151.57	0	0.58
FLOWR	-0.8444	144.78	2	0.57
FLOWR	-4.017699999999996	156.22	0	0.62
FLOWR	-1.6342999999999994	114.16000000000003	1	0.52
FLOWR	-4.008499999999997	180.79999999999998	0	0.55
FLOWR	-2.6605799999999986	159.89999999999998	1	0.56
FLOWR	-4.270899999999995	162.64999999999998	0	0.55
FLOWR	-1.343999999999999	114.68000000000002	0	0.67
FLOWR	-4.994899999999993	179.94	0	0.62
FLOWR	-3.607399999999998	173.79	1	0.63
FLOWR	-3.9988999999999977	176.97	1	0.63
FLOWR	-2.465899999999997	125.32	0	0.68
FLOWR	-4.197499999999994	139.15	0	0.57
FLOWR	-1.6064999999999987	110.97000000000001	1	0.66
FLOWR	-1.623299999999999	125.32000000000002	0	0.66
FLOWR	-1.9545799999999984	136.77	1	0.62
FLOWR	-5.005899999999996	182.79999999999998	0	0.55
FLOWR	-1.2265000000000006	142.52	1	0.74
FLOWR	-2.3254999999999963	150.99	0	0.48
FLOWR	-4.572199999999996	171.43999999999997	0	0.57
FLOWR	-3.875899999999997	180.31	0	0.61
FLOWR	-3.7196999999999965	159.71	0	0.6
FLOWR	-2.0121999999999964	147.43	0	0.6
FLOWR	-3.316599999999995	145.22	0	0.61
FLOWR	-2.302899999999998	130.83	1	0.67
FLOWR	-3.935799999999996	162.57	0	0.6
FLOWR	-3.3956999999999997	142.72	0	0.57
FLOWR	-2.810299999999997	125.32000000000001	0	0.64
FLOWR	-3.530399999999995	148.35	0	0.62
FLOWR	-1.701099999999998	134.22	0	0.6
FLOWR	-4.078299999999996	162.57	0	0.59
FLOWR	-4.136399999999995	159.37999999999997	0	0.61
FLOWR	-4.615799999999996	182.8	0	0.54
FLOWR	-2.5411799999999984	127.94	1	0.62
FLOWR	-1.1030000000000002	124.38000000000002	2	0.62
FLOWR	-2.672499999999997	128.48000000000002	0	0.65
FLOWR	-0.8641999999999999	116.45000000000002	1	0.68
FLOWR	-2.703799999999998	163.24	0	0.51
FLOWR	-2.680799999999998	162.79000000000002	1	0.55
FLOWR	-3.166399999999997	137.35	0	0.63
FLOWR	-2.578199999999998	153.56	1	0.68
FLOWR	-2.7030799999999977	159.89999999999998	1	0.58
FLOWR	-5.348999999999994	179.60999999999999	0	0.58
FLOWR	-3.176999999999998	159.45999999999998	0	0.63
FLOWR	-3.0506799999999976	159.89999999999998	1	0.54
FLOWR	-3.321499999999998	183.02	1	0.6
FLOWR	-2.970699999999998	183.01999999999998	1	0.58
FLOWR	-4.9424999999999955	168.60999999999999	0	0.62
FLOWR	-3.258999999999996	147.02	0	0.56
FLOWR	-4.032499999999994	168.93999999999997	0	0.57
FLOWR	-4.857299999999995	179.60999999999999	0	0.55
FLOWR	-1.1974999999999973	100.16	1	0.74
FLOWR	-4.057399999999996	148.38000000000002	0	0.61
FLOWR	1.0240999999999998	89.9	0	0.5
FLOWR	1.1893000000000002	155.46	1	0.68
FLOWR	-3.721599999999996	153.06	0	0.62
FLOWR	-4.634099999999993	185.67999999999998	0	0.58
FLOWR	-3.541199999999998	159.38	0	0.57
FLOWR	-2.7599999999999985	163.29	1	0.61
FLOWR	1.6003	122.63	2	0.73
FLOWR	1.7066	69.22999999999999	2	0.79
FLOWR	-3.643399999999994	168.24999999999997	0	0.57
FLOWR	-3.267499999999996	148.70999999999998	0	0.65
FLOWR	-5.206499999999995	179.60999999999999	0	0.6
FLOWR	-2.865999999999997	123.32999999999998	2	0.56
FLOWR	-6.3886999999999965	216.15	0	0.44
FLOWR	-3.056999999999997	159.38	0	0.52
FLOWR	-3.9878999999999953	173.29	0	0.57
FLOWR	0.6087999999999996	72.75999999999999	2	0.65
FLOWR	-4.4092999999999964	190.35999999999996	0	0.61
FLOWR	-5.206499999999995	179.60999999999999	0	0.56
FLOWR	-4.730199999999999	185.86999999999998	0	0.51
FLOWR	-0.12999999999999856	123.93	0	0.66
FLOWR	1.0023199999999997	84.47999999999999	1	0.65
FLOWR	-3.9640999999999957	159.70999999999998	0	0.63
FLOWR	-4.4012999999999955	159.38	0	0.58
FLOWR	-6.237299999999993	199.83999999999995	0	0.57
FLOWR	-0.9392999999999982	112.6	0	0.59
FLOWR	-0.41419999999999807	89.44	1	0.66
FLOWR	-3.191799999999996	156.54999999999998	0	0.65
FLOWR	1.4989	104.32	2	0.79
FLOWR	3.0890000000000013	69.59	2	0.74
FLOWR	-4.178899999999995	159.38000000000002	0	0.59
FLOWR	-3.1441999999999926	162.62	0	0.61
FLOWR	-3.788799999999995	159.38	0	0.55
FLOWR	-2.3246999999999955	147.27	1	0.76
FLOWR	-0.2867999999999979	73.34	0	0.48
FLOWR	-5.389899999999995	193.51999999999995	0	0.56
FLOWR	-1.567399999999996	98.34	2	0.55
FLOWR	-4.177299999999995	159.38	0	0.57
FLOWR	-1.746599999999998	154.45000000000002	0	0.58
FLOWR	-3.414499999999996	156.22	0	0.56
FLOWR	-2.6737999999999973	145.68	1	0.62
FLOWR	-6.694399999999998	182.23	0	0.52
FLOWR	-4.640499999999994	197.73999999999995	0	0.58
FLOWR	1.7046999999999994	85.01999999999998	3	0.85
FLOWR	-5.704799999999996	176.11999999999998	0	0.52
FLOWR	-5.804699999999993	199.83999999999997	0	0.55
FLOWR	-2.500199999999996	164.39	0	0.57
FLOWR	-4.858899999999994	179.60999999999996	0	0.55
FLOWR	-5.5720999999999945	190.60999999999996	0	0.58
FLOWR	0.7393200000000013	49.67	2	0.69
FLOWR	1.2737200000000002	114.18	2	0.87
FLOWR	-3.7887999999999957	159.38	0	0.56
FLOWR	-5.206499999999996	179.60999999999999	0	0.58
FLOWR	-4.313299999999994	159.70999999999998	0	0.65
FLOWR	-4.396599999999993	176.78	0	0.61
FLOWR	3.490000000000002	66.76	2	0.89
FLOWR	-0.054499999999999105	71.5	1	0.82
FLOWR	-6.648599999999993	205.90999999999997	0	0.54
FLOWR	-3.564199999999996	145.22	0	0.48
FLOWR	3.2489000000000017	69.64000000000001	1	0.88
FLOWR	-1.9508999999999979	139.23000000000002	0	0.66
FLOWR	-5.768899999999994	179.27999999999997	0	0.52
FLOWR	-5.771299999999995	194.53	0	0.52
FLOWR	-1.5582999999999965	145.19	0	0.63
FLOWR	-5.9917000000000025	190.07	0	0.53
FLOWR	-0.5916999999999994	117.34	1	0.7
FLOWR	-0.24199999999999822	53.62	1	0.7
FLOWR	-2.775399999999996	135.99	0	0.6
FLOWR	-5.768899999999995	179.28	0	0.53
FLOWR	3.446900000000002	58.559999999999995	1	0.81
FLOWR	-3.093499999999997	134.22000000000003	0	0.62
FLOWR	-4.739699999999995	159.05	0	0.56
FLOWR	-3.6197999999999952	173.29	0	0.57
FLOWR	1.0277999999999998	96.77000000000001	3	0.76
FLOWR	-5.554099999999995	179.60999999999999	0	0.55
FLOWR	0.201720000000001	79.85	1	0.7
FLOWR	-4.735899999999995	165.45	0	0.58
FLOWR	-0.2359999999999982	101.63	2	0.61
FLOWR	0.4478999999999996	107.3	0	0.59
FLOWR	-3.165999999999995	136.2	0	0.65
FLOWR	0.8312200000000005	107.69	2	0.73
FLOWR	-5.8864999999999945	199.84	0	0.54
FLOWR	-2.965099999999996	127.56	1	0.7
FLOWR	1.8491	95.25	2	0.85
FLOWR	-7.0084000000000035	194.46	0	0.42
FLOWR	-2.325699999999994	148.01999999999998	0	0.65
FLOWR	-1.3401999999999972	135.98999999999998	0	0.59
FLOWR	-5.784799999999998	192.37	0	0.54
FLOWR	-1.344799999999997	110.55999999999999	2	0.74
FLOWR	0.6303999999999998	95.4	1	0.67
FLOWR	1.4423999999999997	107.22	2	0.81
FLOWR	-0.7899000000000003	99.38000000000001	1	0.74
FLOWR	-0.7655000000000005	110.38000000000001	1	0.71
FLOWR	2.3588400000000007	112.49	2	0.84
FLOWR	-0.3471000000000002	110.38000000000001	1	0.64
FLOWR	2.581600000000001	60.69	1	0.7
FLOWR	1.6493	79.15	1	0.46
FLOWR	3.1916000000000024	49.69	1	0.65
FLOWR	-0.25120000000000026	107.22000000000001	1	0.69
FLOWR	2.8362000000000007	69.92	2	0.72
FLOWR	-0.6237000000000004	122.55000000000001	2	0.57
FLOWR	0.02760000000000007	114.37	0	0.43
FLOWR	-1.5345999999999993	121.38000000000001	0	0.6
FLOWR	2.3315	49.69	1	0.58
FLOWR	1.18612	83.54	2	0.61
FLOWR	2.1254000000000004	66.76	0	0.42
FLOWR	0.8135999999999997	107.22000000000001	1	0.68
FLOWR	2.4835000000000003	57.53	0	0.55
FLOWR	1.9329199999999997	80.92	1	0.64
FLOWR	0.7080999999999997	88.38000000000001	1	0.64
FLOWR	3.901200000000003	37.3	0	0.51
FLOWR	3.5373000000000028	40.46	1	0.63
FLOWR	-0.32989999999999975	99.38000000000001	0	0.45
FLOWR	1.4710000000000003	110.38000000000001	2	0.7
FLOWR	2.4404000000000003	69.92	1	0.58
FLOWR	-0.019480000000000275	90.88000000000001	2	0.7
FLOWR	0.0034999999999993925	88.38000000000001	1	0.73
FLOWR	2.2313	52.519999999999996	0	0.46
FLOWR	2.5768000000000004	58.92	1	0.47
FLOWR	3.427120000000002	38.69	1	0.73
FLOWR	1.3566999999999998	69.92	1	0.58
FLOWR	2.653700000000001	60.69	1	0.67
FLOWR	-0.23469999999999897	94.45000000000002	0	0.35
FLOWR	-0.018600000000000172	116.45000000000002	1	0.7
FLOWR	0.39639999999999964	60.31000000000001	1	0.6
FLOWR	2.4709000000000003	107.22	2	0.84
FLOWR	3.329200000000001	80.92	3	0.85
FLOWR	2.4835200000000004	69.92	1	0.66
FLOWR	2.5776000000000012	60.69	0	0.6
FLOWR	3.4997000000000016	80.92	1	0.65
FLOWR	-0.0851000000000004	99.38000000000001	1	0.67
FLOWR	2.6261000000000005	58.92	0	0.4
FLOWR	2.4943	57.199999999999996	0	0.6
FLOWR	-0.9957	119.61000000000001	0	0.57
FLOWR	2.2306	90.15	2	0.74
FLOWR	2.5282	90.15	1	0.67
FLOWR	3.5690000000000026	37.3	0	0.67
FLOWR	2.2054000000000005	110.38000000000001	2	0.75
FLOWR	1.1314999999999997	79.15	0	0.59
FLOWR	2.926800000000001	57.53	0	0.58
FLOWR	-0.10029999999999961	105.09000000000002	0	0.6
FLOWR	1.4145	110.38000000000001	2	0.73
FLOWR	1.7967999999999997	66.76	1	0.7
FLOWR	1.8253999999999995	107.22	2	0.76
FLOWR	3.526900000000003	40.46	0	0.59
FLOWR	-0.5336000000000002	130.61	1	0.66
FLOWR	-0.2500000000000004	146.45	2	0.74
FLOWR	1.9273000000000002	57.53	0	0.45
FLOWR	0.7664999999999997	95.92	3	0.84
FLOWR	2.7806000000000015	60.69	1	0.61
FLOWR	1.8981999999999997	79.15	2	0.72
FLOWR	2.681600000000001	92.83	2	0.88
FLOWR	0.13919999999999977	88.38000000000001	0	0.44
FLOWR	1.1511999999999991	138.45000000000002	2	0.83
FLOWR	3.2307000000000015	57.53	0	0.52
FLOWR	0.7588999999999999	107.22	1	0.65
FLOWR	1.8908	110.38000000000001	2	0.75
FLOWR	2.790200000000001	116.18	3	0.76
FLOWR	-0.7765999999999997	136.68	0	0.54
FLOWR	4.029720000000004	49.69	2	0.73
FLOWR	2.1219	121.38000000000001	2	0.71
FLOWR	2.1082	24.67	2	0.6
FLOWR	1.8342999999999998	86.99000000000001	1	0.66
FLOWR	-0.4006999999999987	72.25	1	0.52
FLOWR	2.2964	69.92	0	0.46
FLOWR	1.864900000000001	119.61000000000001	2	0.67
FLOWR	2.247300000000001	93.45	2	0.77
FLOWR	3.518900000000002	40.46	1	0.68
FLOWR	1.5651	60.17	2	0.58
FLOWR	-1.3841999999999988	119.61000000000001	0	0.45
FLOWR	3.2942000000000022	40.46	1	0.69
FLOWR	-0.46319999999999917	91.01000000000002	0	0.61
FLOWR	2.5913000000000004	72.42	2	0.75
FLOWR	3.609200000000002	40.46	1	0.71
FLOWR	1.5507999999999997	80.92	1	0.56
FLOWR	0.06859999999999994	119.61000000000001	2	0.71
FLOWR	3.701100000000003	49.69	1	0.59
FLOWR	1.8863999999999996	99.3	3	0.77
FLOWR	0.5246999999999997	101.15	1	0.7
FLOWR	2.9010000000000016	41.99	1	0.62
FLOWR	2.2361000000000004	82.45	1	0.64
FLOWR	2.9007000000000014	66.76	1	0.66
FLOWR	1.9480000000000017	101.15	2	0.74
FLOWR	2.2110000000000003	80.92	0	0.46
FLOWR	-0.6069000000000004	125.68000000000002	1	0.72
FLOWR	2.0629999999999997	49.69	0	0.4
FLOWR	2.1222000000000008	66.76	0	0.51
FLOWR	1.1735999999999998	75.99	0	0.42
FLOWR	2.4586200000000007	37.81	2	0.91
FLOWR	0.4237	58.56	0	0.75
FLOWR	2.0475	38.33	1	0.79
FLOWR	-1.4156999999999986	95.53	0	0.67
FLOWR	-3.0775999999999977	119.25	0	0.69
FLOWR	-0.24470000000000014	68.15	0	0.71
FLOWR	-1.3634999999999997	99.02000000000001	0	0.62
FLOWR	1.1392999999999998	62.900000000000006	2	0.73
FLOWR	-1.0820999999999987	96.22	0	0.73
FLOWR	-3.077599999999998	119.25000000000001	0	0.71
FLOWR	0.9083999999999997	55.400000000000006	1	0.94
FLOWR	1.8536199999999998	50.7	2	0.85
FLOWR	-1.2308999999999999	99.13000000000002	0	0.73
FLOWR	1.0338999999999998	72.83000000000001	0	0.81
FLOWR	1.5840999999999998	25.84	2	0.8
FLOWR	-1.1734999999999995	91.29	0	0.69
FLOWR	0.5922	75.63	1	0.92
FLOWR	0.6476999999999997	84.88999999999999	0	0.62
FLOWR	1.7765199999999999	54.88	2	0.88
FLOWR	1.4994	55.400000000000006	1	0.94
FLOWR	1.0170000000000001	72.2	1	0.86
FLOWR	-1.0229999999999988	69.99999999999999	0	0.75
FLOWR	-1.840199999999999	95.86000000000001	0	0.7
FLOWR	2.6219200000000003	31.35	2	0.87
FLOWR	0.5413999999999999	88.05000000000001	0	0.63
FLOWR	1.7895999999999999	41.13	1	0.75
FLOWR	0.8924000000000001	62.550000000000004	1	0.75
FLOWR	3.0203000000000015	20.310000000000002	2	0.92
FLOWR	-3.075999999999998	119.25	0	0.65
FLOWR	2.2202	59.06	2	0.8
FLOWR	-2.3959999999999986	99.02	0	0.7
FLOWR	-0.2838000000000003	66.84	0	0.69
FLOWR	-0.1974000000000002	68.77000000000001	1	0.77
FLOWR	-0.4099999999999986	74.22	0	0.81
FLOWR	-1.7843999999999982	88.02	0	0.71
FLOWR	1.1900000000000002	63.24	1	0.9
FLOWR	0.0951000000000004	33.54	1	0.74
FLOWR	0.27859999999999996	59.75000000000001	1	0.85
FLOWR	2.1131	45.03	1	0.8
FLOWR	0.15829999999999989	66.43	1	0.81
FLOWR	0.4962999999999998	49.77000000000001	0	0.57
FLOWR	-0.5472999999999997	67.00999999999999	1	0.62
FLOWR	2.2983000000000002	54.7	3	0.86
FLOWR	-3.003599999999998	110.05	0	0.6
FLOWR	2.5174000000000003	26.3	1	0.91
FLOWR	0.6302999999999999	55.63	2	0.8
FLOWR	-4.421299999999997	130.28	0	0.6
FLOWR	1.4506	47.900000000000006	2	0.88
FLOWR	2.2673000000000005	32.34	1	0.71
FLOWR	-1.580499999999999	96.22000000000001	0	0.59
FLOWR	2.7672	32.26	1	0.76
FLOWR	-0.3423999999999997	66.4	0	0.47
FLOWR	-1.8616999999999977	98.69000000000001	0	0.61
FLOWR	-0.2358000000000004	61.39	1	0.69
FLOWR	-2.0946999999999987	90.23000000000002	0	0.69
FLOWR	0.9641	48.03	2	0.84
FLOWR	0.552	55.4	0	0.82
FLOWR	1.6091000000000004	28.64	1	0.66
FLOWR	2.3705999999999996	32.34	1	0.87
FLOWR	0.0852	86.30000000000001	0	0.59
FLOWR	1.8301000000000003	92.05	2	0.78
FLOWR	2.42422	35.53	1	0.81
FLOWR	0.2748999999999995	75.66	0	0.55
FLOWR	1.3737999999999997	38.33	1	0.95
FLOWR	0.7183200000000001	66.57000000000001	1	0.77
FLOWR	0.9385999999999999	52.82000000000001	0	0.39
[truncated: 35,927 more rows]
