# Supplementary material for: FLOWR: flow matching for structure-aware de novo, interaction- and fragment-based ligand generation
Source: Nat Comput Sci. 2026 May 28;6(6):565–74. doi: 10.1038/s43588-026-00998-8 (PMC13293864; doi:10.1038/s43588-026-00998-8)
Supplement: Supplementary file 5 — Source data. [file 43588_2026_998_MOESM5_ESM.zip › extended-data_fig2/ext_data_figure_2b.csv]

Target	Test	FLOWR	PILOT
1ia9__1__1.B__1.G_with_hs	105.05881536412926	181.98580548278252	209.93162928087276
1lhu__1__2.A__2.C_with_hs	14.688527978440106	45.022644915246964	88.10225721474423
1lhv__1__2.A__2.D_with_hs	19.323944422510976	63.43830875416349	79.08816518424346
1pj6__1__2.A__2.C_with_hs	28.956837373807502	63.91907200139574	107.5755920476787
1q92__1__1.A__1.C_with_hs	30.158484385472548	235.03867156151315	125.52212648375533
1qmg__2__1.D__1.R_with_hs	159.51186927554954	234.59268021161702	235.51486077243206
1qnf__1__1.A__1.C_with_hs	45.075080726448505	138.9106657541212	95.61102470104352
1s4m__2__1.B__1.E_with_hs	11.221061852993444	35.90271506356669	34.02830277744713
1uj5__2__2.A__2.B_with_hs	65.5375261815825	150.52712093460215	129.36387913626396
1v4s__1__1.A__1.D_with_hs	22.8365339344964	37.68897075551828	49.690636730233656
1wda__1__2.A__2.J_with_hs	22.28819671215024	57.69718229285214	79.82302252888786
1wk9__1__1.A__1.B_with_hs	38.01923478292156	136.34127380135166	134.37548366406168
1wxy__1__1.A__1.C_with_hs	23.637847465673985	52.80249502100986	69.57103565366107
1x1i__1__1.A__1.B_with_hs	28.727273286458512	91.89697986196424	70.89891294837211
2fqw__1__1.A__1.B_with_hs	16.696763386396924	50.70634928605366	68.17853473810628
2goo__1__1.C__1.H_with_hs	18.68290273786988	66.43564220329944	47.57088526607327
2ica__1__1.A__1.B_with_hs	24.581071645166958	126.39124065762955	133.1161985898686
2j07__1__1.A__1.C_with_hs	36.83134885664185	77.16099351925989	171.1852911658433
2pg2__1__1.B__1.H_with_hs	22.94519443398167	46.709852950822615	61.07800406891456
2q3j__1__1.A__1.C_with_hs	83.30667008332966	167.07471370037135	152.70692255952696
2qcx__1__1.B__1.D_with_hs	15.185808834608906	37.614071266363325	40.65332363557576
2w0w__1__3.A__3.B_with_hs	74.00930341887579	115.19374504517336	179.91209480160714
2wcx__1__1.A__1.D_with_hs	19.07187645806698	46.71192705487177	60.78268815772672
2wzi__1__1.A__1.F_with_hs	15.532885864089621	54.27723138011272	52.00104527578499
2x0u__2__1.B__1.D_with_hs	7.889762091337616	31.225007225579464	25.196477613682138
2xtk__2__1.B__1.L_with_hs	17.95424094996997	135.5226262631074	44.7128934539226
2ya3__1__1.C__1.D_with_hs	153.28697721881326	215.27776367711618	270.72618698909645
2yc3__1__2.A__2.B_with_hs	27.999857713864913	28.033978821569328	31.596430805760935
2yc5__1__1.A__1.B_with_hs	22.861686875359737	33.37670958376118	47.66451615489232
2yqh__1__1.A__1.C_with_hs	52.39912971497688	66.93631326418652	71.17483163484535
3bkq__1__1.A__1.B_with_hs	53.47398386702844	106.70785500343726	113.51682103436454
3cde__1__1.A__1.C_with_hs	32.49611815995013	112.49807028187645	119.75915009659238
3gnc__1__1.A__1.F_with_hs	12.700743777782918	63.59921865672917	50.96954684160561
3hf6__1__1.A__1.C_with_hs	25.292119326346437	70.6880644294741	94.64350209103172
3hf8__1__1.A__1.C_with_hs	21.555595420883037	105.15175737852111	126.14686519677332
3hhe__1__1.A__1.C_with_hs	102.05938583863099	149.5430215281583	143.66394462867447
3hxu__1__1.A__1.B_with_hs	22.759117763882386	65.2603753354761	104.04145307155507
3ikg__1__1.A__1.C_with_hs	84.0937910621069	122.88798795277422	133.62871350630607
3it3__1__1.B__1.D_with_hs	27.589249190801638	119.05983937402533	139.9798169754357
3l4t__1__1.A__1.B_with_hs	31.26174463814823	66.79426187600046	64.46179324737662
3l4x__1__1.A__1.C_with_hs	42.05572531216603	66.89763666405258	98.24744240664748
3l9h__1__1.A__1.D_with_hs	71.00698394897336	65.68582728157172	101.74342457489836
3lu6__1__1.A__1.D_with_hs	18.69789843903709	41.42859322081064	62.00869075780041
3lu8__1__1.A__1.C_with_hs	30.136798092353274	60.18031512592095	110.25800098492772
3ntp__1__1.A__1.B_with_hs	45.028240748237295	122.07049671402007	125.39404214820463
3uel__1__1.A__1.D_with_hs	46.482694404097856	141.6150275542245	165.4343644872902
3vv0__1__1.A__1.B_with_hs	39.714407891675364	105.75855095710529	154.2201963500704
3wqy__1__1.A__1.D_with_hs	24.8151544957218	89.55426121856084	101.05436955901624
4agi__1__1.C__1.W_with_hs	10.73967570064633	190.07722676356124	24.013190598438662
4agt__1__1.A__1.J_with_hs	12.002845945538866	356.5454772350141	26.610255037866576
4aha__1__1.A__1.K_with_hs	9.704832771170913	345.2096423898392	20.846565242284885
4aqh__1__1.A__1.D_with_hs	35.66181920451345	43.555331108610076	61.32107275566041
4cb5__1__1.A__1.B_with_hs	28.71863211729942	124.87348045871285	63.265917432363224
4dch__1__1.A__1.C_with_hs	19.113138430955587	43.02924751276978	71.12992235228499
4efe__1__1.A__1.E_with_hs	13.582850156337372	53.97363810061644	64.06028712903414
4glx__1__1.D__1.G_with_hs	10.911608726390114	31.064758509401027	41.58830176927193
4gmc__2__1.B__1.E_with_hs	26.617413816275075	162.13868011526378	180.84714932702386
4gmd__2__1.D__1.O_with_hs	93.82123804968433	90.66162236303728	114.67255061046872
4gnv__1__1.B__1.G_with_hs	13.096322482640971	102.36504845678286	49.71359453398608
4hjh__2__1.B__1.IC_with_hs	97.09603663680173	192.52610174930513	140.0726475949181
4i4v__2__1.D__1.L_with_hs	11.562482618632203	108.02991341349666	58.30417104889026
4ih7__1__1.A__1.D_with_hs	20.81396762032091	32.37291541257655	46.83388498070146
4ise__1__1.A__1.C_with_hs	18.85710315193137	71.80266507504119	85.2884235078098
4j8t__3__1.C__1.G_with_hs	23.72289148886921	77.8972752420142	114.77659490111454
4jt8__1__1.A__1.C_with_hs	22.333763993541652	56.28625246483976	73.66485616670914
4jvo__1__1.A__1.C_with_hs	28.173834877161426	84.02189910471654	101.99036596000224
4kax__1__1.B__1.H_with_hs	294.9591607228431	362.67777721011703	358.51113780067317
4kgj__1__1.A__1.J_with_hs	32.98270461367429	159.22336230180005	81.7843062133093
4kql__1__3.A__3.L_with_hs	16.71246511489153	80.77424246843573	123.73596605212356
4lrh__4__1.D__1.T_with_hs	31.905160261507262	89.50592157710895	103.64130396286266
4mlp__1__1.A__1.E_with_hs	22.67903209028009	50.34781622618841	79.19240818875136
4mpe__1__1.A__1.B_with_hs	16.869002320905565	47.48693086261691	45.876797959910384
4n7e__1__1.A__1.E_with_hs	16.000891640782356	50.55128841319922	69.63912467185823
4o3f__1__1.A__1.B_with_hs	19.69331772276928	51.63678841939346	70.5432612605375
4og7__1__1.A__1.C_with_hs	22.750238726141106	75.52905476987397	114.96548813454375
4p3n__1__1.B__1.G_with_hs	32.81655244306603	148.33496729651898	131.78457204770328
4p73__1__1.D__1.F_with_hs	26.49111678855843	50.85125659161654	75.26234334184119
4qnu__6__1.F__1.T_with_hs	33.14537995395949	162.7910701577338	162.83741084541165
4rus__2__1.C__1.V_with_hs	14.108108430376888	103.65472132536638	41.711330063809115
4rvh__1__1.A__1.D_with_hs	113.89434324721515	140.55630913268726	176.07475887005057
4tn2__1__1.A__1.B_with_hs	28.36725343456783	56.5436940824492	78.23861033497244
4tsq__3__1.C__1.U_with_hs	34.45430908071285	78.75996338176928	135.8502823532452
4tx6__1__1.A__1.C_with_hs	12.751523651568277	81.53633782102068	56.74051980429468
4txe__1__1.A__1.B_with_hs	25.76160150054784	52.7788721361052	61.66206324636402
4unq__1__1.A__1.C_with_hs	12.865422259834304	67.8019692465725	60.733989412895916
4uns__1__1.A__1.C_with_hs	19.812423649833363	83.38308073409235	101.65400023945749
4x3m__1__1.A__1.C_with_hs	12.23938967117283	33.531228636270825	49.285612131251845
4xp1__1__1.A__1.N_with_hs	27.78851276172645	67.26312256428044	112.63995769461928
4xp9__1__1.A__1.H_with_hs	20.69009753888531	66.01940557720795	111.79773547859273
4xph__1__1.A__1.J_with_hs	28.798126799163583	60.58899163992089	107.0585402635579
4z2l__1__1.A__1.B_with_hs	51.09268819389399	246.36223895850196	232.74503617586277
5a5w__1__1.A__1.B_with_hs	198.59438219683943	250.14699427937853	252.7697232676319
5buh__1__1.A__1.B_with_hs	20.358308748363925	136.2637801681025	96.30413047282593
5bvb__1__1.A__1.E_with_hs	21.17181178368628	59.950018854767286	94.18437633040104
5bzl__1__1.A__1.D_with_hs	15.131897953222506	31.002552530314716	57.16499094959007
5bzm__1__1.A__1.B_with_hs	19.64838315556699	42.69488990303859	56.74397406346891
5bzq__1__1.A__1.B_with_hs	21.067485082247003	38.97286379472742	54.95943324715795
5bzt__1__1.A__1.D_with_hs	17.909810153891158	36.16578187933679	56.80495164788574
5dqe__2__1.B__1.E_with_hs	18.24535986813862	33.90227012064074	35.14939858218098
5dw5__1__1.B__1.K_with_hs	135.39817440649495	155.59667057502972	216.89693277222173
5dw6__1__1.B__1.L_with_hs	131.9187263907661	163.11854341977815	243.4094383830465
5e6m__1__1.B__1.G_with_hs	33.294943440982024	159.2678862338423	130.94967807665768
5enr__1__1.C__1.G_with_hs	25.918751223747677	94.35795064528747	105.65473336031238
5eq9__1__1.A__1.E_with_hs	17.237049942508747	57.4049137032406	46.90192352144169
5etl__1__1.A__1.J_with_hs	11.457552335115906	99.18173088168732	112.90343581151508
5f9t__2__1.B__1.G_with_hs	38.800307442790654	79.66995128844778	118.14686570201333
5fog__3__1.D__1.M_with_hs	26.48442868154234	83.84065826002973	111.38329001657746
5fra__4__1.D__1.L_with_hs	28.041195676851203	102.18311560478183	95.50507130525477
5fsc__1__2.A__2.D_with_hs	10.841598100720148	61.88652986064342	50.899788469236896
5h42__1__1.A__1.C_with_hs	101.04006969692273	52.784054431052866	69.71836876901916
5h47__10__1.J__1.PB_with_hs	11.280538011316821	159.21781850311538	29.84830484462062
5hmy__1__1.A__1.D_with_hs	73.03542166720581	63.970841394620294	102.08575716003938
5hmz__1__1.A__1.D_with_hs	27.513832942815498	57.8879338923804	93.4400728606112
5i3q__1__1.A__1.D_with_hs	31.602246799011482	104.8280289252032	179.15388983949916
5j1x__1__1.A__1.E_with_hs	15.865464850336139	65.11158426114491	80.1096689198152
5j3z__2__1.B__1.S_with_hs	18.994963236546027	360.324402044569	180.35381893025777
5jau__1__1.A__1.E_with_hs	21.817721562671068	52.387052162504034	81.0011143215647
5jgq__2__1.B__1.D_with_hs	11.71901671095111	85.39045292997207	94.90266073325486
5jjr__1__1.A__1.E_with_hs	29.42540066777292	111.70275562165423	182.67511419683828
5k5m__1__1.A__1.D_with_hs	34.35497888328973	88.4721963389201	132.80568081791606
5kv8__1__1.B__1.S_with_hs	26.122754429772613	65.46437555347129	118.47533004706219
5ml8__1__1.A__1.B_with_hs	33.171533133499906	89.44818772599726	167.4074837837241
5np8__1__1.A__1.B_with_hs	20.802925725343812	39.93330142406569	45.61344534578816
5npp__1__1.B__1.O_with_hs	16.82324414813047	43.810109870326635	63.47870344053307
5nr3__1__1.A__1.C_with_hs	312.2322953093535	86.72172874506116	52.90380023439154
5o22__1__1.A__1.E_with_hs	29.813063888752367	79.22961489331335	177.02033334871183
5ost__1__1.A__1.P_with_hs	25.90615338821226	105.209127334726	77.96604445064227
5qpg__1__2.A__2.H_with_hs	12.158764391911973	34.33572170349597	47.06137282167978
5svf__2__1.C__1.L_with_hs	17.90217409664183	50.515599644397916	88.70744329901991
5t2p__1__1.A__1.G_with_hs	16.178149264887907	64.56650901030838	87.25277038351234
5tiy__1__1.A__1.C_with_hs	29.38683335029782	35.113300664350355	39.567444149067555
5ufi__3__1.C__1.G_with_hs	33.159659442084376	125.27118284171978	176.81115472840133
5v3x__1__1.A__1.C_with_hs	22.649226975277998	48.63738443562753	78.16327002692144
5v3y__1__1.A__1.C_with_hs	23.04476593182335	51.71166380398041	78.54597313082061
5wgu__1__1.A__1.N_with_hs	37.61820827837073	51.05779591244708	79.37579838590145
5wgz__1__1.A__1.P_with_hs	18.41045375738031	51.14431915485536	90.58774018041703
5xpi__1__1.A__1.B_with_hs	28.8132023157159	96.66884363326206	109.30808793223157
5yea__2__1.B__1.G_with_hs	25.170625769569597	73.43734253208883	103.95080922851282
5ylt__1__1.A__1.C_with_hs	18.409296495243325	49.08518589764074	74.25912813420784
6apw__1__1.A__1.B_with_hs	19.174512900644913	90.50161347520283	120.5042128368803
6au0__1__1.A__1.B_with_hs	140.5154946633338	74.2710257626059	79.61608288670651
6bjo__1__1.B__1.D_with_hs	40.50725878251251	122.13934959731618	140.22190555133128
6bo6__1__3.A__3.B_with_hs	54.67620533933223	141.86891806938294	149.31844434214136
6c0m__1__1.B__1.R_with_hs	31.01388101538032	68.97799443130621	127.84347430620113
6cfc__1__1.A__1.B_with_hs	40.39991321560228	105.09685104972473	139.23132548446665
6cq8__1__1.A__1.H_with_hs	14.528505914371635	41.44220730433716	47.89895565432206
6cq9__1__1.A__1.F_with_hs	10.84125345647044	26.067770294965342	40.54163914814551
6eut__1__1.A__1.C_with_hs	48.47446400413901	60.815063656877044	125.93040671705114
6ex0__1__2.B__2.D_with_hs	312.2467559292272	388.8131260339264	430.0976067314105
6f22__1__1.A__1.C_with_hs	12.205729053639516	61.660499191560994	124.66505228118152
6f5w__1__1.B__1.HA_with_hs	8.8179593309942	88.82840927888181	40.54189905988593
6fhy__1__1.A__1.C_with_hs	19.602885560292634	89.14950247656336	61.93890292284864
6flu__1__1.B__1.R_with_hs	20.412168936447415	103.87318423362785	93.28242703085238
6g27__1__1.A__1.B_with_hs	14.85608824474184	38.89435038856531	61.423768001968035
6gw2__1__1.A__1.C_with_hs	30.385699064063374	134.66267792384176	118.82669814767392
6gw4__1__1.A__1.B_with_hs	29.530664905309095	148.41855819533382	133.9493116514903
6hvj__1__1.A__1.B_with_hs	18.791952306724852	105.43397625739229	106.4661957058828
6i1h__2__1.B__1.D_with_hs	80.01722460970632	97.24133999818757	111.6136184863121
6i6x__2__1.B__1.S_with_hs	49.53728330039303	133.52792696536028	79.69270650387124
6kx8__2__1.B__1.D_with_hs	22.898848839358834	77.745388541415	129.78435311331143
6l3r__1__1.A__1.E_with_hs	26.428852592063777	60.05061736718019	114.16494950854549
6lfr__1__1.A__1.B_with_hs	106.14790778512543	167.09510446351587	172.80405621729048
6lil__1__1.B__1.K_with_hs	15.400513421620417	46.615390698085655	79.34998216289252
6m47__1__1.A__1.G_with_hs	33.595078519530944	89.32466855626284	122.06710495713362
6ms8__1__1.A__1.I_with_hs	13.939682354131946	33.5301873294945	48.92122746450822
6o9x__1__1.A__1.B_with_hs	20.881446264742408	39.75316312122699	55.86253932909016
6oa1__1__1.A__1.B_with_hs	13.603481138714415	51.2528310031544	57.70898157970403
6oa3__1__1.A__1.B_with_hs	27.35530228629068	47.32510763808172	62.09142749604924
6tn2__1__1.A__1.B_with_hs	21.579239771104767	48.1716984747627	47.475007830205314
6u5y__2__1.B__1.D_with_hs	52.86191815843631	65.60981252667345	87.19719613101846
6uik__1__1.A__1.C_with_hs	26.252781903116556	49.649955471823624	59.307983498206326
6uux__1__1.A__1.C_with_hs	26.003364685406268	50.20163818692126	62.34653638319871
6w8z__1__1.A__1.E_with_hs	10.29426288286777	72.58009237709273	45.042223540810646
6wqt__1__1.A__1.C_with_hs	15.972297487627657	63.86602369932549	73.5004537240032
6wvh__1__1.A__1.C_with_hs	21.775965085078496	74.75973994395048	116.79370655865216
6x9f__1__1.A__1.I_with_hs	54.35072207049234	54.153772230939815	79.50362196603407
6y88__6__1.F__1.U_with_hs	92.32868403969042	118.20591196555986	147.19185413241976
6yab__2__1.B__1.I_with_hs	12.20511280529172	42.55509460970093	48.91182447567118
6yy6__1__1.A__1.E_with_hs	10.844451902466972	33.661869238550466	40.839184587547926
6yyd__1__1.A__1.B_with_hs	12.493739252066007	34.075151867292455	52.27386632652247
6zc8__1__1.A__1.C_with_hs	25.204589950219088	85.07314402652509	136.36061672779348
7a5x__1__1.B__1.G_with_hs	21.260368708310125	101.4149368329126	130.669465428845
7ac8__3__1.E__1.K_with_hs	252.55133252232918	262.8740496628771	186.9212875009578
7bo7__1__1.A__1.C_with_hs	19.249295599220204	97.35575301835095	98.75806839733454
7c6b__2__1.B__1.E_with_hs	98.79855224844505	257.11269374243324	278.20136771595617
7d7u__3__1.C__1.F_with_hs	42.02194948084798	101.14974352485818	124.86714771260918
7db7__1__2.A__2.C_with_hs	23.419344751811877	66.5985553150092	81.05245660011998
7ee5__1__1.A__1.H_with_hs	38.168963441610686	44.01155102005919	74.91414467102217
7em1__1__1.A__1.D_with_hs	198.3702035410679	214.06011975975434	200.9889708425579
7k5m__1__1.B__1.I_with_hs	12.674427299069066	53.73306021091597	90.9466106585674
7kid__1__1.A__1.G_with_hs	27.850969725841423	93.59624386318659	106.5841565249803
7nah__2__1.B__1.D_with_hs	75.09536148118787	327.11752126566614	229.55778493861155
7nn0__2__1.B__1.J_with_hs	169.05807082120737	280.6585042726777	362.1910060029308
7pz1__1__1.A__1.D_with_hs	18.345649315975606	62.089426450428974	110.36802143916829
7qea__1__1.A__1.C_with_hs	30.139223882128135	156.35611218057483	163.24273679364273
7rbw__2__1.B__1.D_with_hs	49.017703640813124	115.28820157040083	159.80920017174617
7rgy__1__1.A__1.D_with_hs	21.482383565569762	121.48242311783999	124.426581027633
7rgz__1__1.A__1.D_with_hs	22.806013662542682	134.6434273390575	155.11966611598962
7rtc__2__1.B__1.E_with_hs	132.19475442907424	119.46124102900411	125.78402897121833
7t78__2__1.B__1.I_with_hs	32.87467898261093	82.56740321085802	116.08083166822684
7vbt__1__1.B__1.D_with_hs	24.28661892103264	92.91977720024519	143.12845681849265
7vbv__1__1.B__1.N_with_hs	47.30734135417879	49.96843321774217	44.485887573566686
7vjt__1__1.A__1.C_with_hs	20.818944343373005	49.99669876677471	73.02413377871926
7x11__1__1.D__1.P_with_hs	23.325815896430868	83.76228495474945	93.03875821663777
8a0v__2__1.B__1.L_with_hs	9.99849766780244	45.13965065655022	45.38732049414358
8akb__2__1.B__1.K_with_hs	116.61261243866466	159.4831184770271	167.21557984559774
8bnx__1__1.A__1.C_with_hs	173.43928237917862	251.84699329030283	221.4285294386228
8bq4__1__1.B__1.D_with_hs	11.763243428547867	28.638031249268266	39.781816902134295
8caa__1__1.B__1.F_with_hs	24.13322116700874	46.92269340576229	50.19322810837204
8e0t__1__1.B__1.E_with_hs	113.3234387348275	208.6608429352426	151.80045021554952
8f1g__1__1.A__1.C_with_hs	110.53447191329906	92.99034005828601	120.91700988973837
8g9d__1__1.A__1.B_with_hs	627.3944133814657	522.5565598316861	496.1180475103301
8gkf__1__1.A__1.J_with_hs	77.3317640002715	213.24162041450376	137.45935800036756
8gm5__1__1.A__1.D_with_hs	47.028803615583456	43.42445715010842	52.04957379915008
8hq3__1__1.C__1.JA_with_hs	95.10440811645822	75.22466189231505	103.2762205306198
8jyf__1__1.B__1.F_with_hs	146.56863178639105	132.35092533243278	109.71852164672038
8k5y__1__1.A__1.H_with_hs	20.257430897261656	56.98780325427567	86.24537126292006
8p0m__1__1.C__1.L_with_hs	25.021042212931206	96.95189197701457	142.2290318587733
8ppd__2__1.B__1.L_with_hs	242.00472251069004	251.54630715142213	241.25988767209904
8q0u__1__1.A__1.D_with_hs	49.119372527260566	71.97788600282848	89.56190361802146
8qth__1__1.A__1.B_with_hs	33.40425479404803	73.97696043832632	111.79572541524342
8sge__1__1.A__1.H_with_hs	27.74791048529005	79.50269471960247	128.83333731653283
8tjc__1__1.B__1.N_with_hs	27.63758789770509	197.75511563369201	101.99675204410437
8uuf__1__1.A__1.B_with_hs	34.35426255102357	110.4344919058927	139.84996514778354
8wsm__1__1.A__1.D_with_hs	23.416282411883003	65.98423166584907	112.28587868441015
