# Supplementary material for: FLOWR: flow matching for structure-aware de novo, interaction- and fragment-based ligand generation
Source: Nat Comput Sci. 2026 May 28;6(6):565–74. doi: 10.1038/s43588-026-00998-8 (PMC13293864; doi:10.1038/s43588-026-00998-8)
Supplement: Supplementary file 5 — Source data. [file 43588_2026_998_MOESM5_ESM.zip › extended-data_fig2/ext_data_figure_2a.csv]

Target	Test	FLOWR	PILOT
1ia9__1__1.B__1.G_with_hs	132.9404125343901	180.79920113606184	206.65530958183976
1lhu__1__2.A__2.C_with_hs	17.413844939947836	58.568099808058896	70.27991528005748
1lhv__1__2.A__2.D_with_hs	19.996561051341928	76.85944026632734	98.63156848913579
1pj6__1__2.A__2.C_with_hs	142.2772495456147	73.08187408967758	133.8856332797681
1q92__1__1.A__1.C_with_hs	34.50953088306994	77.99273846572022	92.4849838779001
1qmg__2__1.D__1.R_with_hs	100.9859570545799	192.62628556033664	241.8556776573754
1qnf__1__1.A__1.C_with_hs	43.9167750688622	110.18868347283932	120.03950092826784
1s4m__2__1.B__1.E_with_hs	9.05520837849115	47.51581245936891	43.0404659153044
1uj5__2__2.A__2.B_with_hs	35.41117334302937	92.6877391481743	65.68856413604942
1v4s__1__1.A__1.D_with_hs	17.21226139101247	41.46631979320504	60.658340861336384
1wda__1__2.A__2.J_with_hs	16.565344748255143	68.73402928479094	100.02033162252506
1wk9__1__1.A__1.B_with_hs	62.06097101522383	138.9228022550365	163.62754878663233
1wxy__1__1.A__1.C_with_hs	19.515040092311562	59.31417419260042	87.46302894204891
1x1i__1__1.A__1.B_with_hs	27.081206936819683	91.64016585082251	79.95217556587338
2fqw__1__1.A__1.B_with_hs	17.091283421897373	59.54074885113548	82.21369923172776
2goo__1__1.C__1.H_with_hs	23.054884622215198	71.56390475533922	55.315588820704285
2ica__1__1.A__1.B_with_hs	22.276261531943078	127.35739379561528	160.5814769064516
2j07__1__1.A__1.C_with_hs	43.09420004820453	91.28676525170962	132.07037194764712
2pg2__1__1.B__1.H_with_hs	33.778200964075694	57.0592640248683	74.2309993578672
2q3j__1__1.A__1.C_with_hs	53.68658393940473	208.4660271500565	201.05758672696393
2qcx__1__1.B__1.D_with_hs	18.280634384105134	60.96767786003736	50.07955481483491
2w0w__1__3.A__3.B_with_hs	74.68896302710945	138.3646839081412	233.83753439894235
2wcx__1__1.A__1.D_with_hs	20.193686964034505	59.77270595811972	77.85068645166064
2wzi__1__1.A__1.F_with_hs	19.470541937806388	73.7390793111068	58.093953018055046
2x0u__2__1.B__1.D_with_hs	6.075909467999661	31.669458434931954	28.30022756196613
2xtk__2__1.B__1.L_with_hs	9.028347065808276	90.39624014639759	47.461706503293364
2ya3__1__1.C__1.D_with_hs	115.115577290221	224.3557269286159	302.5845814646112
2yc3__1__2.A__2.B_with_hs	21.360391443508043	32.74219740301231	39.72632109173788
2yc5__1__1.A__1.B_with_hs	20.356070191395204	37.51191220264372	53.26254283845191
2yqh__1__1.A__1.C_with_hs	40.88360458099919	76.46315976218968	89.2358202875786
3bkq__1__1.A__1.B_with_hs	47.378802170530335	73.12336414701792	76.07538554444635
3cde__1__1.A__1.C_with_hs	66.09655244676671	118.61415582471649	152.28232769359622
3gnc__1__1.A__1.F_with_hs	11.872361408351878	64.97618901571725	52.03451982829823
3hf6__1__1.A__1.C_with_hs	23.783078036431448	86.24843839441372	112.25734256425655
3hf8__1__1.A__1.C_with_hs	20.572501542772116	132.29194142666444	165.85380197927373
3hhe__1__1.A__1.C_with_hs	48.253291892722174	91.89328405686393	64.18333592211646
3hxu__1__1.A__1.B_with_hs	55.3027616785394	80.46534858868738	127.70503783381874
3ikg__1__1.A__1.C_with_hs	44.44570721783651	96.39002014679562	131.57679729898442
3it3__1__1.B__1.D_with_hs	60.18222459073688	85.07616420795068	112.03534925403541
3l4t__1__1.A__1.B_with_hs	35.88542197878167	78.58772610933605	81.24057349860118
3l4x__1__1.A__1.C_with_hs	75.9743401351362	85.98870263908296	123.88764235942257
3l9h__1__1.A__1.D_with_hs	32.422462524981206	76.4318442590934	108.4475227050348
3lu6__1__1.A__1.D_with_hs	16.76099632800497	50.302438519498445	77.25450191281607
3lu8__1__1.A__1.C_with_hs	29.483550848934577	77.23442032729959	139.4208055922584
3ntp__1__1.A__1.B_with_hs	114.15286624321975	111.9523487073889	145.29631515489243
3uel__1__1.A__1.D_with_hs	90.44241417953529	155.52663513850476	215.17597544914105
3vv0__1__1.A__1.B_with_hs	81.33036122345223	123.66928641748127	189.31718858022197
3wqy__1__1.A__1.D_with_hs	69.43324706993026	138.7785141735663	129.18308406870963
4agt__1__1.A__1.J_with_hs	16.004285593001157	346.0677098987676	34.43602858367281
4aha__1__1.A__1.K_with_hs	10.82035543654699	334.44159167501687	25.901129627686736
4aqh__1__1.A__1.D_with_hs	39.30254992399838	56.91664113122723	71.28347579614474
4cb5__1__1.A__1.B_with_hs	26.929655138381506	103.56368376687864	94.80349796069763
4dch__1__1.A__1.C_with_hs	20.0363126131058	51.28457617677217	85.72377390364149
4efe__1__1.A__1.E_with_hs	9.29708636263398	62.52129798820359	83.84979347056522
4glx__1__1.D__1.G_with_hs	9.396826059647722	37.44655218255037	51.845906679365854
4gmc__2__1.B__1.E_with_hs	41.37525307098289	177.1276745358539	237.05446494103356
4gmd__2__1.D__1.O_with_hs	22.63593745882727	71.08320259923784	101.61111943016799
4gnv__1__1.B__1.G_with_hs	27.73962061333026	91.96948501950621	60.9041138793353
4hjh__2__1.B__1.IC_with_hs	48.74602124450064	120.07878169671429	83.8964767910053
4i4v__2__1.D__1.L_with_hs	15.028568468842515	118.44723211846426	68.51204614570848
4ih7__1__1.A__1.D_with_hs	28.320597623401532	35.124610517452915	55.31970360744658
4ise__1__1.A__1.C_with_hs	17.317412435707677	71.07880767626385	104.07083706463423
4j8t__3__1.C__1.G_with_hs	25.86736348502245	106.61730812089783	148.85999740536
4jt8__1__1.A__1.C_with_hs	32.666504881147524	64.1667301665094	95.32642882861624
4jvo__1__1.A__1.C_with_hs	43.70865986821488	103.28129241699315	132.77891073201445
4kax__1__1.B__1.H_with_hs	108.49569751921501	195.83241783753286	251.49482913889497
4kgj__1__1.A__1.J_with_hs	38.14865218707183	136.63516746368168	68.74568340771081
4kql__1__3.A__3.L_with_hs	38.47957682863496	96.85151878761765	142.53880640860868
4lrh__4__1.D__1.T_with_hs	130.11169036002372	96.93039645305142	165.09288344107523
4mlp__1__1.A__1.E_with_hs	22.435513407991543	57.62322828353862	105.62911758435115
4mpe__1__1.A__1.B_with_hs	14.928205992438407	43.95926069722508	54.025582946758064
4n7e__1__1.A__1.E_with_hs	20.068058862661996	56.43168563793292	88.01714945275289
4o3f__1__1.A__1.B_with_hs	16.62941976982777	64.92998974122308	89.41700870167509
4og7__1__1.A__1.C_with_hs	28.502886131143274	82.06388763132043	152.04053242150763
4p3n__1__1.B__1.G_with_hs	42.47699902353007	182.0103657166797	163.49663952831858
4p73__1__1.D__1.F_with_hs	21.07260364055064	58.697999330932134	85.63391200215591
4qnu__6__1.F__1.T_with_hs	112.53959561811189	154.42412747186432	195.0331273153942
4rus__2__1.C__1.V_with_hs	26.40967420022043	104.779110178904	50.359429646700974
4rvh__1__1.A__1.D_with_hs	68.98751195578163	165.53676021895967	216.24642918716327
4tn2__1__1.A__1.B_with_hs	31.85648451439394	62.762145789698785	87.86215853052136
4tsq__3__1.C__1.U_with_hs	54.75894774859549	84.73603914978673	173.8913398539451
4tx6__1__1.A__1.C_with_hs	9.761046081772523	75.06122740138912	66.76941851767039
4txe__1__1.A__1.B_with_hs	42.14057592639895	53.99154708576884	76.21382979704237
4unq__1__1.A__1.C_with_hs	12.648287358177011	60.39790129133498	93.85597568544017
4uns__1__1.A__1.C_with_hs	24.835390541519114	99.26261578096968	140.00041011916443
4x3m__1__1.A__1.C_with_hs	16.443350076023563	36.17045020110083	58.94890121252015
4xp1__1__1.A__1.N_with_hs	41.54166925809983	86.67481521962243	133.44494779935758
4xp9__1__1.A__1.H_with_hs	25.478786712649352	82.21403014124033	139.0866804934764
4xph__1__1.A__1.J_with_hs	39.30082595527482	73.64931071391219	134.7386278230678
4z2l__1__1.A__1.B_with_hs	85.09332883424588	260.63304334084273	305.9931620992352
5a5w__1__1.A__1.B_with_hs	67.71825271227831	206.95478914191352	189.0366240923685
5buh__1__1.A__1.B_with_hs	20.78081096597947	135.3185233940407	131.43472726209757
5bvb__1__1.A__1.E_with_hs	37.18341873684392	71.48844636150172	123.45267206873046
5bzl__1__1.A__1.D_with_hs	11.061345369921028	36.20920471819006	64.49167522454378
5bzm__1__1.A__1.B_with_hs	17.04327040459828	48.96365935519935	66.87900843873062
5bzq__1__1.A__1.B_with_hs	15.258538216953582	39.75106400664048	69.92302735488373
5bzt__1__1.A__1.D_with_hs	11.487677981912569	40.882207244778385	73.20143005124307
5dqe__2__1.B__1.E_with_hs	12.651891918123013	41.893218752664545	39.76497161343019
5dw5__1__1.B__1.K_with_hs	134.99391965691348	196.47259721966475	297.88165861450597
5dw6__1__1.B__1.L_with_hs	133.3941683652053	205.25900739615827	314.66326257604254
5e6m__1__1.B__1.G_with_hs	36.756899372524884	127.93868400262642	141.8883195806134
5enr__1__1.C__1.G_with_hs	34.28892650430009	123.74162695813047	143.27756628306273
5eq9__1__1.A__1.E_with_hs	85.18269304445337	61.02006257678238	61.58460897393293
5etl__1__1.A__1.J_with_hs	9.44347395318291	82.82831299892698	112.0001606397787
5f9t__2__1.B__1.G_with_hs	58.35555600102782	103.4133428087788	132.62975184176412
5fog__3__1.D__1.M_with_hs	43.224399967281215	99.90390788453816	160.71942741710913
5fra__4__1.D__1.L_with_hs	48.184592808134425	117.43616603023176	120.00327986367593
5fsc__1__2.A__2.D_with_hs	18.9296783833434	70.92043924104196	57.07532050957443
5h42__1__1.A__1.C_with_hs	48.44477513925966	70.4042978209892	86.61017888480951
5hmy__1__1.A__1.D_with_hs	22.732060851406587	66.39485683132415	106.00971881447204
5hmz__1__1.A__1.D_with_hs	27.909262254114566	72.17347216806878	111.42609936255612
5i3q__1__1.A__1.D_with_hs	29.99985323237047	114.52132496674301	195.05208886509317
5j1x__1__1.A__1.E_with_hs	71.04562019606988	76.9395883377788	87.87595677298839
5j3z__2__1.B__1.S_with_hs	13.671118047513161	172.09057387097857	151.57004392772828
5jau__1__1.A__1.E_with_hs	28.012770897444632	63.50798203442763	104.54935200453488
5jgq__2__1.B__1.D_with_hs	56.313797521540806	102.76219867517966	100.35209157028491
5jjr__1__1.A__1.E_with_hs	24.334035611509265	128.83297397345484	191.2813601500925
5k5m__1__1.A__1.D_with_hs	34.40075800746148	100.93946277372137	164.12046793153726
5kv8__1__1.B__1.S_with_hs	44.765341042048874	79.29132274343316	153.03457482445293
5ml8__1__1.A__1.B_with_hs	32.25371355818816	115.65930962934168	173.39439730368758
5np8__1__1.A__1.B_with_hs	20.663060884113108	55.303708697346565	62.411758108672885
5npp__1__1.B__1.O_with_hs	26.971631701857007	49.629800902631814	86.03234659252982
5nr3__1__1.A__1.C_with_hs	45.15290982783486	90.06363764997423	61.97461894796808
5o22__1__1.A__1.E_with_hs	40.02075344763443	100.51512637179842	195.49635420832004
5ost__1__1.A__1.P_with_hs	17.012959126621595	68.94180562690164	61.91471134423599
5qpg__1__2.A__2.H_with_hs	11.404014659851871	38.9642520728914	48.63448929506724
5svf__2__1.C__1.L_with_hs	18.231824650334588	63.859080181976324	105.09700374751073
5t2p__1__1.A__1.G_with_hs	10.617699209868032	76.8888030486389	109.23340858426252
5tiy__1__1.A__1.C_with_hs	36.14453956870376	39.36822067103982	50.74874058985637
5ufi__3__1.C__1.G_with_hs	45.44057042372833	148.97393170520886	194.35978743340388
5v3x__1__1.A__1.C_with_hs	23.06109139291143	66.75148473680842	100.42976836253666
5v3y__1__1.A__1.C_with_hs	34.227744018441626	68.36272098443828	105.59451934384256
5wgu__1__1.A__1.N_with_hs	19.278956633227494	57.08904800508154	92.25526518357059
5wgz__1__1.A__1.P_with_hs	17.49482136990892	60.14538218419688	103.37141763953919
5xpi__1__1.A__1.B_with_hs	42.07962516552586	117.5614171095869	135.53418664337346
5yea__2__1.B__1.G_with_hs	18.421131596749866	89.89941443745755	126.69858500270323
5ylt__1__1.A__1.C_with_hs	20.983811552890998	49.01813735736336	85.19052320345773
6apw__1__1.A__1.B_with_hs	23.053678199119247	110.73254825524509	138.34125727613463
6au0__1__1.A__1.B_with_hs	66.84014244322725	54.578641965491826	58.72850645254229
6bjo__1__1.B__1.D_with_hs	39.19859643960798	149.87217295864755	182.89334424193626
6bo6__1__3.A__3.B_with_hs	90.91685422377671	169.9265740477057	184.69612996486956
6c0m__1__1.B__1.R_with_hs	35.68690170717656	83.77390894961293	166.5897956574745
6cfc__1__1.A__1.B_with_hs	84.04229064002809	127.17852176385674	171.97892824166408
6cq8__1__1.A__1.H_with_hs	19.082316416937026	33.28444375033293	56.311014092475766
6cq9__1__1.A__1.F_with_hs	16.01357026744286	29.20500431928027	47.033501326367464
6eut__1__1.A__1.C_with_hs	52.943486456182725	68.26822358613158	104.45808254785382
6ex0__1__2.B__2.D_with_hs	423.547407338594	274.61538178691535	363.0262182141157
6f22__1__1.A__1.C_with_hs	13.893636253117762	83.86220391866179	102.56637002681249
6f5w__1__1.B__1.HA_with_hs	16.382955839746828	100.6969314574109	49.14802410889461
6fhy__1__1.A__1.C_with_hs	28.205555005281283	76.21298466690075	75.59278246499358
6flu__1__1.B__1.R_with_hs	28.190010373660698	119.2986074075617	102.65628629777332
6g27__1__1.A__1.B_with_hs	10.96171459607995	48.11513124932976	69.82590146556646
6gw2__1__1.A__1.C_with_hs	46.1375387178001	151.66539475236078	149.73242237769196
6gw4__1__1.A__1.B_with_hs	32.925034503027945	137.23149283178017	174.64996957239822
6hvj__1__1.A__1.B_with_hs	13.630618744023025	63.66199111040984	122.2107732029971
6i1h__2__1.B__1.D_with_hs	135.9760376002057	105.31940002739047	138.8828001975536
6i6x__2__1.B__1.S_with_hs	85.76809346346633	136.90278467575317	78.8461657065091
6kx8__2__1.B__1.D_with_hs	31.477208784211882	99.19980989392805	157.23747094269038
6l3r__1__1.A__1.E_with_hs	22.8959937600095	73.44001155653189	144.79031723071756
6lfr__1__1.A__1.B_with_hs	98.89445257450534	179.1938240870208	213.62995630078194
6lil__1__1.B__1.K_with_hs	10.923012291503653	54.01061592286357	110.25954976668865
6m47__1__1.A__1.G_with_hs	42.263819592573	109.253298589306	153.7065686357283
6ms8__1__1.A__1.I_with_hs	13.030392300012302	40.646054629154904	62.07763997589396
6o9x__1__1.A__1.B_with_hs	23.21218383750542	55.373062061279356	70.07082517044728
6oa1__1__1.A__1.B_with_hs	13.654635059638899	71.12204922129092	80.1536472188272
6oa3__1__1.A__1.B_with_hs	21.77910698419109	67.7282003479222	81.83865507712996
6tn2__1__1.A__1.B_with_hs	20.332172049673815	56.453732414777974	60.96506541815549
6u5y__2__1.B__1.D_with_hs	96.37096931789743	73.56644595731957	106.79971644698267
6uik__1__1.A__1.C_with_hs	38.22598577450351	59.151212511004644	71.94487637761713
6uux__1__1.A__1.C_with_hs	30.337895873599493	65.25108157298695	82.05388990652942
6w8z__1__1.A__1.E_with_hs	7.049935589108297	66.21936143068997	55.01571782291137
6wqt__1__1.A__1.C_with_hs	19.38796958904957	76.86357437476046	98.91781742203912
6wvh__1__1.A__1.C_with_hs	15.219085428323368	86.9813750748142	137.901745475141
6x9f__1__1.A__1.I_with_hs	58.93046960568295	67.73845947479526	109.79554709645424
6y88__6__1.F__1.U_with_hs	96.71122499548981	97.27903475483288	132.1620565730541
6yab__2__1.B__1.I_with_hs	19.692084902390725	55.552339000189924	66.39126698538449
6yy6__1__1.A__1.E_with_hs	9.670176536980854	35.56977446807386	49.92245727449359
6yyd__1__1.A__1.B_with_hs	8.961379502819288	44.642079008112795	63.727299684274016
6zc8__1__1.A__1.C_with_hs	30.642401220870518	100.35068018793069	172.0939421940004
7a5x__1__1.B__1.G_with_hs	44.252898460270245	129.58890705051795	151.9889935008704
7ac8__3__1.E__1.K_with_hs	96.42374970232368	200.12654981487984	214.10425942051518
7bo7__1__1.A__1.C_with_hs	28.61087248305614	90.75871457728141	120.12645585889965
7c6b__2__1.B__1.E_with_hs	58.15919132625953	190.25010194899045	280.34041251535285
7d7u__3__1.C__1.F_with_hs	66.7209945947469	82.62255061510585	105.17135092320005
7db7__1__2.A__2.C_with_hs	24.648519192613676	72.9540594021169	92.67621392570521
7ee5__1__1.A__1.H_with_hs	66.82275787706257	53.12613480520307	85.88414691732974
7em1__1__1.A__1.D_with_hs	105.4130038345856	173.8334089455324	212.08652891663536
7k5m__1__1.B__1.I_with_hs	12.135900464732545	66.9335162786415	113.02887499948261
7kid__1__1.A__1.G_with_hs	30.38123931487747	110.62674074377173	135.64130855561996
7nah__2__1.B__1.D_with_hs	130.82458838975765	333.8891222349259	298.4678675977837
7nn0__2__1.B__1.J_with_hs	89.60370258297506	158.91824957261053	257.0901863376661
7pz1__1__1.A__1.D_with_hs	24.943851970726957	69.96605360632257	89.6564896644153
7qea__1__1.A__1.C_with_hs	39.69263204638759	179.71811602620926	200.44929977718124
7rbw__2__1.B__1.D_with_hs	51.24966734997679	146.67028729870236	210.01685957343298
7rgy__1__1.A__1.D_with_hs	24.09024092514818	141.56868676837445	161.09525135395526
7rgz__1__1.A__1.D_with_hs	24.75039189101787	134.3056255331536	166.94258229659027
7rtc__2__1.B__1.E_with_hs	90.30329604111363	83.82197816879977	116.9671443449011
7t78__2__1.B__1.I_with_hs	31.47709134403928	101.50788784929819	146.48059462177005
7vbt__1__1.B__1.D_with_hs	24.830417477476402	113.04424508015993	149.13968908636565
7vbv__1__1.B__1.N_with_hs	56.06304171821579	60.67196314690319	60.86211460851619
7vjt__1__1.A__1.C_with_hs	32.201476820839886	63.94595896080481	101.97172806501743
7x11__1__1.D__1.P_with_hs	54.32296758950419	99.14520987178537	113.01186320712662
8a0v__2__1.B__1.L_with_hs	10.64902764020087	43.660868724786646	50.6579284005135
8akb__2__1.B__1.K_with_hs	78.7917899118828	214.92015779174955	233.06782865020278
8bnx__1__1.A__1.C_with_hs	110.72210120350935	176.20368782980225	233.4646806978096
8bq4__1__1.B__1.D_with_hs	9.649933713208203	32.05160587345282	48.26070587483036
8caa__1__1.B__1.F_with_hs	29.16759938708934	58.07581450148579	65.3383029320644
8e0t__1__1.B__1.E_with_hs	42.39795011047782	112.32250547915508	103.88001255404421
8f1g__1__1.A__1.C_with_hs	49.360301759755615	102.76367554954821	134.91535220399308
8g9d__1__1.A__1.B_with_hs	239.9039182353181	370.604145113771	439.5099331228931
8gkf__1__1.A__1.J_with_hs	25.552856311626385	175.42994668297652	156.20128992238105
8gm5__1__1.A__1.D_with_hs	47.15357673128967	51.260117512290506	66.89606354395016
8hq3__1__1.C__1.JA_with_hs	65.96293231746188	87.5385299995439	128.96046106925652
8jyf__1__1.B__1.F_with_hs	26.177348921680405	84.46338312699903	72.44143402163792
8k5y__1__1.A__1.H_with_hs	22.5464952045139	65.72781615626235	101.2007711156512
8p0m__1__1.C__1.L_with_hs	20.04576349223683	121.06468793685096	187.7417963649553
8ppd__2__1.B__1.L_with_hs	130.3116823837463	144.21464217303645	153.4834407027547
8q0u__1__1.A__1.D_with_hs	53.25584854045847	80.97855451074783	121.55635773285098
8qth__1__1.A__1.B_with_hs	35.46394833735067	88.30749316874562	150.6960920263462
8sge__1__1.A__1.H_with_hs	28.112700310757035	97.70229183932196	152.31476754412915
8tjc__1__1.B__1.N_with_hs	33.62870659515178	172.36959671449628	133.42381229622723
8uuf__1__1.A__1.B_with_hs	34.63868585833162	128.5081309386576	170.7482295658687
8wsm__1__1.A__1.D_with_hs	28.63749379018217	81.23807086317346	122.44182894010423
