# Supplementary material for: FLOWR: flow matching for structure-aware de novo, interaction- and fragment-based ligand generation
Source: Nat Comput Sci. 2026 May 28;6(6):565–74. doi: 10.1038/s43588-026-00998-8 (PMC13293864; doi:10.1038/s43588-026-00998-8)
Supplement: Supplementary file 6 — Source data. [file 43588_2026_998_MOESM6_ESM.zip › extended-data_fig3/ext_data_figure_3a.csv]

Target	Model	Mean_Vina_score
1ia9__1__1.B__1.G_with_hs	Test_set	-8.64
1ia9__1__1.B__1.G_with_hs	FLOWR	-7.750588888888887
1ia9__1__1.B__1.G_with_hs	PILOT	-7.226025000000002
1lhu__1__2.A__2.C_with_hs	Test_set	-10.928
1lhu__1__2.A__2.C_with_hs	FLOWR	-8.787
1lhu__1__2.A__2.C_with_hs	PILOT	-8.002316326530613
1lhv__1__2.A__2.D_with_hs	Test_set	-9.611
1lhv__1__2.A__2.D_with_hs	FLOWR	-8.048309278350516
1lhv__1__2.A__2.D_with_hs	PILOT	-7.024428571428571
1pj6__1__2.A__2.C_with_hs	Test_set	-7.332
1pj6__1__2.A__2.C_with_hs	FLOWR	-9.158309278350515
1pj6__1__2.A__2.C_with_hs	PILOT	-7.9813636363636355
1q92__1__1.A__1.C_with_hs	Test_set	-7.537
1q92__1__1.A__1.C_with_hs	FLOWR	-6.447393617021276
1q92__1__1.A__1.C_with_hs	PILOT	-6.541328767123288
1qmg__2__1.D__1.R_with_hs	Test_set	-10.312
1qmg__2__1.D__1.R_with_hs	FLOWR	-9.050391891891893
1qmg__2__1.D__1.R_with_hs	PILOT	-8.1415625
1qnf__1__1.A__1.C_with_hs	Test_set	-8.702
1qnf__1__1.A__1.C_with_hs	FLOWR	-7.449239130434782
1qnf__1__1.A__1.C_with_hs	PILOT	-7.740168674698796
1s4m__2__1.B__1.E_with_hs	Test_set	-9.373
1s4m__2__1.B__1.E_with_hs	FLOWR	-7.5702727272727275
1s4m__2__1.B__1.E_with_hs	PILOT	-7.498630952380954
1uj5__2__2.A__2.B_with_hs	Test_set	-5.651
1uj5__2__2.A__2.B_with_hs	FLOWR	-5.661101010101008
1uj5__2__2.A__2.B_with_hs	PILOT	-5.399455555555555
1v4s__1__1.A__1.D_with_hs	Test_set	-7.817
1v4s__1__1.A__1.D_with_hs	FLOWR	-8.152908163265307
1v4s__1__1.A__1.D_with_hs	PILOT	-7.923075
1wda__1__2.A__2.J_with_hs	Test_set	-6.907
1wda__1__2.A__2.J_with_hs	FLOWR	-6.024141414141416
1wda__1__2.A__2.J_with_hs	PILOT	-5.633829545454546
1wk9__1__1.A__1.B_with_hs	Test_set	-7.1
1wk9__1__1.A__1.B_with_hs	FLOWR	-6.467089743589743
1wk9__1__1.A__1.B_with_hs	PILOT	-6.486090909090909
1wxy__1__1.A__1.C_with_hs	Test_set	-7.847
1wxy__1__1.A__1.C_with_hs	FLOWR	-8.041914893617022
1wxy__1__1.A__1.C_with_hs	PILOT	-7.004711111111111
1x1i__1__1.A__1.B_with_hs	Test_set	-7.027
1x1i__1__1.A__1.B_with_hs	FLOWR	-4.9721752577319585
1x1i__1__1.A__1.B_with_hs	PILOT	-4.9571505376344085
2fqw__1__1.A__1.B_with_hs	Test_set	-8.343
2fqw__1__1.A__1.B_with_hs	FLOWR	-7.582574468085104
2fqw__1__1.A__1.B_with_hs	PILOT	-7.137850746268656
2goo__1__1.C__1.H_with_hs	Test_set	-3.253
2goo__1__1.C__1.H_with_hs	FLOWR	-3.539164948453608
2goo__1__1.C__1.H_with_hs	PILOT	-3.1749263157894743
2ica__1__1.A__1.B_with_hs	Test_set	-9.297
2ica__1__1.A__1.B_with_hs	FLOWR	-9.19814606741573
2ica__1__1.A__1.B_with_hs	PILOT	-7.493147540983607
2j07__1__1.A__1.C_with_hs	Test_set	-7.999
2j07__1__1.A__1.C_with_hs	FLOWR	-7.612189473684212
2j07__1__1.A__1.C_with_hs	PILOT	-6.709925925925926
2pg2__1__1.B__1.H_with_hs	Test_set	-8.269
2pg2__1__1.B__1.H_with_hs	FLOWR	-8.630010204081634
2pg2__1__1.B__1.H_with_hs	PILOT	-7.752976744186047
2q3j__1__1.A__1.C_with_hs	Test_set	-8.943
2q3j__1__1.A__1.C_with_hs	FLOWR	-7.946689655172413
2q3j__1__1.A__1.C_with_hs	PILOT	-7.230026666666667
2qcx__1__1.B__1.D_with_hs	Test_set	-5.932
2qcx__1__1.B__1.D_with_hs	FLOWR	-7.264463917525774
2qcx__1__1.B__1.D_with_hs	PILOT	-6.094086956521738
2w0w__1__3.A__3.B_with_hs	Test_set	-8.843
2w0w__1__3.A__3.B_with_hs	FLOWR	-7.674235955056179
2w0w__1__3.A__3.B_with_hs	PILOT	-6.606123287671233
2wcx__1__1.A__1.D_with_hs	Test_set	-8.32
2wcx__1__1.A__1.D_with_hs	FLOWR	-6.8520208333333334
2wcx__1__1.A__1.D_with_hs	PILOT	-6.255625
2wzi__1__1.A__1.F_with_hs	Test_set	-7.226
2wzi__1__1.A__1.F_with_hs	FLOWR	-6.333370000000001
2wzi__1__1.A__1.F_with_hs	PILOT	-6.114731182795699
2x0u__2__1.B__1.D_with_hs	Test_set	-5.777
2x0u__2__1.B__1.D_with_hs	FLOWR	-5.314510000000001
2x0u__2__1.B__1.D_with_hs	PILOT	-5.236148936170212
2xtk__2__1.B__1.L_with_hs	Test_set	-5.36
2xtk__2__1.B__1.L_with_hs	FLOWR	-5.001111111111111
2xtk__2__1.B__1.L_with_hs	PILOT	-4.91871875
2ya3__1__1.C__1.D_with_hs	Test_set	-12.092
2ya3__1__1.C__1.D_with_hs	FLOWR	-8.910317460317463
2ya3__1__1.C__1.D_with_hs	PILOT	-8.27092857142857
2yc3__1__2.A__2.B_with_hs	Test_set	-9.189
2yc3__1__2.A__2.B_with_hs	FLOWR	-7.8323599999999995
2yc3__1__2.A__2.B_with_hs	PILOT	-7.7848695652173925
2yc5__1__1.A__1.B_with_hs	Test_set	-10.245
2yc5__1__1.A__1.B_with_hs	FLOWR	-8.364930000000001
2yc5__1__1.A__1.B_with_hs	PILOT	-8.3781625
2yqh__1__1.A__1.C_with_hs	Test_set	-6.649
2yqh__1__1.A__1.C_with_hs	FLOWR	-5.8506
2yqh__1__1.A__1.C_with_hs	PILOT	-4.647149425287356
3bkq__1__1.A__1.B_with_hs	Test_set	-6.344
3bkq__1__1.A__1.B_with_hs	FLOWR	-5.722204081632652
3bkq__1__1.A__1.B_with_hs	PILOT	-5.121923076923077
3cde__1__1.A__1.C_with_hs	Test_set	-9.641
3cde__1__1.A__1.C_with_hs	FLOWR	-6.813813186813187
3cde__1__1.A__1.C_with_hs	PILOT	-6.330800000000001
3gnc__1__1.A__1.F_with_hs	Test_set	-6.498
3gnc__1__1.A__1.F_with_hs	FLOWR	-5.768367346938775
3gnc__1__1.A__1.F_with_hs	PILOT	-5.621764705882352
3hf6__1__1.A__1.C_with_hs	Test_set	-9.55
3hf6__1__1.A__1.C_with_hs	FLOWR	-7.862156249999999
3hf6__1__1.A__1.C_with_hs	PILOT	-7.460999999999999
3hf8__1__1.A__1.C_with_hs	Test_set	-9.66
3hf8__1__1.A__1.C_with_hs	FLOWR	-8.243355555555556
3hf8__1__1.A__1.C_with_hs	PILOT	-7.979746268656717
3hhe__1__1.A__1.C_with_hs	Test_set	-4.925
3hhe__1__1.A__1.C_with_hs	FLOWR	-5.94876
3hhe__1__1.A__1.C_with_hs	PILOT	-5.250946808510638
3hxu__1__1.A__1.B_with_hs	Test_set	-10.692
3hxu__1__1.A__1.B_with_hs	FLOWR	-9.363066666666667
3hxu__1__1.A__1.B_with_hs	PILOT	-9.035642857142857
3ikg__1__1.A__1.C_with_hs	Test_set	-7.199
3ikg__1__1.A__1.C_with_hs	FLOWR	-5.481021276595745
3ikg__1__1.A__1.C_with_hs	PILOT	-5.549535714285715
3it3__1__1.B__1.D_with_hs	Test_set	-6.418
3it3__1__1.B__1.D_with_hs	FLOWR	-6.2380989010989
3it3__1__1.B__1.D_with_hs	PILOT	-5.436184615384615
3l4t__1__1.A__1.B_with_hs	Test_set	-5.815
3l4t__1__1.A__1.B_with_hs	FLOWR	-7.050800000000001
3l4t__1__1.A__1.B_with_hs	PILOT	-6.222648351648352
3l4x__1__1.A__1.C_with_hs	Test_set	-5.472
3l4x__1__1.A__1.C_with_hs	FLOWR	-7.099418604651162
3l4x__1__1.A__1.C_with_hs	PILOT	-5.978924731182795
3l9h__1__1.A__1.D_with_hs	Test_set	-10.505
3l9h__1__1.A__1.D_with_hs	FLOWR	-9.67476404494382
3l9h__1__1.A__1.D_with_hs	PILOT	-7.181974683544302
3lu6__1__1.A__1.D_with_hs	Test_set	-9.049
3lu6__1__1.A__1.D_with_hs	FLOWR	-8.326602040816326
3lu6__1__1.A__1.D_with_hs	PILOT	-7.249077777777777
3lu8__1__1.A__1.C_with_hs	Test_set	-7.377
3lu8__1__1.A__1.C_with_hs	FLOWR	-8.047252525252526
3lu8__1__1.A__1.C_with_hs	PILOT	-7.082329411764706
3ntp__1__1.A__1.B_with_hs	Test_set	-6.523
3ntp__1__1.A__1.B_with_hs	FLOWR	-5.5626444444444445
3ntp__1__1.A__1.B_with_hs	PILOT	-5.12473076923077
3uel__1__1.A__1.D_with_hs	Test_set	-9.354
3uel__1__1.A__1.D_with_hs	FLOWR	-8.842190476190476
3uel__1__1.A__1.D_with_hs	PILOT	-8.497903846153847
3vv0__1__1.A__1.B_with_hs	Test_set	-7.66
3vv0__1__1.A__1.B_with_hs	FLOWR	-8.860084337349399
3vv0__1__1.A__1.B_with_hs	PILOT	-7.330462686567164
3wqy__1__1.A__1.D_with_hs	Test_set	-8.801
3wqy__1__1.A__1.D_with_hs	FLOWR	-8.766616279069769
3wqy__1__1.A__1.D_with_hs	PILOT	-8.562701492537315
4agt__1__1.A__1.J_with_hs	Test_set	-4.602
4agt__1__1.A__1.J_with_hs	FLOWR	-3.91915
4agt__1__1.A__1.J_with_hs	PILOT	-3.716326530612245
4aha__1__1.A__1.K_with_hs	Test_set	-4.627
4aha__1__1.A__1.K_with_hs	FLOWR	-3.9387575757575757
4aha__1__1.A__1.K_with_hs	PILOT	-3.68759
4aqh__1__1.A__1.D_with_hs	Test_set	-8.477
4aqh__1__1.A__1.D_with_hs	FLOWR	-7.558618556701031
4aqh__1__1.A__1.D_with_hs	PILOT	-7.2641125
4cb5__1__1.A__1.B_with_hs	Test_set	-5.943
4cb5__1__1.A__1.B_with_hs	FLOWR	-4.863362637362637
4cb5__1__1.A__1.B_with_hs	PILOT	-5.6672875
4dch__1__1.A__1.C_with_hs	Test_set	-8.93
4dch__1__1.A__1.C_with_hs	FLOWR	-8.90417894736842
4dch__1__1.A__1.C_with_hs	PILOT	-8.111658536585365
4efe__1__1.A__1.E_with_hs	Test_set	-8.516
4efe__1__1.A__1.E_with_hs	FLOWR	-6.990484210526316
4efe__1__1.A__1.E_with_hs	PILOT	-7.10795945945946
4glx__1__1.D__1.G_with_hs	Test_set	-8.746
4glx__1__1.D__1.G_with_hs	FLOWR	-7.275978723404257
4glx__1__1.D__1.G_with_hs	PILOT	-7.116556818181819
4gmc__2__1.B__1.E_with_hs	Test_set	-6.927
4gmc__2__1.B__1.E_with_hs	FLOWR	-4.868246575342466
4gmc__2__1.B__1.E_with_hs	PILOT	-4.146127272727273
4gmd__2__1.D__1.O_with_hs	Test_set	-8.309
4gmd__2__1.D__1.O_with_hs	FLOWR	-7.920141414141414
4gmd__2__1.D__1.O_with_hs	PILOT	-7.413400000000001
4gnv__1__1.B__1.G_with_hs	Test_set	-6.371
4gnv__1__1.B__1.G_with_hs	FLOWR	-4.50525
4gnv__1__1.B__1.G_with_hs	PILOT	-5.105096774193548
4hjh__2__1.B__1.IC_with_hs	Test_set	-7.264
4hjh__2__1.B__1.IC_with_hs	FLOWR	-7.731295918367346
4hjh__2__1.B__1.IC_with_hs	PILOT	-7.6467752808988765
4i4v__2__1.D__1.L_with_hs	Test_set	-4.343
4i4v__2__1.D__1.L_with_hs	FLOWR	-3.9879693877551023
4i4v__2__1.D__1.L_with_hs	PILOT	-3.8041770833333337
4ih7__1__1.A__1.D_with_hs	Test_set	-6.887
4ih7__1__1.A__1.D_with_hs	FLOWR	-5.144262626262626
4ih7__1__1.A__1.D_with_hs	PILOT	-4.444808510638297
4ise__1__1.A__1.C_with_hs	Test_set	-10.237
4ise__1__1.A__1.C_with_hs	FLOWR	-9.312130434782608
4ise__1__1.A__1.C_with_hs	PILOT	-8.917932584269662
4j8t__3__1.C__1.G_with_hs	Test_set	-8.929
4j8t__3__1.C__1.G_with_hs	FLOWR	-7.6480444444444435
4j8t__3__1.C__1.G_with_hs	PILOT	-7.0889375
4jt8__1__1.A__1.C_with_hs	Test_set	-9.011
4jt8__1__1.A__1.C_with_hs	FLOWR	-8.554666666666668
4jt8__1__1.A__1.C_with_hs	PILOT	-7.740123595505618
4jvo__1__1.A__1.C_with_hs	Test_set	-4.858
4jvo__1__1.A__1.C_with_hs	FLOWR	-4.855139784946237
4jvo__1__1.A__1.C_with_hs	PILOT	-4.23143373493976
4kax__1__1.B__1.H_with_hs	Test_set	-7.821
4kax__1__1.B__1.H_with_hs	FLOWR	-6.229170454545454
4kax__1__1.B__1.H_with_hs	PILOT	-5.554966666666667
4kgj__1__1.A__1.J_with_hs	Test_set	-7.173
4kgj__1__1.A__1.J_with_hs	FLOWR	-5.3319494949494946
4kgj__1__1.A__1.J_with_hs	PILOT	-4.808302083333333
4kql__1__3.A__3.L_with_hs	Test_set	-11.351
4kql__1__3.A__3.L_with_hs	FLOWR	-7.550919191919192
4kql__1__3.A__3.L_with_hs	PILOT	-7.401692307692309
4lrh__4__1.D__1.T_with_hs	Test_set	-11.018
4lrh__4__1.D__1.T_with_hs	FLOWR	-10.209010101010099
4lrh__4__1.D__1.T_with_hs	PILOT	-8.368523255813955
4mlp__1__1.A__1.E_with_hs	Test_set	-8.428
4mlp__1__1.A__1.E_with_hs	FLOWR	-9.074968421052631
4mlp__1__1.A__1.E_with_hs	PILOT	-8.37948837209302
4mpe__1__1.A__1.B_with_hs	Test_set	-7.235
4mpe__1__1.A__1.B_with_hs	FLOWR	-6.643969387755102
4mpe__1__1.A__1.B_with_hs	PILOT	-6.270597826086957
4n7e__1__1.A__1.E_with_hs	Test_set	-8.369
4n7e__1__1.A__1.E_with_hs	FLOWR	-7.354630000000002
4n7e__1__1.A__1.E_with_hs	PILOT	-6.518521276595746
4o3f__1__1.A__1.B_with_hs	Test_set	-7.349
4o3f__1__1.A__1.B_with_hs	FLOWR	-7.556315789473682
4o3f__1__1.A__1.B_with_hs	PILOT	-6.855869047619047
4og7__1__1.A__1.C_with_hs	Test_set	-6.365
4og7__1__1.A__1.C_with_hs	FLOWR	-6.57025
4og7__1__1.A__1.C_with_hs	PILOT	-5.5185
4p3n__1__1.B__1.G_with_hs	Test_set	-5.283
4p3n__1__1.B__1.G_with_hs	FLOWR	-6.223202127659576
4p3n__1__1.B__1.G_with_hs	PILOT	-5.399430555555556
4p73__1__1.D__1.F_with_hs	Test_set	-9.959
4p73__1__1.D__1.F_with_hs	FLOWR	-9.183969696969697
4p73__1__1.D__1.F_with_hs	PILOT	-7.619666666666666
4qnu__6__1.F__1.T_with_hs	Test_set	-8.293
4qnu__6__1.F__1.T_with_hs	FLOWR	-7.2519374999999995
4qnu__6__1.F__1.T_with_hs	PILOT	-7.254769230769232
4rus__2__1.C__1.V_with_hs	Test_set	-3.07
4rus__2__1.C__1.V_with_hs	FLOWR	-2.535938775510204
4rus__2__1.C__1.V_with_hs	PILOT	-2.5166702127659577
4rvh__1__1.A__1.D_with_hs	Test_set	-10.753
4rvh__1__1.A__1.D_with_hs	FLOWR	-9.095425287356319
4rvh__1__1.A__1.D_with_hs	PILOT	-7.417307692307692
4tn2__1__1.A__1.B_with_hs	Test_set	-8.568
4tn2__1__1.A__1.B_with_hs	FLOWR	-5.864602040816327
4tn2__1__1.A__1.B_with_hs	PILOT	-5.955494623655915
4tsq__3__1.C__1.U_with_hs	Test_set	-2.899
4tsq__3__1.C__1.U_with_hs	FLOWR	-4.8933298969072165
4tsq__3__1.C__1.U_with_hs	PILOT	-3.726522388059701
4tx6__1__1.A__1.C_with_hs	Test_set	-7.355
4tx6__1__1.A__1.C_with_hs	FLOWR	-5.603123711340206
4tx6__1__1.A__1.C_with_hs	PILOT	-5.202280898876405
4txe__1__1.A__1.B_with_hs	Test_set	-7.679
4txe__1__1.A__1.B_with_hs	FLOWR	-6.710819999999999
4txe__1__1.A__1.B_with_hs	PILOT	-6.387704545454545
4unq__1__1.A__1.C_with_hs	Test_set	-8.728
4unq__1__1.A__1.C_with_hs	FLOWR	-8.713755102040817
4unq__1__1.A__1.C_with_hs	PILOT	-7.611505747126437
4uns__1__1.A__1.C_with_hs	Test_set	-10.155
4uns__1__1.A__1.C_with_hs	FLOWR	-8.356221052631579
4uns__1__1.A__1.C_with_hs	PILOT	-7.66676923076923
4x3m__1__1.A__1.C_with_hs	Test_set	-7.63
4x3m__1__1.A__1.C_with_hs	FLOWR	-7.506119999999999
4x3m__1__1.A__1.C_with_hs	PILOT	-6.562505376344087
4xp1__1__1.A__1.N_with_hs	Test_set	-5.107
4xp1__1__1.A__1.N_with_hs	FLOWR	-4.260581632653062
4xp1__1__1.A__1.N_with_hs	PILOT	-4.3475053763440865
4xp9__1__1.A__1.H_with_hs	Test_set	-5.022
4xp9__1__1.A__1.H_with_hs	FLOWR	-4.122656565656565
4xp9__1__1.A__1.H_with_hs	PILOT	-4.044397849462365
4xph__1__1.A__1.J_with_hs	Test_set	-5.524
4xph__1__1.A__1.J_with_hs	FLOWR	-5.050848484848484
4xph__1__1.A__1.J_with_hs	PILOT	-4.4391875
4z2l__1__1.A__1.B_with_hs	Test_set	-5.138
4z2l__1__1.A__1.B_with_hs	FLOWR	-6.677359550561797
4z2l__1__1.A__1.B_with_hs	PILOT	-5.38168
5a5w__1__1.A__1.B_with_hs	Test_set	-10.563
5a5w__1__1.A__1.B_with_hs	FLOWR	-9.86696103896104
5a5w__1__1.A__1.B_with_hs	PILOT	-9.349276923076923
5buh__1__1.A__1.B_with_hs	Test_set	-8.7
5buh__1__1.A__1.B_with_hs	FLOWR	-6.4648941176470585
5buh__1__1.A__1.B_with_hs	PILOT	-5.642408450704226
5bvb__1__1.A__1.E_with_hs	Test_set	-11.544
5bvb__1__1.A__1.E_with_hs	FLOWR	-8.297431578947368
5bvb__1__1.A__1.E_with_hs	PILOT	-7.4877875000000005
5bzl__1__1.A__1.D_with_hs	Test_set	-4.991
5bzl__1__1.A__1.D_with_hs	FLOWR	-5.06962
5bzl__1__1.A__1.D_with_hs	PILOT	-3.9589893617021277
5bzm__1__1.A__1.B_with_hs	Test_set	-4.955
5bzm__1__1.A__1.B_with_hs	FLOWR	-4.028635416666666
5bzm__1__1.A__1.B_with_hs	PILOT	-3.858117021276597
5bzq__1__1.A__1.B_with_hs	Test_set	-4.605
5bzq__1__1.A__1.B_with_hs	FLOWR	-4.224400000000001
5bzq__1__1.A__1.B_with_hs	PILOT	-3.5241098901098904
5bzt__1__1.A__1.D_with_hs	Test_set	-4.698
5bzt__1__1.A__1.D_with_hs	FLOWR	-5.05861
5bzt__1__1.A__1.D_with_hs	PILOT	-4.189010989010989
5dqe__2__1.B__1.E_with_hs	Test_set	-5.202
5dqe__2__1.B__1.E_with_hs	FLOWR	-6.221989898989899
5dqe__2__1.B__1.E_with_hs	PILOT	-5.411857142857143
5dw5__1__1.B__1.K_with_hs	Test_set	-6.999
5dw5__1__1.B__1.K_with_hs	FLOWR	-6.392238636363637
5dw5__1__1.B__1.K_with_hs	PILOT	-7.2913191489361715
5dw6__1__1.B__1.L_with_hs	Test_set	-7.004
5dw6__1__1.B__1.L_with_hs	FLOWR	-7.1429124999999996
5dw6__1__1.B__1.L_with_hs	PILOT	-7.494513513513513
5e6m__1__1.B__1.G_with_hs	Test_set	-7.949
5e6m__1__1.B__1.G_with_hs	FLOWR	-7.444311688311687
5e6m__1__1.B__1.G_with_hs	PILOT	-7.126694915254237
5enr__1__1.C__1.G_with_hs	Test_set	-11.303
5enr__1__1.C__1.G_with_hs	FLOWR	-10.468484210526317
5enr__1__1.C__1.G_with_hs	PILOT	-9.258661538461537
5eq9__1__1.A__1.E_with_hs	Test_set	-4.355
5eq9__1__1.A__1.E_with_hs	FLOWR	-4.505577319587629
5eq9__1__1.A__1.E_with_hs	PILOT	-4.149855670103093
5etl__1__1.A__1.J_with_hs	Test_set	-6.617
5etl__1__1.A__1.J_with_hs	FLOWR	-5.241265957446809
5etl__1__1.A__1.J_with_hs	PILOT	-4.917620253164557
5f9t__2__1.B__1.G_with_hs	Test_set	-4.086
5f9t__2__1.B__1.G_with_hs	FLOWR	-3.0834197530864196
5f9t__2__1.B__1.G_with_hs	PILOT	-3.0475000000000003
5fog__3__1.D__1.M_with_hs	Test_set	-7.178
5fog__3__1.D__1.M_with_hs	FLOWR	-6.791288888888889
5fog__3__1.D__1.M_with_hs	PILOT	-6.359842857142858
5fra__4__1.D__1.L_with_hs	Test_set	-4.609
5fra__4__1.D__1.L_with_hs	FLOWR	-3.6747684210526317
5fra__4__1.D__1.L_with_hs	PILOT	-3.6633132530120482
5fsc__1__2.A__2.D_with_hs	Test_set	-3.057
5fsc__1__2.A__2.D_with_hs	FLOWR	-2.7449489795918365
5fsc__1__2.A__2.D_with_hs	PILOT	-2.504835051546392
5h42__1__1.A__1.C_with_hs	Test_set	-6.91
5h42__1__1.A__1.C_with_hs	FLOWR	-6.084663265306123
5h42__1__1.A__1.C_with_hs	PILOT	-5.6375949367088625
5hmy__1__1.A__1.D_with_hs	Test_set	-6.899
5hmy__1__1.A__1.D_with_hs	FLOWR	-6.8958
5hmy__1__1.A__1.D_with_hs	PILOT	-5.9399753086419755
5hmz__1__1.A__1.D_with_hs	Test_set	-7.437
5hmz__1__1.A__1.D_with_hs	FLOWR	-7.57265306122449
5hmz__1__1.A__1.D_with_hs	PILOT	-6.035168831168831
5i3q__1__1.A__1.D_with_hs	Test_set	-7.859
5i3q__1__1.A__1.D_with_hs	FLOWR	-7.599890109890109
5i3q__1__1.A__1.D_with_hs	PILOT	-5.979508196721311
5j1x__1__1.A__1.E_with_hs	Test_set	-5.315
5j1x__1__1.A__1.E_with_hs	FLOWR	-5.221632653061224
5j1x__1__1.A__1.E_with_hs	PILOT	-4.578149425287356
5j3z__2__1.B__1.S_with_hs	Test_set	-6.35
5j3z__2__1.B__1.S_with_hs	FLOWR	-3.306494382022472
5j3z__2__1.B__1.S_with_hs	PILOT	-3.10971875
5jau__1__1.A__1.E_with_hs	Test_set	-8.784
5jau__1__1.A__1.E_with_hs	FLOWR	-9.537298969072165
5jau__1__1.A__1.E_with_hs	PILOT	-7.8801341463414625
5jgq__2__1.B__1.D_with_hs	Test_set	-4.654
5jgq__2__1.B__1.D_with_hs	FLOWR	-4.6375625000000005
5jgq__2__1.B__1.D_with_hs	PILOT	-3.9065853658536582
5jjr__1__1.A__1.E_with_hs	Test_set	-7.816
5jjr__1__1.A__1.E_with_hs	FLOWR	-7.056597560975609
5jjr__1__1.A__1.E_with_hs	PILOT	-5.73498245614035
5k5m__1__1.A__1.D_with_hs	Test_set	-7.24
5k5m__1__1.A__1.D_with_hs	FLOWR	-6.985426829268292
5k5m__1__1.A__1.D_with_hs	PILOT	-6.039961538461538
5kv8__1__1.B__1.S_with_hs	Test_set	-6.661
5kv8__1__1.B__1.S_with_hs	FLOWR	-7.424882978723403
5kv8__1__1.B__1.S_with_hs	PILOT	-6.256329411764705
5ml8__1__1.A__1.B_with_hs	Test_set	-10.435
5ml8__1__1.A__1.B_with_hs	FLOWR	-10.401297619047616
5ml8__1__1.A__1.B_with_hs	PILOT	-8.407507246376811
5np8__1__1.A__1.B_with_hs	Test_set	-5.471
5np8__1__1.A__1.B_with_hs	FLOWR	-6.4255051546391755
5np8__1__1.A__1.B_with_hs	PILOT	-5.718035294117649
5npp__1__1.B__1.O_with_hs	Test_set	-7.547
5npp__1__1.B__1.O_with_hs	FLOWR	-6.314490000000001
5npp__1__1.B__1.O_with_hs	PILOT	-6.359942528735634
5nr3__1__1.A__1.C_with_hs	Test_set	-3.443
5nr3__1__1.A__1.C_with_hs	FLOWR	-3.315370000000001
5nr3__1__1.A__1.C_with_hs	PILOT	-3.5280106382978738
5o22__1__1.A__1.E_with_hs	Test_set	-4.19
5o22__1__1.A__1.E_with_hs	FLOWR	-5.952166666666667
5o22__1__1.A__1.E_with_hs	PILOT	-4.298189655172414
5ost__1__1.A__1.P_with_hs	Test_set	-7.959
5ost__1__1.A__1.P_with_hs	FLOWR	-6.564363636363636
5ost__1__1.A__1.P_with_hs	PILOT	-5.906257731958763
5qpg__1__2.A__2.H_with_hs	Test_set	-4.161
5qpg__1__2.A__2.H_with_hs	FLOWR	-5.344808080808082
5qpg__1__2.A__2.H_with_hs	PILOT	-4.727989898989899
5svf__2__1.C__1.L_with_hs	Test_set	-7.917
5svf__2__1.C__1.L_with_hs	FLOWR	-7.512588235294117
5svf__2__1.C__1.L_with_hs	PILOT	-6.4420133333333345
5t2p__1__1.A__1.G_with_hs	Test_set	-6.136
5t2p__1__1.A__1.G_with_hs	FLOWR	-5.539030303030303
5t2p__1__1.A__1.G_with_hs	PILOT	-4.587904109589041
5tiy__1__1.A__1.C_with_hs	Test_set	-7.562
5tiy__1__1.A__1.C_with_hs	FLOWR	-7.83646
5tiy__1__1.A__1.C_with_hs	PILOT	-7.294361702127659
5ufi__3__1.C__1.G_with_hs	Test_set	-7.776
5ufi__3__1.C__1.G_with_hs	FLOWR	-8.174505882352943
5ufi__3__1.C__1.G_with_hs	PILOT	-7.7776
5v3x__1__1.A__1.C_with_hs	Test_set	-9.332
5v3x__1__1.A__1.C_with_hs	FLOWR	-9.65748936170213
5v3x__1__1.A__1.C_with_hs	PILOT	-8.09617857142857
5v3y__1__1.A__1.C_with_hs	Test_set	-9.915
5v3y__1__1.A__1.C_with_hs	FLOWR	-8.855591836734693
5v3y__1__1.A__1.C_with_hs	PILOT	-7.443548780487805
5wgu__1__1.A__1.N_with_hs	Test_set	-11.058
5wgu__1__1.A__1.N_with_hs	FLOWR	-7.308898876404495
5wgu__1__1.A__1.N_with_hs	PILOT	-7.0675662650602415
5wgz__1__1.A__1.P_with_hs	Test_set	-10.679
5wgz__1__1.A__1.P_with_hs	FLOWR	-8.035736842105264
5wgz__1__1.A__1.P_with_hs	PILOT	-6.518000000000001
5xpi__1__1.A__1.B_with_hs	Test_set	-3.523
5xpi__1__1.A__1.B_with_hs	FLOWR	-3.7347127659574473
5xpi__1__1.A__1.B_with_hs	PILOT	-3.2155822784810124
5yea__2__1.B__1.G_with_hs	Test_set	-9.568
5yea__2__1.B__1.G_with_hs	FLOWR	-7.636887096774195
5yea__2__1.B__1.G_with_hs	PILOT	-7.757918367346939
5ylt__1__1.A__1.C_with_hs	Test_set	-8.082
5ylt__1__1.A__1.C_with_hs	FLOWR	-7.799224489795919
5ylt__1__1.A__1.C_with_hs	PILOT	-7.574088888888889
6apw__1__1.A__1.B_with_hs	Test_set	-9.728
6apw__1__1.A__1.B_with_hs	FLOWR	-7.756570000000002
6apw__1__1.A__1.B_with_hs	PILOT	-7.2599882352941165
6au0__1__1.A__1.B_with_hs	Test_set	-6.158
6au0__1__1.A__1.B_with_hs	FLOWR	-6.095282828282828
6au0__1__1.A__1.B_with_hs	PILOT	-5.165494505494505
6bjo__1__1.B__1.D_with_hs	Test_set	-7.921
6bjo__1__1.B__1.D_with_hs	FLOWR	-6.044177777777778
6bjo__1__1.B__1.D_with_hs	PILOT	-4.846903225806452
6bo6__1__3.A__3.B_with_hs	Test_set	-10.12
6bo6__1__3.A__3.B_with_hs	FLOWR	-7.906195652173914
6bo6__1__3.A__3.B_with_hs	PILOT	-7.3753580246913595
6c0m__1__1.B__1.R_with_hs	Test_set	-7.568
6c0m__1__1.B__1.R_with_hs	FLOWR	-7.520659574468084
6c0m__1__1.B__1.R_with_hs	PILOT	-5.805736842105263
6cfc__1__1.A__1.B_with_hs	Test_set	-6.795
6cfc__1__1.A__1.B_with_hs	FLOWR	-6.734308510638299
6cfc__1__1.A__1.B_with_hs	PILOT	-5.649324324324325
6cq8__1__1.A__1.H_with_hs	Test_set	-9.086
6cq8__1__1.A__1.H_with_hs	FLOWR	-8.738123711340206
6cq8__1__1.A__1.H_with_hs	PILOT	-7.379576086956522
6cq9__1__1.A__1.F_with_hs	Test_set	-6.465
6cq9__1__1.A__1.F_with_hs	FLOWR	-7.628949494949496
6cq9__1__1.A__1.F_with_hs	PILOT	-6.689673684210526
6eut__1__1.A__1.C_with_hs	Test_set	-11.183
6eut__1__1.A__1.C_with_hs	FLOWR	-9.300677083333335
6eut__1__1.A__1.C_with_hs	PILOT	-8.526308641975309
6ex0__1__2.B__2.D_with_hs	Test_set	-7.527
6ex0__1__2.B__2.D_with_hs	FLOWR	-6.490168831168832
6ex0__1__2.B__2.D_with_hs	PILOT	-5.578314285714286
6f22__1__1.A__1.C_with_hs	Test_set	-8.089
6f22__1__1.A__1.C_with_hs	FLOWR	-7.378938775510203
6f22__1__1.A__1.C_with_hs	PILOT	-6.861012987012986
6f5w__1__1.B__1.HA_with_hs	Test_set	-4.554
6f5w__1__1.B__1.HA_with_hs	FLOWR	-3.9729897959183673
6f5w__1__1.B__1.HA_with_hs	PILOT	-3.8589687500000003
6fhy__1__1.A__1.C_with_hs	Test_set	-5.11
6fhy__1__1.A__1.C_with_hs	FLOWR	-4.140052631578948
6fhy__1__1.A__1.C_with_hs	PILOT	-4.291666666666667
6flu__1__1.B__1.R_with_hs	Test_set	-4.365
6flu__1__1.B__1.R_with_hs	FLOWR	-3.5905319148936177
6flu__1__1.B__1.R_with_hs	PILOT	-3.7881518987341765
6g27__1__1.A__1.B_with_hs	Test_set	-8.007
6g27__1__1.A__1.B_with_hs	FLOWR	-6.616479166666667
6g27__1__1.A__1.B_with_hs	PILOT	-5.6604418604651165
6gw2__1__1.A__1.C_with_hs	Test_set	-7.851
6gw2__1__1.A__1.C_with_hs	FLOWR	-7.006730337078651
6gw2__1__1.A__1.C_with_hs	PILOT	-5.8884
6gw4__1__1.A__1.B_with_hs	Test_set	-7.031
6gw4__1__1.A__1.B_with_hs	FLOWR	-5.623988636363637
6gw4__1__1.A__1.B_with_hs	PILOT	-4.740762500000001
6hvj__1__1.A__1.B_with_hs	Test_set	-11.21
6hvj__1__1.A__1.B_with_hs	FLOWR	-9.424494845360824
6hvj__1__1.A__1.B_with_hs	PILOT	-8.16297142857143
6i1h__2__1.B__1.D_with_hs	Test_set	-7.351
6i1h__2__1.B__1.D_with_hs	FLOWR	-7.2757916666666675
6i1h__2__1.B__1.D_with_hs	PILOT	-6.344134831460675
6i6x__2__1.B__1.S_with_hs	Test_set	-6.93
6i6x__2__1.B__1.S_with_hs	FLOWR	-5.671049999999999
6i6x__2__1.B__1.S_with_hs	PILOT	-4.695736842105264
6kx8__2__1.B__1.D_with_hs	Test_set	-12.922
6kx8__2__1.B__1.D_with_hs	FLOWR	-9.809720430107529
6kx8__2__1.B__1.D_with_hs	PILOT	-8.913089743589746
6l3r__1__1.A__1.E_with_hs	Test_set	-7.808
6l3r__1__1.A__1.E_with_hs	FLOWR	-6.863062500000001
6l3r__1__1.A__1.E_with_hs	PILOT	-6.0292121212121215
6lfr__1__1.A__1.B_with_hs	Test_set	-9.063
6lfr__1__1.A__1.B_with_hs	FLOWR	-8.612428571428572
6lfr__1__1.A__1.B_with_hs	PILOT	-8.149142857142857
6lil__1__1.B__1.K_with_hs	Test_set	-10.497
6lil__1__1.B__1.K_with_hs	FLOWR	-7.380989795918367
6lil__1__1.B__1.K_with_hs	PILOT	-6.455593023255813
6m47__1__1.A__1.G_with_hs	Test_set	-5.22
6m47__1__1.A__1.G_with_hs	FLOWR	-4.797704081632653
6m47__1__1.A__1.G_with_hs	PILOT	-4.69891304347826
6ms8__1__1.A__1.I_with_hs	Test_set	-9.351
6ms8__1__1.A__1.I_with_hs	FLOWR	-7.456153061224491
6ms8__1__1.A__1.I_with_hs	PILOT	-6.854389473684211
6o9x__1__1.A__1.B_with_hs	Test_set	-6.343
6o9x__1__1.A__1.B_with_hs	FLOWR	-7.538877551020409
6o9x__1__1.A__1.B_with_hs	PILOT	-6.78867441860465
6oa1__1__1.A__1.B_with_hs	Test_set	-6.558
6oa1__1__1.A__1.B_with_hs	FLOWR	-7.676581632653061
6oa1__1__1.A__1.B_with_hs	PILOT	-7.772407894736843
6oa3__1__1.A__1.B_with_hs	Test_set	-6.666
6oa3__1__1.A__1.B_with_hs	FLOWR	-7.774350515463917
6oa3__1__1.A__1.B_with_hs	PILOT	-7.43570731707317
6tn2__1__1.A__1.B_with_hs	Test_set	-6.849
6tn2__1__1.A__1.B_with_hs	FLOWR	-8.017556701030928
6tn2__1__1.A__1.B_with_hs	PILOT	-7.721294117647058
6u5y__2__1.B__1.D_with_hs	Test_set	-7.859
6u5y__2__1.B__1.D_with_hs	FLOWR	-6.989652631578948
6u5y__2__1.B__1.D_with_hs	PILOT	-5.811178082191781
6uik__1__1.A__1.C_with_hs	Test_set	-7.826
6uik__1__1.A__1.C_with_hs	FLOWR	-7.122741935483872
6uik__1__1.A__1.C_with_hs	PILOT	-6.276802469135803
6uux__1__1.A__1.C_with_hs	Test_set	-7.851
6uux__1__1.A__1.C_with_hs	FLOWR	-8.110061224489796
6uux__1__1.A__1.C_with_hs	PILOT	-7.470620689655175
6w8z__1__1.A__1.E_with_hs	Test_set	-7.83
6w8z__1__1.A__1.E_with_hs	FLOWR	-7.295602150537635
6w8z__1__1.A__1.E_with_hs	PILOT	-5.80974358974359
6wqt__1__1.A__1.C_with_hs	Test_set	-7.473
6wqt__1__1.A__1.C_with_hs	FLOWR	-7.698316326530612
6wqt__1__1.A__1.C_with_hs	PILOT	-7.196235294117649
6wvh__1__1.A__1.C_with_hs	Test_set	-15.183
6wvh__1__1.A__1.C_with_hs	FLOWR	-11.449075268817205
6wvh__1__1.A__1.C_with_hs	PILOT	-10.257317460317461
6x9f__1__1.A__1.I_with_hs	Test_set	-7.438
6x9f__1__1.A__1.I_with_hs	FLOWR	-6.189340206185567
6x9f__1__1.A__1.I_with_hs	PILOT	-5.398641975308642
6y88__6__1.F__1.U_with_hs	Test_set	-9.262
6y88__6__1.F__1.U_with_hs	FLOWR	-8.369010000000001
6y88__6__1.F__1.U_with_hs	PILOT	-7.498602564102565
6yab__2__1.B__1.I_with_hs	Test_set	-9.077
6yab__2__1.B__1.I_with_hs	FLOWR	-7.965369565217392
6yab__2__1.B__1.I_with_hs	PILOT	-7.5239610389610405
6yy6__1__1.A__1.E_with_hs	Test_set	-4.866
6yy6__1__1.A__1.E_with_hs	FLOWR	-5.406824742268041
6yy6__1__1.A__1.E_with_hs	PILOT	-4.650301075268818
6yyd__1__1.A__1.B_with_hs	Test_set	-7.151
6yyd__1__1.A__1.B_with_hs	FLOWR	-7.1826464646464645
6yyd__1__1.A__1.B_with_hs	PILOT	-6.2074390243902435
6zc8__1__1.A__1.C_with_hs	Test_set	-5.212
6zc8__1__1.A__1.C_with_hs	FLOWR	-5.414
6zc8__1__1.A__1.C_with_hs	PILOT	-3.9867906976744196
7a5x__1__1.B__1.G_with_hs	Test_set	-6.191
7a5x__1__1.B__1.G_with_hs	FLOWR	-8.176736842105262
7a5x__1__1.B__1.G_with_hs	PILOT	-7.152084507042254
7ac8__3__1.E__1.K_with_hs	Test_set	-10.585
7ac8__3__1.E__1.K_with_hs	FLOWR	-9.265011764705882
7ac8__3__1.E__1.K_with_hs	PILOT	-9.695364864864866
7bo7__1__1.A__1.C_with_hs	Test_set	-11.739
7bo7__1__1.A__1.C_with_hs	FLOWR	-9.32698969072165
7bo7__1__1.A__1.C_with_hs	PILOT	-9.361671052631579
7c6b__2__1.B__1.E_with_hs	Test_set	-6.574
7c6b__2__1.B__1.E_with_hs	FLOWR	-5.080083333333333
7c6b__2__1.B__1.E_with_hs	PILOT	-4.480073170731707
7d7u__3__1.C__1.F_with_hs	Test_set	-5.657
7d7u__3__1.C__1.F_with_hs	FLOWR	-5.439755102040817
7d7u__3__1.C__1.F_with_hs	PILOT	-5.14925
7db7__1__2.A__2.C_with_hs	Test_set	-9.548
7db7__1__2.A__2.C_with_hs	FLOWR	-9.354290322580646
7db7__1__2.A__2.C_with_hs	PILOT	-8.040733333333332
7ee5__1__1.A__1.H_with_hs	Test_set	-5.649
7ee5__1__1.A__1.H_with_hs	FLOWR	-5.865750000000001
7ee5__1__1.A__1.H_with_hs	PILOT	-5.007595505617977
7em1__1__1.A__1.D_with_hs	Test_set	-5.549
7em1__1__1.A__1.D_with_hs	FLOWR	-4.700544303797469
7em1__1__1.A__1.D_with_hs	PILOT	-4.392862745098038
7k5m__1__1.B__1.I_with_hs	Test_set	-6.096
7k5m__1__1.B__1.I_with_hs	FLOWR	-5.057164948453608
7k5m__1__1.B__1.I_with_hs	PILOT	-4.329761363636364
7kid__1__1.A__1.G_with_hs	Test_set	-13.449
7kid__1__1.A__1.G_with_hs	FLOWR	-10.752806818181819
7kid__1__1.A__1.G_with_hs	PILOT	-10.67237704918033
7nah__2__1.B__1.D_with_hs	Test_set	-6.621
7nah__2__1.B__1.D_with_hs	FLOWR	-4.709685714285714
7nah__2__1.B__1.D_with_hs	PILOT	-5.003214285714286
7nn0__2__1.B__1.J_with_hs	Test_set	-7.942
7nn0__2__1.B__1.J_with_hs	FLOWR	-6.431058823529412
7nn0__2__1.B__1.J_with_hs	PILOT	-5.612684210526315
7pz1__1__1.A__1.D_with_hs	Test_set	-10.744
7pz1__1__1.A__1.D_with_hs	FLOWR	-9.19218947368421
7pz1__1__1.A__1.D_with_hs	PILOT	-8.086287671232878
7qea__1__1.A__1.C_with_hs	Test_set	-10.648
7qea__1__1.A__1.C_with_hs	FLOWR	-6.577418604651163
7qea__1__1.A__1.C_with_hs	PILOT	-5.717084745762713
7rbw__2__1.B__1.D_with_hs	Test_set	-13.271
7rbw__2__1.B__1.D_with_hs	FLOWR	-13.848382022471908
7rbw__2__1.B__1.D_with_hs	PILOT	-11.992490196078434
7rgy__1__1.A__1.D_with_hs	Test_set	-5.992
7rgy__1__1.A__1.D_with_hs	FLOWR	-5.315477777777777
7rgy__1__1.A__1.D_with_hs	PILOT	-4.503444444444445
7rgz__1__1.A__1.D_with_hs	Test_set	-5.962
7rgz__1__1.A__1.D_with_hs	FLOWR	-4.915214285714287
7rgz__1__1.A__1.D_with_hs	PILOT	-4.477985074626866
7rtc__2__1.B__1.E_with_hs	Test_set	-6.913
7rtc__2__1.B__1.E_with_hs	FLOWR	-6.170164948453608
7rtc__2__1.B__1.E_with_hs	PILOT	-5.8646781609195395
7t78__2__1.B__1.I_with_hs	Test_set	-8.969
7t78__2__1.B__1.I_with_hs	FLOWR	-9.766052083333333
7t78__2__1.B__1.I_with_hs	PILOT	-8.749947368421052
7vbt__1__1.B__1.D_with_hs	Test_set	-9.017
7vbt__1__1.B__1.D_with_hs	FLOWR	-6.948070422535212
7vbt__1__1.B__1.D_with_hs	PILOT	-6.957
7vbv__1__1.B__1.N_with_hs	Test_set	-8.684
7vbv__1__1.B__1.N_with_hs	FLOWR	-8.113329896907215
7vbv__1__1.B__1.N_with_hs	PILOT	-6.828868131868131
7vjt__1__1.A__1.C_with_hs	Test_set	-12.57
7vjt__1__1.A__1.C_with_hs	FLOWR	-10.33893
7vjt__1__1.A__1.C_with_hs	PILOT	-8.787787499999999
7x11__1__1.D__1.P_with_hs	Test_set	-10.717
7x11__1__1.D__1.P_with_hs	FLOWR	-9.126659793814433
7x11__1__1.D__1.P_with_hs	PILOT	-7.459687500000001
8a0v__2__1.B__1.L_with_hs	Test_set	-6.162
8a0v__2__1.B__1.L_with_hs	FLOWR	-4.893787878787879
8a0v__2__1.B__1.L_with_hs	PILOT	-4.169791208791209
8akb__2__1.B__1.K_with_hs	Test_set	-11.679
8akb__2__1.B__1.K_with_hs	FLOWR	-10.384548387096771
8akb__2__1.B__1.K_with_hs	PILOT	-9.910241935483873
8bnx__1__1.A__1.C_with_hs	Test_set	-7.302
8bnx__1__1.A__1.C_with_hs	FLOWR	-6.7755142857142845
8bnx__1__1.A__1.C_with_hs	PILOT	-6.341923076923075
8bq4__1__1.B__1.D_with_hs	Test_set	-7.508
8bq4__1__1.B__1.D_with_hs	FLOWR	-7.838652631578948
8bq4__1__1.B__1.D_with_hs	PILOT	-7.255744186046512
8caa__1__1.B__1.F_with_hs	Test_set	-9.669
8caa__1__1.B__1.F_with_hs	FLOWR	-9.549151515151515
8caa__1__1.B__1.F_with_hs	PILOT	-8.679445945945947
8e0t__1__1.B__1.E_with_hs	Test_set	-5.663
8e0t__1__1.B__1.E_with_hs	FLOWR	-5.144119565217392
8e0t__1__1.B__1.E_with_hs	PILOT	-4.965108695652174
8f1g__1__1.A__1.C_with_hs	Test_set	-7.013
8f1g__1__1.A__1.C_with_hs	FLOWR	-5.16618947368421
8f1g__1__1.A__1.C_with_hs	PILOT	-4.326584415584415
8g9d__1__1.A__1.B_with_hs	Test_set	-7.101
8g9d__1__1.A__1.B_with_hs	FLOWR	-4.519617647058824
8g9d__1__1.A__1.B_with_hs	PILOT	-4.777035714285715
8gkf__1__1.A__1.J_with_hs	Test_set	-10.419
8gkf__1__1.A__1.J_with_hs	FLOWR	-7.299261904761905
8gkf__1__1.A__1.J_with_hs	PILOT	-8.209028985507246
8gm5__1__1.A__1.D_with_hs	Test_set	-7.703
8gm5__1__1.A__1.D_with_hs	FLOWR	-6.525268041237114
8gm5__1__1.A__1.D_with_hs	PILOT	-6.550098765432098
8hq3__1__1.C__1.JA_with_hs	Test_set	-5.76
8hq3__1__1.C__1.JA_with_hs	FLOWR	-6.60164
8hq3__1__1.C__1.JA_with_hs	PILOT	-5.883658536585366
8jyf__1__1.B__1.F_with_hs	Test_set	-3.946
8jyf__1__1.B__1.F_with_hs	FLOWR	-3.7497777777777777
8jyf__1__1.B__1.F_with_hs	PILOT	-3.61115625
8k5y__1__1.A__1.H_with_hs	Test_set	-8.643
8k5y__1__1.A__1.H_with_hs	FLOWR	-9.8144
8k5y__1__1.A__1.H_with_hs	PILOT	-8.91381012658228
8p0m__1__1.C__1.L_with_hs	Test_set	-9.842
8p0m__1__1.C__1.L_with_hs	FLOWR	-7.193179775280899
8p0m__1__1.C__1.L_with_hs	PILOT	-6.261803921568627
8ppd__2__1.B__1.L_with_hs	Test_set	-3.547
8ppd__2__1.B__1.L_with_hs	FLOWR	-3.664369565217392
8ppd__2__1.B__1.L_with_hs	PILOT	-3.4182874999999995
8q0u__1__1.A__1.D_with_hs	Test_set	-9.913
8q0u__1__1.A__1.D_with_hs	FLOWR	-9.534969387755103
8q0u__1__1.A__1.D_with_hs	PILOT	-8.855951219512194
8qth__1__1.A__1.B_with_hs	Test_set	-10.659
8qth__1__1.A__1.B_with_hs	FLOWR	-7.305898876404495
8qth__1__1.A__1.B_with_hs	PILOT	-6.859289855072465
8sge__1__1.A__1.H_with_hs	Test_set	-7.795
8sge__1__1.A__1.H_with_hs	FLOWR	-7.922126315789473
8sge__1__1.A__1.H_with_hs	PILOT	-6.777675675675676
8tjc__1__1.B__1.N_with_hs	Test_set	-7.74
8tjc__1__1.B__1.N_with_hs	FLOWR	-5.299114942528735
8tjc__1__1.B__1.N_with_hs	PILOT	-5.239410256410255
8uuf__1__1.A__1.B_with_hs	Test_set	-8.818
8uuf__1__1.A__1.B_with_hs	FLOWR	-6.949691489361703
8uuf__1__1.A__1.B_with_hs	PILOT	-5.950746268656716
8wsm__1__1.A__1.D_with_hs	Test_set	-7.17
8wsm__1__1.A__1.D_with_hs	FLOWR	-7.9912659574468075
8wsm__1__1.A__1.D_with_hs	PILOT	-6.7868023255813945
