# Supplementary material for: FLOWR: flow matching for structure-aware de novo, interaction- and fragment-based ligand generation
Source: Nat Comput Sci. 2026 May 28;6(6):565–74. doi: 10.1038/s43588-026-00998-8 (PMC13293864; doi:10.1038/s43588-026-00998-8)
Supplement: Supplementary file 6 — Source data. [file 43588_2026_998_MOESM6_ESM.zip › extended-data_fig3/ext_data_figure_3b.csv]

Target	Test_set_mean_Vina	FLOWR_mean_Vina	PILOT_mean_Vina	FLOWR_success_rate	PILOT_success_rate
1ia9__1__1.B__1.G_with_hs	-8.64	-7.750588888888887	-7.226025000000002	0.1111111111111111	0.0
1lhu__1__2.A__2.C_with_hs	-10.928	-8.787	-8.002316326530613	0.010309278350515464	0.01020408163265306
1lhv__1__2.A__2.D_with_hs	-9.611	-8.048309278350516	-7.024428571428571	0.12371134020618557	0.03296703296703297
1pj6__1__2.A__2.C_with_hs	-7.332	-9.158309278350515	-7.9813636363636355	0.9175257731958762	0.6493506493506493
1q92__1__1.A__1.C_with_hs	-7.537	-6.447393617021276	-6.541328767123288	0.0851063829787234	0.136986301369863
1qmg__2__1.D__1.R_with_hs	-10.312	-9.050391891891893	-8.1415625	0.013513513513513514	0.03125
1qnf__1__1.A__1.C_with_hs	-8.702	-7.449239130434782	-7.740168674698796	0.07608695652173914	0.18072289156626506
1s4m__2__1.B__1.E_with_hs	-9.373	-7.5702727272727275	-7.498630952380954	0.0	0.03571428571428571
1uj5__2__2.A__2.B_with_hs	-5.651	-5.661101010101008	-5.399455555555555	0.5454545454545454	0.37777777777777777
1v4s__1__1.A__1.D_with_hs	-7.817	-8.152908163265307	-7.923075	0.6326530612244898	0.5375
1wda__1__2.A__2.J_with_hs	-6.907	-6.024141414141416	-5.633829545454546	0.12121212121212122	0.03409090909090909
1wk9__1__1.A__1.B_with_hs	-7.1	-6.467089743589743	-6.486090909090909	0.11538461538461539	0.24242424242424243
1wxy__1__1.A__1.C_with_hs	-7.847	-8.041914893617022	-7.004711111111111	0.574468085106383	0.2
1x1i__1__1.A__1.B_with_hs	-7.027	-4.9721752577319585	-4.9571505376344085	0.0	0.0
2fqw__1__1.A__1.B_with_hs	-8.343	-7.582574468085104	-7.137850746268656	0.18085106382978725	0.11940298507462686
2goo__1__1.C__1.H_with_hs	-3.253	-3.539164948453608	-3.1749263157894743	0.7628865979381443	0.4105263157894737
2ica__1__1.A__1.B_with_hs	-9.297	-9.19814606741573	-7.493147540983607	0.5056179775280899	0.14754098360655737
2j07__1__1.A__1.C_with_hs	-7.999	-7.612189473684212	-6.709925925925926	0.3263157894736842	0.07407407407407407
2pg2__1__1.B__1.H_with_hs	-8.269	-8.630010204081634	-7.752976744186047	0.6530612244897959	0.3488372093023256
2q3j__1__1.A__1.C_with_hs	-8.943	-7.946689655172413	-7.230026666666667	0.2413793103448276	0.08
2qcx__1__1.B__1.D_with_hs	-5.932	-7.264463917525774	-6.094086956521738	0.9484536082474226	0.5760869565217391
2w0w__1__3.A__3.B_with_hs	-8.843	-7.674235955056179	-6.606123287671233	0.1348314606741573	0.0273972602739726
2wcx__1__1.A__1.D_with_hs	-8.32	-6.8520208333333334	-6.255625	0.020833333333333332	0.0125
2wzi__1__1.A__1.F_with_hs	-7.226	-6.333370000000001	-6.114731182795699	0.18	0.0967741935483871
2x0u__2__1.B__1.D_with_hs	-5.777	-5.314510000000001	-5.236148936170212	0.23	0.2127659574468085
2xtk__2__1.B__1.L_with_hs	-5.36	-5.001111111111111	-4.91871875	0.32323232323232326	0.2708333333333333
2ya3__1__1.C__1.D_with_hs	-12.092	-8.910317460317463	-8.27092857142857	0.0	0.0
2yc3__1__2.A__2.B_with_hs	-9.189	-7.8323599999999995	-7.7848695652173925	0.06	0.10869565217391304
2yc5__1__1.A__1.B_with_hs	-10.245	-8.364930000000001	-8.3781625	0.01	0.0125
2yqh__1__1.A__1.C_with_hs	-6.649	-5.8506	-4.647149425287356	0.11578947368421053	0.011494252873563218
3bkq__1__1.A__1.B_with_hs	-6.344	-5.722204081632652	-5.121923076923077	0.09183673469387756	0.03296703296703297
3cde__1__1.A__1.C_with_hs	-9.641	-6.813813186813187	-6.330800000000001	0.0	0.0
3gnc__1__1.A__1.F_with_hs	-6.498	-5.768367346938775	-5.621764705882352	0.23469387755102042	0.12941176470588237
3hf6__1__1.A__1.C_with_hs	-9.55	-7.862156249999999	-7.460999999999999	0.010416666666666666	0.02531645569620253
3hf8__1__1.A__1.C_with_hs	-9.66	-8.243355555555556	-7.979746268656717	0.14444444444444443	0.08955223880597014
3hhe__1__1.A__1.C_with_hs	-4.925	-5.94876	-5.250946808510638	0.98	0.723404255319149
3hxu__1__1.A__1.B_with_hs	-10.692	-9.363066666666667	-9.035642857142857	0.06666666666666667	0.04285714285714286
3ikg__1__1.A__1.C_with_hs	-7.199	-5.481021276595745	-5.549535714285715	0.010638297872340425	0.023809523809523808
3it3__1__1.B__1.D_with_hs	-6.418	-6.2380989010989	-5.436184615384615	0.32967032967032966	0.09230769230769231
3l4t__1__1.A__1.B_with_hs	-5.815	-7.050800000000001	-6.222648351648352	0.98	0.7692307692307693
3l4x__1__1.A__1.C_with_hs	-5.472	-7.099418604651162	-5.978924731182795	0.9418604651162791	0.7311827956989247
3l9h__1__1.A__1.D_with_hs	-10.505	-9.67476404494382	-7.181974683544302	0.19101123595505617	0.0
3lu6__1__1.A__1.D_with_hs	-9.049	-8.326602040816326	-7.249077777777777	0.24489795918367346	0.022222222222222223
3lu8__1__1.A__1.C_with_hs	-7.377	-8.047252525252526	-7.082329411764706	0.7373737373737373	0.3411764705882353
3ntp__1__1.A__1.B_with_hs	-6.523	-5.5626444444444445	-5.12473076923077	0.08888888888888889	0.038461538461538464
3uel__1__1.A__1.D_with_hs	-9.354	-8.842190476190476	-8.497903846153847	0.20238095238095238	0.17307692307692307
3vv0__1__1.A__1.B_with_hs	-7.66	-8.860084337349399	-7.330462686567164	0.8433734939759037	0.373134328358209
3wqy__1__1.A__1.D_with_hs	-8.801	-8.766616279069769	-8.562701492537315	0.5116279069767442	0.43283582089552236
4agt__1__1.A__1.J_with_hs	-4.602	-3.91915	-3.716326530612245	0.01	0.0
4aha__1__1.A__1.K_with_hs	-4.627	-3.9387575757575757	-3.68759	0.010101010101010102	0.0
4aqh__1__1.A__1.D_with_hs	-8.477	-7.558618556701031	-7.2641125	0.25773195876288657	0.0625
4cb5__1__1.A__1.B_with_hs	-5.943	-4.863362637362637	-5.6672875	0.02197802197802198	0.3625
4dch__1__1.A__1.C_with_hs	-8.93	-8.90417894736842	-8.111658536585365	0.5052631578947369	0.3048780487804878
4efe__1__1.A__1.E_with_hs	-8.516	-6.990484210526316	-7.10795945945946	0.09473684210526316	0.08108108108108109
4glx__1__1.D__1.G_with_hs	-8.746	-7.275978723404257	-7.116556818181819	0.06382978723404255	0.045454545454545456
4gmc__2__1.B__1.E_with_hs	-6.927	-4.868246575342466	-4.146127272727273	0.0273972602739726	0.01818181818181818
4gmd__2__1.D__1.O_with_hs	-8.309	-7.920141414141414	-7.413400000000001	0.36363636363636365	0.125
4gnv__1__1.B__1.G_with_hs	-6.371	-4.50525	-5.105096774193548	0.04	0.03225806451612903
4hjh__2__1.B__1.IC_with_hs	-7.264	-7.731295918367346	-7.6467752808988765	0.7653061224489796	0.6741573033707865
4i4v__2__1.D__1.L_with_hs	-4.343	-3.9879693877551023	-3.8041770833333337	0.2857142857142857	0.20833333333333334
4ih7__1__1.A__1.D_with_hs	-6.887	-5.144262626262626	-4.444808510638297	0.0	0.0
4ise__1__1.A__1.C_with_hs	-10.237	-9.312130434782608	-8.917932584269662	0.22826086956521738	0.20224719101123595
4j8t__3__1.C__1.G_with_hs	-8.929	-7.6480444444444435	-7.0889375	0.1111111111111111	0.075
4jt8__1__1.A__1.C_with_hs	-9.011	-8.554666666666668	-7.740123595505618	0.40625	0.16853932584269662
4jvo__1__1.A__1.C_with_hs	-4.858	-4.855139784946237	-4.23143373493976	0.4731182795698925	0.1927710843373494
4kax__1__1.B__1.H_with_hs	-7.821	-6.229170454545454	-5.554966666666667	0.045454545454545456	0.0
4kgj__1__1.A__1.J_with_hs	-7.173	-5.3319494949494946	-4.808302083333333	0.0	0.0
4kql__1__3.A__3.L_with_hs	-11.351	-7.550919191919192	-7.401692307692309	0.0	0.0
4lrh__4__1.D__1.T_with_hs	-11.018	-10.209010101010099	-8.368523255813955	0.23232323232323232	0.011627906976744186
4mlp__1__1.A__1.E_with_hs	-8.428	-9.074968421052631	-8.37948837209302	0.7263157894736842	0.5116279069767442
4mpe__1__1.A__1.B_with_hs	-7.235	-6.643969387755102	-6.270597826086957	0.1836734693877551	0.09782608695652174
4n7e__1__1.A__1.E_with_hs	-8.369	-7.354630000000002	-6.518521276595746	0.08	0.05319148936170213
4o3f__1__1.A__1.B_with_hs	-7.349	-7.556315789473682	-6.855869047619047	0.6	0.2976190476190476
4og7__1__1.A__1.C_with_hs	-6.365	-6.57025	-5.5185	0.6413043478260869	0.18604651162790697
4p3n__1__1.B__1.G_with_hs	-5.283	-6.223202127659576	-5.399430555555556	0.7553191489361702	0.5416666666666666
4p73__1__1.D__1.F_with_hs	-9.959	-9.183969696969697	-7.619666666666666	0.1717171717171717	0.022222222222222223
4qnu__6__1.F__1.T_with_hs	-8.293	-7.2519374999999995	-7.254769230769232	0.0	0.1346153846153846
4rus__2__1.C__1.V_with_hs	-3.07	-2.535938775510204	-2.5166702127659577	0.1836734693877551	0.07446808510638298
4rvh__1__1.A__1.D_with_hs	-10.753	-9.095425287356319	-7.417307692307692	0.011494252873563218	0.0
4tn2__1__1.A__1.B_with_hs	-8.568	-5.864602040816327	-5.955494623655915	0.0	0.010752688172043012
4tsq__3__1.C__1.U_with_hs	-2.899	-4.8933298969072165	-3.726522388059701	0.9587628865979382	0.8955223880597015
4tx6__1__1.A__1.C_with_hs	-7.355	-5.603123711340206	-5.202280898876405	0.010309278350515464	0.02247191011235955
4txe__1__1.A__1.B_with_hs	-7.679	-6.710819999999999	-6.387704545454545	0.1	0.03409090909090909
4unq__1__1.A__1.C_with_hs	-8.728	-8.713755102040817	-7.611505747126437	0.5204081632653061	0.20689655172413793
4uns__1__1.A__1.C_with_hs	-10.155	-8.356221052631579	-7.66676923076923	0.05263157894736842	0.02564102564102564
4x3m__1__1.A__1.C_with_hs	-7.63	-7.506119999999999	-6.562505376344087	0.52	0.13978494623655913
4xp1__1__1.A__1.N_with_hs	-5.107	-4.260581632653062	-4.3475053763440865	0.2755102040816326	0.12903225806451613
4xp9__1__1.A__1.H_with_hs	-5.022	-4.122656565656565	-4.044397849462365	0.3434343434343434	0.07526881720430108
4xph__1__1.A__1.J_with_hs	-5.524	-5.050848484848484	-4.4391875	0.21212121212121213	0.052083333333333336
4z2l__1__1.A__1.B_with_hs	-5.138	-6.677359550561797	-5.38168	0.9325842696629213	0.48
5a5w__1__1.A__1.B_with_hs	-10.563	-9.86696103896104	-9.349276923076923	0.24675324675324675	0.09230769230769231
5buh__1__1.A__1.B_with_hs	-8.7	-6.4648941176470585	-5.642408450704226	0.058823529411764705	0.0
5bvb__1__1.A__1.E_with_hs	-11.544	-8.297431578947368	-7.4877875000000005	0.0	0.0
5bzl__1__1.A__1.D_with_hs	-4.991	-5.06962	-3.9589893617021277	0.57	0.05319148936170213
5bzm__1__1.A__1.B_with_hs	-4.955	-4.028635416666666	-3.858117021276597	0.0625	0.031914893617021274
5bzq__1__1.A__1.B_with_hs	-4.605	-4.224400000000001	-3.5241098901098904	0.2	0.0
5bzt__1__1.A__1.D_with_hs	-4.698	-5.05861	-4.189010989010989	0.82	0.17582417582417584
5dqe__2__1.B__1.E_with_hs	-5.202	-6.221989898989899	-5.411857142857143	0.9292929292929293	0.5824175824175825
5dw5__1__1.B__1.K_with_hs	-6.999	-6.392238636363637	-7.2913191489361715	0.42045454545454547	0.5531914893617021
5dw6__1__1.B__1.L_with_hs	-7.004	-7.1429124999999996	-7.494513513513513	0.525	0.5945945945945946
5e6m__1__1.B__1.G_with_hs	-7.949	-7.444311688311687	-7.126694915254237	0.18181818181818182	0.22033898305084745
5enr__1__1.C__1.G_with_hs	-11.303	-10.468484210526317	-9.258661538461537	0.29473684210526313	0.15384615384615385
5eq9__1__1.A__1.E_with_hs	-4.355	-4.505577319587629	-4.149855670103093	0.6185567010309279	0.3402061855670103
5etl__1__1.A__1.J_with_hs	-6.617	-5.241265957446809	-4.917620253164557	0.031914893617021274	0.0
5f9t__2__1.B__1.G_with_hs	-4.086	-3.0834197530864196	-3.0475000000000003	0.037037037037037035	0.01282051282051282
5fog__3__1.D__1.M_with_hs	-7.178	-6.791288888888889	-6.359842857142858	0.32222222222222224	0.18571428571428572
5fra__4__1.D__1.L_with_hs	-4.609	-3.6747684210526317	-3.6633132530120482	0.042105263157894736	0.07228915662650602
5fsc__1__2.A__2.D_with_hs	-3.057	-2.7449489795918365	-2.504835051546392	0.24489795918367346	0.10309278350515463
5h42__1__1.A__1.C_with_hs	-6.91	-6.084663265306123	-5.6375949367088625	0.061224489795918366	0.012658227848101266
5hmy__1__1.A__1.D_with_hs	-6.899	-6.8958	-5.9399753086419755	0.47	0.14814814814814814
5hmz__1__1.A__1.D_with_hs	-7.437	-7.57265306122449	-6.035168831168831	0.6122448979591837	0.07792207792207792
5i3q__1__1.A__1.D_with_hs	-7.859	-7.599890109890109	-5.979508196721311	0.3626373626373626	0.01639344262295082
5j1x__1__1.A__1.E_with_hs	-5.315	-5.221632653061224	-4.578149425287356	0.5306122448979592	0.19540229885057472
5j3z__2__1.B__1.S_with_hs	-6.35	-3.306494382022472	-3.10971875	0.0	0.0
5jau__1__1.A__1.E_with_hs	-8.784	-9.537298969072165	-7.8801341463414625	0.7010309278350515	0.1951219512195122
5jgq__2__1.B__1.D_with_hs	-4.654	-4.6375625000000005	-3.9065853658536582	0.5208333333333334	0.15853658536585366
5jjr__1__1.A__1.E_with_hs	-7.816	-7.056597560975609	-5.73498245614035	0.2926829268292683	0.0
5k5m__1__1.A__1.D_with_hs	-7.24	-6.985426829268292	-6.039961538461538	0.3902439024390244	0.17307692307692307
5kv8__1__1.B__1.S_with_hs	-6.661	-7.424882978723403	-6.256329411764705	0.7978723404255319	0.3058823529411765
5ml8__1__1.A__1.B_with_hs	-10.435	-10.401297619047616	-8.407507246376811	0.4880952380952381	0.043478260869565216
5np8__1__1.A__1.B_with_hs	-5.471	-6.4255051546391755	-5.718035294117649	0.8350515463917526	0.611764705882353
5npp__1__1.B__1.O_with_hs	-7.547	-6.314490000000001	-6.359942528735634	0.11	0.16091954022988506
5nr3__1__1.A__1.C_with_hs	-3.443	-3.315370000000001	-3.5280106382978738	0.44	0.5319148936170213
5o22__1__1.A__1.E_with_hs	-4.19	-5.952166666666667	-4.298189655172414	0.9583333333333334	0.6724137931034483
5ost__1__1.A__1.P_with_hs	-7.959	-6.564363636363636	-5.906257731958763	0.010101010101010102	0.0
5qpg__1__2.A__2.H_with_hs	-4.161	-5.344808080808082	-4.727989898989899	0.9191919191919192	0.6767676767676768
5svf__2__1.C__1.L_with_hs	-7.917	-7.512588235294117	-6.4420133333333345	0.27058823529411763	0.10666666666666667
5t2p__1__1.A__1.G_with_hs	-6.136	-5.539030303030303	-4.587904109589041	0.24242424242424243	0.0821917808219178
5tiy__1__1.A__1.C_with_hs	-7.562	-7.83646	-7.294361702127659	0.59	0.40425531914893614
5ufi__3__1.C__1.G_with_hs	-7.776	-8.174505882352943	-7.7776	0.6	0.47692307692307695
5v3x__1__1.A__1.C_with_hs	-9.332	-9.65748936170213	-8.09617857142857	0.6382978723404256	0.17857142857142858
5v3y__1__1.A__1.C_with_hs	-9.915	-8.855591836734693	-7.443548780487805	0.1836734693877551	0.012195121951219513
5wgu__1__1.A__1.N_with_hs	-11.058	-7.308898876404495	-7.0675662650602415	0.0	0.0
5wgz__1__1.A__1.P_with_hs	-10.679	-8.035736842105264	-6.518000000000001	0.0	0.0
5xpi__1__1.A__1.B_with_hs	-3.523	-3.7347127659574473	-3.2155822784810124	0.6063829787234043	0.35443037974683544
5yea__2__1.B__1.G_with_hs	-9.568	-7.636887096774195	-7.757918367346939	0.0967741935483871	0.08163265306122448
5ylt__1__1.A__1.C_with_hs	-8.082	-7.799224489795919	-7.574088888888889	0.3469387755102041	0.35555555555555557
6apw__1__1.A__1.B_with_hs	-9.728	-7.756570000000002	-7.2599882352941165	0.03	0.011764705882352941
6au0__1__1.A__1.B_with_hs	-6.158	-6.095282828282828	-5.165494505494505	0.42424242424242425	0.07692307692307693
6bjo__1__1.B__1.D_with_hs	-7.921	-6.044177777777778	-4.846903225806452	0.044444444444444446	0.0
6bo6__1__3.A__3.B_with_hs	-10.12	-7.906195652173914	-7.3753580246913595	0.03260869565217391	0.024691358024691357
6c0m__1__1.B__1.R_with_hs	-7.568	-7.520659574468084	-5.805736842105263	0.48936170212765956	0.07894736842105263
6cfc__1__1.A__1.B_with_hs	-6.795	-6.734308510638299	-5.649324324324325	0.48936170212765956	0.05405405405405406
6cq8__1__1.A__1.H_with_hs	-9.086	-8.738123711340206	-7.379576086956522	0.3402061855670103	0.03260869565217391
6cq9__1__1.A__1.F_with_hs	-6.465	-7.628949494949496	-6.689673684210526	0.9191919191919192	0.6105263157894737
6eut__1__1.A__1.C_with_hs	-11.183	-9.300677083333335	-8.526308641975309	0.052083333333333336	0.012345679012345678
6ex0__1__2.B__2.D_with_hs	-7.527	-6.490168831168832	-5.578314285714286	0.05194805194805195	0.0
6f22__1__1.A__1.C_with_hs	-8.089	-7.378938775510203	-6.861012987012986	0.2755102040816326	0.16883116883116883
6f5w__1__1.B__1.HA_with_hs	-4.554	-3.9729897959183673	-3.8589687500000003	0.09183673469387756	0.16666666666666666
6fhy__1__1.A__1.C_with_hs	-5.11	-4.140052631578948	-4.291666666666667	0.042105263157894736	0.08333333333333333
6flu__1__1.B__1.R_with_hs	-4.365	-3.5905319148936177	-3.7881518987341765	0.07446808510638298	0.24050632911392406
6g27__1__1.A__1.B_with_hs	-8.007	-6.616479166666667	-5.6604418604651165	0.13541666666666666	0.023255813953488372
6gw2__1__1.A__1.C_with_hs	-7.851	-7.006730337078651	-5.8884	0.14606741573033707	0.04
6gw4__1__1.A__1.B_with_hs	-7.031	-5.623988636363637	-4.740762500000001	0.06818181818181818	0.025
6hvj__1__1.A__1.B_with_hs	-11.21	-9.424494845360824	-8.16297142857143	0.041237113402061855	0.02857142857142857
6i1h__2__1.B__1.D_with_hs	-7.351	-7.2757916666666675	-6.344134831460675	0.4375	0.0898876404494382
6i6x__2__1.B__1.S_with_hs	-6.93	-5.671049999999999	-4.695736842105264	0.0	0.0
6kx8__2__1.B__1.D_with_hs	-12.922	-9.809720430107529	-8.913089743589746	0.010752688172043012	0.0
6l3r__1__1.A__1.E_with_hs	-7.808	-6.863062500000001	-6.0292121212121215	0.09375	0.045454545454545456
6lfr__1__1.A__1.B_with_hs	-9.063	-8.612428571428572	-8.149142857142857	0.2597402597402597	0.1836734693877551
6lil__1__1.B__1.K_with_hs	-10.497	-7.380989795918367	-6.455593023255813	0.0	0.011627906976744186
6m47__1__1.A__1.G_with_hs	-5.22	-4.797704081632653	-4.69891304347826	0.23469387755102042	0.21739130434782608
6ms8__1__1.A__1.I_with_hs	-9.351	-7.456153061224491	-6.854389473684211	0.01020408163265306	0.021052631578947368
6o9x__1__1.A__1.B_with_hs	-6.343	-7.538877551020409	-6.78867441860465	0.8061224489795918	0.6511627906976745
6oa1__1__1.A__1.B_with_hs	-6.558	-7.676581632653061	-7.772407894736843	0.8367346938775511	0.8157894736842105
6oa3__1__1.A__1.B_with_hs	-6.666	-7.774350515463917	-7.43570731707317	0.7731958762886598	0.7804878048780488
6tn2__1__1.A__1.B_with_hs	-6.849	-8.017556701030928	-7.721294117647058	0.8350515463917526	0.7529411764705882
6u5y__2__1.B__1.D_with_hs	-7.859	-6.989652631578948	-5.811178082191781	0.21052631578947367	0.0273972602739726
6uik__1__1.A__1.C_with_hs	-7.826	-7.122741935483872	-6.276802469135803	0.20430107526881722	0.07407407407407407
6uux__1__1.A__1.C_with_hs	-7.851	-8.110061224489796	-7.470620689655175	0.6428571428571429	0.3218390804597701
6w8z__1__1.A__1.E_with_hs	-7.83	-7.295602150537635	-5.80974358974359	0.1827956989247312	0.0
6wqt__1__1.A__1.C_with_hs	-7.473	-7.698316326530612	-7.196235294117649	0.5918367346938775	0.4117647058823529
6wvh__1__1.A__1.C_with_hs	-15.183	-11.449075268817205	-10.257317460317461	0.0	0.0
6x9f__1__1.A__1.I_with_hs	-7.438	-6.189340206185567	-5.398641975308642	0.041237113402061855	0.037037037037037035
6y88__6__1.F__1.U_with_hs	-9.262	-8.369010000000001	-7.498602564102565	0.19	0.10256410256410256
6yab__2__1.B__1.I_with_hs	-9.077	-7.965369565217392	-7.5239610389610405	0.03260869565217391	0.03896103896103896
6yy6__1__1.A__1.E_with_hs	-4.866	-5.406824742268041	-4.650301075268818	0.8762886597938144	0.3010752688172043
6yyd__1__1.A__1.B_with_hs	-7.151	-7.1826464646464645	-6.2074390243902435	0.5252525252525253	0.12195121951219512
6zc8__1__1.A__1.C_with_hs	-5.212	-5.414	-3.9867906976744196	0.5892857142857143	0.09302325581395349
7a5x__1__1.B__1.G_with_hs	-6.191	-8.176736842105262	-7.152084507042254	0.9578947368421052	0.8169014084507042
7ac8__3__1.E__1.K_with_hs	-10.585	-9.265011764705882	-9.695364864864866	0.03529411764705882	0.25675675675675674
7bo7__1__1.A__1.C_with_hs	-11.739	-9.32698969072165	-9.361671052631579	0.020618556701030927	0.013157894736842105
7c6b__2__1.B__1.E_with_hs	-6.574	-5.080083333333333	-4.480073170731707	0.013888888888888888	0.0
7d7u__3__1.C__1.F_with_hs	-5.657	-5.439755102040817	-5.14925	0.2857142857142857	0.23809523809523808
7db7__1__2.A__2.C_with_hs	-9.548	-9.354290322580646	-8.040733333333332	0.41935483870967744	0.08888888888888889
7ee5__1__1.A__1.H_with_hs	-5.649	-5.865750000000001	-5.007595505617977	0.59375	0.21348314606741572
7em1__1__1.A__1.D_with_hs	-5.549	-4.700544303797469	-4.392862745098038	0.06329113924050633	0.058823529411764705
7k5m__1__1.B__1.I_with_hs	-6.096	-5.057164948453608	-4.329761363636364	0.08247422680412371	0.03409090909090909
7kid__1__1.A__1.G_with_hs	-13.449	-10.752806818181819	-10.67237704918033	0.0	0.01639344262295082
7nah__2__1.B__1.D_with_hs	-6.621	-4.709685714285714	-5.003214285714286	0.11428571428571428	0.07142857142857142
7nn0__2__1.B__1.J_with_hs	-7.942	-6.431058823529412	-5.612684210526315	0.011764705882352941	0.0
7pz1__1__1.A__1.D_with_hs	-10.744	-9.19218947368421	-8.086287671232878	0.07368421052631578	0.0136986301369863
7qea__1__1.A__1.C_with_hs	-10.648	-6.577418604651163	-5.717084745762713	0.0	0.0
7rbw__2__1.B__1.D_with_hs	-13.271	-13.848382022471908	-11.992490196078434	0.6179775280898876	0.23529411764705882
7rgy__1__1.A__1.D_with_hs	-5.992	-5.315477777777777	-4.503444444444445	0.2	0.06172839506172839
7rgz__1__1.A__1.D_with_hs	-5.962	-4.915214285714287	-4.477985074626866	0.14285714285714285	0.014925373134328358
7rtc__2__1.B__1.E_with_hs	-6.913	-6.170164948453608	-5.8646781609195395	0.08247422680412371	0.08045977011494253
7t78__2__1.B__1.I_with_hs	-8.969	-9.766052083333333	-8.749947368421052	0.7916666666666666	0.43859649122807015
7vbt__1__1.B__1.D_with_hs	-9.017	-6.948070422535212	-6.957	0.056338028169014086	0.04285714285714286
7vbv__1__1.B__1.N_with_hs	-8.684	-8.113329896907215	-6.828868131868131	0.28865979381443296	0.03296703296703297
7vjt__1__1.A__1.C_with_hs	-12.57	-10.33893	-8.787787499999999	0.06	0.0
7x11__1__1.D__1.P_with_hs	-10.717	-9.126659793814433	-7.459687500000001	0.061855670103092786	0.0125
8a0v__2__1.B__1.L_with_hs	-6.162	-4.893787878787879	-4.169791208791209	0.010101010101010102	0.0
8akb__2__1.B__1.K_with_hs	-11.679	-10.384548387096771	-9.910241935483873	0.053763440860215055	0.03225806451612903
8bnx__1__1.A__1.C_with_hs	-7.302	-6.7755142857142845	-6.341923076923075	0.15714285714285714	0.05128205128205128
8bq4__1__1.B__1.D_with_hs	-7.508	-7.838652631578948	-7.255744186046512	0.6210526315789474	0.4069767441860465
8caa__1__1.B__1.F_with_hs	-9.669	-9.549151515151515	-8.679445945945947	0.40404040404040403	0.1891891891891892
8e0t__1__1.B__1.E_with_hs	-5.663	-5.144119565217392	-4.965108695652174	0.1956521739130435	0.14130434782608695
8f1g__1__1.A__1.C_with_hs	-7.013	-5.16618947368421	-4.326584415584415	0.042105263157894736	0.0
8g9d__1__1.A__1.B_with_hs	-7.101	-4.519617647058824	-4.777035714285715	0.0	0.0
8gkf__1__1.A__1.J_with_hs	-10.419	-7.299261904761905	-8.209028985507246	0.0	0.043478260869565216
8gm5__1__1.A__1.D_with_hs	-7.703	-6.525268041237114	-6.550098765432098	0.15463917525773196	0.08641975308641975
8hq3__1__1.C__1.JA_with_hs	-5.76	-6.60164	-5.883658536585366	0.74	0.524390243902439
8jyf__1__1.B__1.F_with_hs	-3.946	-3.7497777777777777	-3.61115625	0.23232323232323232	0.23958333333333334
8k5y__1__1.A__1.H_with_hs	-8.643	-9.8144	-8.91381012658228	0.8105263157894737	0.5443037974683544
8p0m__1__1.C__1.L_with_hs	-9.842	-7.193179775280899	-6.261803921568627	0.0	0.0196078431372549
8ppd__2__1.B__1.L_with_hs	-3.547	-3.664369565217392	-3.4182874999999995	0.6086956521739131	0.3625
8q0u__1__1.A__1.D_with_hs	-9.913	-9.534969387755103	-8.855951219512194	0.37755102040816324	0.21951219512195122
8qth__1__1.A__1.B_with_hs	-10.659	-7.305898876404495	-6.859289855072465	0.0	0.0
8sge__1__1.A__1.H_with_hs	-7.795	-7.922126315789473	-6.777675675675676	0.5894736842105263	0.16216216216216217
8tjc__1__1.B__1.N_with_hs	-7.74	-5.299114942528735	-5.239410256410255	0.0	0.0
8uuf__1__1.A__1.B_with_hs	-8.818	-6.949691489361703	-5.950746268656716	0.0	0.0
8wsm__1__1.A__1.D_with_hs	-7.17	-7.9912659574468075	-6.7868023255813945	0.7872340425531915	0.3488372093023256
