# Supplementary material for: FLOWR: flow matching for structure-aware de novo, interaction- and fragment-based ligand generation
Source: Nat Comput Sci. 2026 May 28;6(6):565–74. doi: 10.1038/s43588-026-00998-8 (PMC13293864; doi:10.1038/s43588-026-00998-8)
Supplement: Supplementary file 7 — Source data. [file 43588_2026_998_MOESM7_ESM.csv]

Model	Group	Interaction_recovery_rate
PILOT	no-Hs	0.125
PILOT	no-Hs	0.125
PILOT	no-Hs	0.25
PILOT	no-Hs	0.125
PILOT	no-Hs	0.125
PILOT	no-Hs	0.125
PILOT	no-Hs	0.25
PILOT	no-Hs	0.375
PILOT	no-Hs	0.25
PILOT	no-Hs	0.0
PILOT	no-Hs	0.0
PILOT	no-Hs	0.125
PILOT	no-Hs	0.375
PILOT	no-Hs	0.0
PILOT	no-Hs	0.0
PILOT	no-Hs	0.125
PILOT	no-Hs	0.125
PILOT	no-Hs	0.0
PILOT	no-Hs	0.0
PILOT	no-Hs	0.125
PILOT	no-Hs	0.25
PILOT	no-Hs	0.125
PILOT	no-Hs	0.25
PILOT	no-Hs	0.25
PILOT	no-Hs	0.375
PILOT	no-Hs	0.125
PILOT	no-Hs	0.375
PILOT	no-Hs	0.375
PILOT	no-Hs	0.375
PILOT	no-Hs	0.125
PILOT	no-Hs	0.375
PILOT	no-Hs	0.375
PILOT	no-Hs	0.375
PILOT	no-Hs	0.0
PILOT	no-Hs	0.125
PILOT	no-Hs	0.25
PILOT	no-Hs	0.25
PILOT	no-Hs	0.125
PILOT	no-Hs	0.125
PILOT	no-Hs	0.125
PILOT	no-Hs	0.25
PILOT	no-Hs	0.125
PILOT	no-Hs	0.25
PILOT	no-Hs	0.25
PILOT	no-Hs	0.125
PILOT	no-Hs	0.0
PILOT	no-Hs	0.125
PILOT	no-Hs	1.0
PILOT	no-Hs	0.5
PILOT	no-Hs	0.5
PILOT	no-Hs	0.5
PILOT	no-Hs	0.5
PILOT	no-Hs	0.0
PILOT	no-Hs	1.0
PILOT	no-Hs	1.0
PILOT	no-Hs	0.5
PILOT	no-Hs	0.5
PILOT	no-Hs	0.5
PILOT	no-Hs	0.5
PILOT	no-Hs	0.0
PILOT	no-Hs	1.0
PILOT	no-Hs	0.0
PILOT	no-Hs	1.0
PILOT	no-Hs	0.5
PILOT	no-Hs	1.0
PILOT	no-Hs	0.0
PILOT	no-Hs	0.0
PILOT	no-Hs	1.0
PILOT	no-Hs	0.5
PILOT	no-Hs	0.0
PILOT	no-Hs	0.5
PILOT	no-Hs	0.0
PILOT	no-Hs	0.0
PILOT	no-Hs	0.0
PILOT	no-Hs	0.5
PILOT	no-Hs	1.0
PILOT	no-Hs	1.0
PILOT	no-Hs	1.0
PILOT	no-Hs	0.5
PILOT	no-Hs	0.0
PILOT	no-Hs	0.5
PILOT	no-Hs	1.0
PILOT	no-Hs	0.5
PILOT	no-Hs	0.5
PILOT	no-Hs	0.5
PILOT	no-Hs	1.0
PILOT	no-Hs	0.5
PILOT	no-Hs	0.0
PILOT	no-Hs	1.0
PILOT	no-Hs	1.0
PILOT	no-Hs	1.0
PILOT	no-Hs	1.0
PILOT	no-Hs	0.5
PILOT	no-Hs	0.0
PILOT	no-Hs	1.0
PILOT	no-Hs	0.0
PILOT	no-Hs	1.0
PILOT	no-Hs	1.0
PILOT	no-Hs	0.5
PILOT	no-Hs	0.5
PILOT	no-Hs	0.5
PILOT	no-Hs	1.0
PILOT	no-Hs	0.5
PILOT	no-Hs	1.0
PILOT	no-Hs	0.5
PILOT	no-Hs	1.0
PILOT	no-Hs	0.5
PILOT	no-Hs	0.0
PILOT	no-Hs	0.5
PILOT	no-Hs	1.0
PILOT	no-Hs	1.0
PILOT	no-Hs	1.0
PILOT	no-Hs	0.5
PILOT	no-Hs	1.0
PILOT	no-Hs	1.0
PILOT	no-Hs	0.0
PILOT	no-Hs	0.5
PILOT	no-Hs	0.0
PILOT	no-Hs	0.5
PILOT	no-Hs	0.0
PILOT	no-Hs	0.0
PILOT	no-Hs	1.0
PILOT	no-Hs	1.0
PILOT	no-Hs	1.0
PILOT	no-Hs	0.5
PILOT	no-Hs	1.0
PILOT	no-Hs	1.0
PILOT	no-Hs	1.0
PILOT	no-Hs	0.0
PILOT	no-Hs	0.7368421052631579
PILOT	no-Hs	0.15789473684210525
PILOT	no-Hs	0.7368421052631579
PILOT	no-Hs	0.5789473684210527
PILOT	no-Hs	0.6842105263157895
PILOT	no-Hs	0.631578947368421
PILOT	no-Hs	0.6842105263157895
PILOT	no-Hs	0.5263157894736842
PILOT	no-Hs	0.3157894736842105
PILOT	no-Hs	0.3684210526315789
PILOT	no-Hs	0.3684210526315789
PILOT	no-Hs	0.42105263157894735
PILOT	no-Hs	0.21052631578947367
PILOT	no-Hs	0.631578947368421
PILOT	no-Hs	0.47368421052631576
PILOT	no-Hs	0.21052631578947367
PILOT	no-Hs	0.47368421052631576
PILOT	no-Hs	0.6842105263157895
PILOT	no-Hs	0.3684210526315789
PILOT	no-Hs	0.631578947368421
PILOT	no-Hs	0.10526315789473684
PILOT	no-Hs	0.21052631578947367
PILOT	no-Hs	0.631578947368421
PILOT	no-Hs	0.2631578947368421
PILOT	no-Hs	0.42105263157894735
PILOT	no-Hs	0.6842105263157895
PILOT	no-Hs	0.3157894736842105
PILOT	no-Hs	0.5263157894736842
PILOT	no-Hs	0.6842105263157895
PILOT	no-Hs	0.21052631578947367
PILOT	no-Hs	0.5789473684210527
PILOT	no-Hs	0.631578947368421
PILOT	no-Hs	0.7368421052631579
PILOT	no-Hs	0.631578947368421
PILOT	no-Hs	0.5263157894736842
PILOT	no-Hs	0.3684210526315789
PILOT	no-Hs	0.7368421052631579
PILOT	no-Hs	0.42105263157894735
PILOT	no-Hs	0.5263157894736842
PILOT	no-Hs	0.631578947368421
PILOT	no-Hs	0.2631578947368421
PILOT	no-Hs	0.42105263157894735
PILOT	no-Hs	0.631578947368421
PILOT	no-Hs	0.8421052631578947
PILOT	no-Hs	0.21052631578947367
PILOT	no-Hs	0.5789473684210527
PILOT	no-Hs	0.7368421052631579
PILOT	no-Hs	0.631578947368421
PILOT	no-Hs	0.5263157894736842
PILOT	no-Hs	0.10526315789473684
PILOT	no-Hs	0.6842105263157895
PILOT	no-Hs	0.631578947368421
PILOT	no-Hs	0.8421052631578947
PILOT	no-Hs	0.7368421052631579
PILOT	no-Hs	0.3157894736842105
PILOT	no-Hs	0.47368421052631576
PILOT	no-Hs	0.7894736842105263
PILOT	no-Hs	0.42105263157894735
PILOT	no-Hs	0.21052631578947367
PILOT	no-Hs	0.47368421052631576
PILOT	no-Hs	0.2631578947368421
PILOT	no-Hs	0.6842105263157895
PILOT	no-Hs	0.3157894736842105
PILOT	no-Hs	0.6842105263157895
PILOT	no-Hs	0.5789473684210527
PILOT	no-Hs	0.10526315789473684
PILOT	no-Hs	0.7894736842105263
PILOT	no-Hs	0.3684210526315789
PILOT	no-Hs	0.21052631578947367
PILOT	no-Hs	0.2631578947368421
PILOT	no-Hs	0.42105263157894735
PILOT	no-Hs	0.15789473684210525
PILOT	no-Hs	0.631578947368421
PILOT	no-Hs	0.631578947368421
PILOT	no-Hs	0.6666666666666666
PILOT	no-Hs	0.6666666666666666
PILOT	no-Hs	0.6666666666666666
PILOT	no-Hs	0.6666666666666666
PILOT	no-Hs	0.6666666666666666
PILOT	no-Hs	0.6666666666666666
PILOT	no-Hs	0.6666666666666666
PILOT	no-Hs	0.6666666666666666
PILOT	no-Hs	0.6666666666666666
PILOT	no-Hs	0.6666666666666666
PILOT	no-Hs	0.6666666666666666
PILOT	no-Hs	0.3333333333333333
PILOT	no-Hs	0.6666666666666666
PILOT	no-Hs	0.6666666666666666
PILOT	no-Hs	0.6666666666666666
PILOT	no-Hs	0.6666666666666666
PILOT	no-Hs	0.6666666666666666
PILOT	no-Hs	0.3333333333333333
PILOT	no-Hs	0.6666666666666666
PILOT	no-Hs	0.3333333333333333
PILOT	no-Hs	1.0
PILOT	no-Hs	0.6666666666666666
PILOT	no-Hs	0.6666666666666666
PILOT	no-Hs	0.3333333333333333
PILOT	no-Hs	0.6666666666666666
PILOT	no-Hs	1.0
PILOT	no-Hs	0.3333333333333333
PILOT	no-Hs	0.3333333333333333
PILOT	no-Hs	0.6666666666666666
PILOT	no-Hs	0.6666666666666666
PILOT	no-Hs	0.3333333333333333
PILOT	no-Hs	0.3333333333333333
PILOT	no-Hs	0.6666666666666666
PILOT	no-Hs	0.6666666666666666
PILOT	no-Hs	0.6666666666666666
PILOT	no-Hs	0.6666666666666666
PILOT	no-Hs	0.6666666666666666
PILOT	no-Hs	0.3333333333333333
PILOT	no-Hs	0.6666666666666666
PILOT	no-Hs	0.3333333333333333
PILOT	no-Hs	0.6666666666666666
PILOT	no-Hs	0.6666666666666666
PILOT	no-Hs	1.0
PILOT	no-Hs	0.6666666666666666
PILOT	no-Hs	0.3333333333333333
PILOT	no-Hs	0.6666666666666666
PILOT	no-Hs	0.3333333333333333
PILOT	no-Hs	0.3333333333333333
PILOT	no-Hs	0.6666666666666666
PILOT	no-Hs	0.6666666666666666
PILOT	no-Hs	0.6666666666666666
PILOT	no-Hs	0.0
PILOT	no-Hs	0.6666666666666666
PILOT	no-Hs	0.6666666666666666
PILOT	no-Hs	0.6666666666666666
PILOT	no-Hs	0.0
PILOT	no-Hs	1.0
PILOT	no-Hs	0.6666666666666666
PILOT	no-Hs	0.6666666666666666
PILOT	no-Hs	0.3333333333333333
PILOT	no-Hs	0.3333333333333333
PILOT	no-Hs	0.0
PILOT	no-Hs	0.6666666666666666
PILOT	no-Hs	1.0
PILOT	no-Hs	0.3333333333333333
PILOT	no-Hs	0.6666666666666666
PILOT	no-Hs	0.6666666666666666
PILOT	no-Hs	0.6666666666666666
PILOT	no-Hs	0.6666666666666666
PILOT	no-Hs	0.6666666666666666
PILOT	no-Hs	0.6666666666666666
PILOT	no-Hs	0.6666666666666666
PILOT	no-Hs	0.6666666666666666
PILOT	no-Hs	0.3333333333333333
PILOT	no-Hs	0.3333333333333333
PILOT	no-Hs	0.6666666666666666
PILOT	no-Hs	0.6666666666666666
PILOT	no-Hs	0.6666666666666666
PILOT	no-Hs	0.5
PILOT	no-Hs	1.0
PILOT	no-Hs	0.75
PILOT	no-Hs	0.25
PILOT	no-Hs	1.0
PILOT	no-Hs	0.75
PILOT	no-Hs	0.75
PILOT	no-Hs	0.75
PILOT	no-Hs	0.75
PILOT	no-Hs	1.0
PILOT	no-Hs	0.75
PILOT	no-Hs	0.5
PILOT	no-Hs	1.0
PILOT	no-Hs	0.75
PILOT	no-Hs	0.75
PILOT	no-Hs	1.0
PILOT	no-Hs	0.75
PILOT	no-Hs	0.75
PILOT	no-Hs	0.75
PILOT	no-Hs	1.0
PILOT	no-Hs	0.5
PILOT	no-Hs	1.0
PILOT	no-Hs	1.0
PILOT	no-Hs	0.75
PILOT	no-Hs	0.5
PILOT	no-Hs	0.75
PILOT	no-Hs	1.0
PILOT	no-Hs	1.0
PILOT	no-Hs	0.75
PILOT	no-Hs	1.0
PILOT	no-Hs	0.75
PILOT	no-Hs	0.75
PILOT	no-Hs	0.75
PILOT	no-Hs	0.5
PILOT	no-Hs	0.5
PILOT	no-Hs	1.0
PILOT	no-Hs	1.0
PILOT	no-Hs	0.75
PILOT	no-Hs	0.5
PILOT	no-Hs	1.0
PILOT	no-Hs	0.75
PILOT	no-Hs	0.75
PILOT	no-Hs	0.5
PILOT	no-Hs	0.75
PILOT	no-Hs	1.0
PILOT	no-Hs	0.75
PILOT	no-Hs	0.5
PILOT	no-Hs	0.5
PILOT	no-Hs	0.75
PILOT	no-Hs	0.75
PILOT	no-Hs	0.5
PILOT	no-Hs	0.75
PILOT	no-Hs	1.0
PILOT	no-Hs	1.0
PILOT	no-Hs	0.75
PILOT	no-Hs	0.75
PILOT	no-Hs	0.75
PILOT	no-Hs	0.75
PILOT	no-Hs	0.75
PILOT	no-Hs	0.5
PILOT	no-Hs	0.75
PILOT	no-Hs	0.5
PILOT	no-Hs	0.75
PILOT	no-Hs	1.0
PILOT	no-Hs	0.5
PILOT	no-Hs	1.0
PILOT	no-Hs	0.75
PILOT	no-Hs	0.75
PILOT	no-Hs	0.75
PILOT	no-Hs	1.0
PILOT	no-Hs	0.5
PILOT	no-Hs	0.5
PILOT	no-Hs	0.75
PILOT	no-Hs	0.5
PILOT	no-Hs	0.5
PILOT	no-Hs	1.0
PILOT	no-Hs	0.75
PILOT	no-Hs	1.0
PILOT	no-Hs	0.75
PILOT	no-Hs	0.5
PILOT	no-Hs	0.5
PILOT	no-Hs	0.75
PILOT	no-Hs	1.0
PILOT	no-Hs	0.5
PILOT	no-Hs	0.0
PILOT	no-Hs	0.0
PILOT	no-Hs	0.0
PILOT	no-Hs	0.0
PILOT	no-Hs	0.0
PILOT	no-Hs	0.0
PILOT	no-Hs	0.0
PILOT	no-Hs	0.0
PILOT	no-Hs	0.0
PILOT	no-Hs	0.0
PILOT	no-Hs	0.0
PILOT	no-Hs	0.0
PILOT	no-Hs	0.0
PILOT	no-Hs	0.0
PILOT	no-Hs	0.0
PILOT	no-Hs	0.0
PILOT	no-Hs	0.0
PILOT	no-Hs	0.0
PILOT	no-Hs	0.0
PILOT	no-Hs	0.0
PILOT	no-Hs	0.0
PILOT	no-Hs	0.0
PILOT	no-Hs	0.0
PILOT	no-Hs	0.0
PILOT	no-Hs	0.0
PILOT	no-Hs	0.0
PILOT	no-Hs	0.0
PILOT	no-Hs	0.0
PILOT	no-Hs	0.0
PILOT	no-Hs	0.0
PILOT	no-Hs	0.0
PILOT	no-Hs	0.0
PILOT	no-Hs	0.0
PILOT	no-Hs	0.0
PILOT	no-Hs	0.0
PILOT	no-Hs	0.0
PILOT	no-Hs	0.0
PILOT	no-Hs	0.0
PILOT	no-Hs	0.0
PILOT	no-Hs	0.0
PILOT	no-Hs	0.0
PILOT	no-Hs	0.0
PILOT	no-Hs	0.0
PILOT	no-Hs	0.0
PILOT	no-Hs	0.0
PILOT	no-Hs	0.0
PILOT	no-Hs	0.0
PILOT	no-Hs	0.0
PILOT	no-Hs	0.0
PILOT	no-Hs	0.0
PILOT	no-Hs	0.0
PILOT	no-Hs	0.0
PILOT	no-Hs	0.0
PILOT	no-Hs	0.0
PILOT	no-Hs	0.0
PILOT	no-Hs	0.0
PILOT	no-Hs	0.0
PILOT	no-Hs	0.0
PILOT	no-Hs	0.0
PILOT	no-Hs	0.0
PILOT	no-Hs	0.0
PILOT	no-Hs	0.0
PILOT	no-Hs	0.0
PILOT	no-Hs	0.0
PILOT	no-Hs	0.0
PILOT	no-Hs	0.0
PILOT	no-Hs	0.0
PILOT	no-Hs	0.0
PILOT	no-Hs	1.0
PILOT	no-Hs	0.0
PILOT	no-Hs	0.0
PILOT	no-Hs	0.0
PILOT	no-Hs	0.0
PILOT	no-Hs	0.0
PILOT	no-Hs	0.0
PILOT	no-Hs	1.0
PILOT	no-Hs	0.0
PILOT	no-Hs	0.0
PILOT	no-Hs	0.0
PILOT	no-Hs	0.0
PILOT	no-Hs	0.0
PILOT	no-Hs	0.25
PILOT	no-Hs	0.0
PILOT	no-Hs	0.0
PILOT	no-Hs	0.25
PILOT	no-Hs	0.25
PILOT	no-Hs	0.0
PILOT	no-Hs	0.0
PILOT	no-Hs	0.0
PILOT	no-Hs	0.25
PILOT	no-Hs	0.0
PILOT	no-Hs	0.25
PILOT	no-Hs	0.25
PILOT	no-Hs	0.25
PILOT	no-Hs	0.0
PILOT	no-Hs	0.0
PILOT	no-Hs	0.0
PILOT	no-Hs	0.0
PILOT	no-Hs	0.0
PILOT	no-Hs	0.25
PILOT	no-Hs	0.0
PILOT	no-Hs	0.0
PILOT	no-Hs	0.0
PILOT	no-Hs	0.25
PILOT	no-Hs	0.25
PILOT	no-Hs	0.25
PILOT	no-Hs	0.0
PILOT	no-Hs	0.25
PILOT	no-Hs	0.25
PILOT	no-Hs	0.25
PILOT	no-Hs	0.0
PILOT	no-Hs	0.25
PILOT	no-Hs	0.0
PILOT	no-Hs	0.25
PILOT	no-Hs	0.5
PILOT	no-Hs	0.0
PILOT	no-Hs	0.0
PILOT	no-Hs	0.25
PILOT	no-Hs	0.0
PILOT	no-Hs	0.0
PILOT	no-Hs	0.0
PILOT	no-Hs	0.0
PILOT	no-Hs	0.0
PILOT	no-Hs	0.0
PILOT	no-Hs	0.25
PILOT	no-Hs	0.0
PILOT	no-Hs	0.25
PILOT	no-Hs	0.0
PILOT	no-Hs	0.25
PILOT	no-Hs	0.0
PILOT	no-Hs	0.0
PILOT	no-Hs	0.5
PILOT	no-Hs	0.0
PILOT	no-Hs	0.25
PILOT	no-Hs	0.0
PILOT	no-Hs	0.25
PILOT	no-Hs	0.0
PILOT	no-Hs	0.0
PILOT	no-Hs	0.0
PILOT	no-Hs	0.25
PILOT	no-Hs	0.25
PILOT	no-Hs	0.0
PILOT	no-Hs	0.25
PILOT	no-Hs	0.0
PILOT	no-Hs	0.0
PILOT	no-Hs	0.25
PILOT	no-Hs	0.0
PILOT	no-Hs	0.25
PILOT	no-Hs	0.0
PILOT	no-Hs	0.0
PILOT	no-Hs	0.25
PILOT	no-Hs	0.25
PILOT	no-Hs	0.0
PILOT	no-Hs	0.0
PILOT	no-Hs	0.25
PILOT	no-Hs	0.25
PILOT	no-Hs	0.0
PILOT	no-Hs	0.0
PILOT	no-Hs	0.0
PILOT	no-Hs	0.25
PILOT	no-Hs	0.0
PILOT	no-Hs	0.0
PILOT	no-Hs	0.0
PILOT	no-Hs	0.0
PILOT	no-Hs	0.5
PILOT	no-Hs	0.25
PILOT	no-Hs	0.25
PILOT	no-Hs	0.25
PILOT	no-Hs	0.0
PILOT	no-Hs	0.25
PILOT	no-Hs	0.25
PILOT	no-Hs	1.0
PILOT	no-Hs	0.0
PILOT	no-Hs	0.25
PILOT	no-Hs	0.75
PILOT	no-Hs	0.5
PILOT	no-Hs	0.25
PILOT	no-Hs	0.25
PILOT	no-Hs	0.25
PILOT	no-Hs	0.25
PILOT	no-Hs	0.0
PILOT	no-Hs	0.0
PILOT	no-Hs	0.75
PILOT	no-Hs	0.25
PILOT	no-Hs	0.0
PILOT	no-Hs	0.0
PILOT	no-Hs	0.25
PILOT	no-Hs	0.25
PILOT	no-Hs	0.0
PILOT	no-Hs	0.0
PILOT	no-Hs	0.0
PILOT	no-Hs	0.75
PILOT	no-Hs	0.25
PILOT	no-Hs	0.25
PILOT	no-Hs	0.25
PILOT	no-Hs	0.25
PILOT	no-Hs	0.0
PILOT	no-Hs	0.0
PILOT	no-Hs	0.25
PILOT	no-Hs	0.25
PILOT	no-Hs	0.0
PILOT	no-Hs	0.75
PILOT	no-Hs	0.0
PILOT	no-Hs	0.25
PILOT	no-Hs	0.0
PILOT	no-Hs	0.25
PILOT	no-Hs	0.0
PILOT	no-Hs	0.0
PILOT	no-Hs	0.0
PILOT	no-Hs	0.0
PILOT	no-Hs	0.0
PILOT	no-Hs	0.25
PILOT	no-Hs	0.0
PILOT	no-Hs	0.25
PILOT	no-Hs	0.25
PILOT	no-Hs	0.25
PILOT	no-Hs	0.25
PILOT	no-Hs	0.25
PILOT	no-Hs	0.25
PILOT	no-Hs	0.25
PILOT	no-Hs	0.0
PILOT	no-Hs	0.25
PILOT	no-Hs	0.25
PILOT	no-Hs	0.5
PILOT	no-Hs	0.25
PILOT	no-Hs	0.25
PILOT	no-Hs	0.25
PILOT	no-Hs	0.25
PILOT	no-Hs	0.25
PILOT	no-Hs	0.0
PILOT	no-Hs	0.25
PILOT	no-Hs	0.25
PILOT	no-Hs	0.0
PILOT	no-Hs	0.25
PILOT	no-Hs	0.25
PILOT	no-Hs	0.25
PILOT	no-Hs	0.25
PILOT	no-Hs	0.25
PILOT	no-Hs	0.25
PILOT	no-Hs	0.0
PILOT	no-Hs	0.0
PILOT	no-Hs	0.25
PILOT	no-Hs	0.25
PILOT	no-Hs	0.25
PILOT	no-Hs	0.25
PILOT	no-Hs	0.25
PILOT	no-Hs	0.0
PILOT	no-Hs	0.25
PILOT	no-Hs	0.0
PILOT	no-Hs	0.25
PILOT	no-Hs	0.0
PILOT	no-Hs	0.25
PILOT	no-Hs	0.25
PILOT	no-Hs	0.25
PILOT	no-Hs	0.4
PILOT	no-Hs	0.2
PILOT	no-Hs	0.9
PILOT	no-Hs	0.2
PILOT	no-Hs	0.4
PILOT	no-Hs	0.2
PILOT	no-Hs	0.5
PILOT	no-Hs	0.3
PILOT	no-Hs	0.2
PILOT	no-Hs	0.4
PILOT	no-Hs	0.4
PILOT	no-Hs	0.4
PILOT	no-Hs	0.3
PILOT	no-Hs	0.3
PILOT	no-Hs	0.4
PILOT	no-Hs	0.4
PILOT	no-Hs	0.5
PILOT	no-Hs	0.2
PILOT	no-Hs	0.5
PILOT	no-Hs	0.5
PILOT	no-Hs	0.3
PILOT	no-Hs	0.2
PILOT	no-Hs	0.4
PILOT	no-Hs	0.2
PILOT	no-Hs	0.1
PILOT	no-Hs	0.8
PILOT	no-Hs	0.6
PILOT	no-Hs	0.3
PILOT	no-Hs	0.7
PILOT	no-Hs	0.2
PILOT	no-Hs	0.5
PILOT	no-Hs	0.4
PILOT	no-Hs	0.1
PILOT	no-Hs	0.7
PILOT	no-Hs	0.3
PILOT	no-Hs	0.4
PILOT	no-Hs	0.4
PILOT	no-Hs	0.5
PILOT	no-Hs	0.3
PILOT	no-Hs	0.3
PILOT	no-Hs	0.4
PILOT	no-Hs	0.3
PILOT	no-Hs	0.2
PILOT	no-Hs	0.2
PILOT	no-Hs	0.3
PILOT	no-Hs	0.2
PILOT	no-Hs	0.4
PILOT	no-Hs	0.2
PILOT	no-Hs	0.4
PILOT	no-Hs	0.3
PILOT	no-Hs	0.5
PILOT	no-Hs	0.2
PILOT	no-Hs	0.3
PILOT	no-Hs	0.5
PILOT	no-Hs	0.5
PILOT	no-Hs	0.4
PILOT	no-Hs	0.5
PILOT	no-Hs	0.2
PILOT	no-Hs	0.5
PILOT	no-Hs	0.6
PILOT	no-Hs	0.5
PILOT	no-Hs	0.2
PILOT	no-Hs	0.5
PILOT	no-Hs	0.4
PILOT	no-Hs	0.5
PILOT	no-Hs	0.3
PILOT	no-Hs	0.7
PILOT	no-Hs	0.3
PILOT	no-Hs	0.2
PILOT	no-Hs	0.6
PILOT	no-Hs	0.4
PILOT	no-Hs	0.3
PILOT	no-Hs	0.2
PILOT	no-Hs	0.5
PILOT	no-Hs	0.3
PILOT	no-Hs	0.3
PILOT	no-Hs	0.2
PILOT	no-Hs	0.7
PILOT	no-Hs	0.2
PILOT	no-Hs	0.4
PILOT	no-Hs	0.4
PILOT	no-Hs	0.3
PILOT	no-Hs	0.4
PILOT	no-Hs	0.5
PILOT	no-Hs	0.6
PILOT	no-Hs	0.3
PILOT	no-Hs	0.5
PILOT	no-Hs	0.4
PILOT	no-Hs	0.4
PILOT	no-Hs	0.4
PILOT	no-Hs	0.6
PILOT	no-Hs	0.5
PILOT	no-Hs	0.3
PILOT	no-Hs	0.4
PILOT	no-Hs	0.5
PILOT	no-Hs	0.25
PILOT	no-Hs	0.25
PILOT	no-Hs	0.25
PILOT	no-Hs	0.5
PILOT	no-Hs	0.5
PILOT	no-Hs	0.25
PILOT	no-Hs	0.375
PILOT	no-Hs	0.25
PILOT	no-Hs	0.375
PILOT	no-Hs	0.375
PILOT	no-Hs	0.5
PILOT	no-Hs	0.25
PILOT	no-Hs	0.25
PILOT	no-Hs	0.375
PILOT	no-Hs	0.25
PILOT	no-Hs	0.375
PILOT	no-Hs	0.375
PILOT	no-Hs	0.375
PILOT	no-Hs	0.25
PILOT	no-Hs	0.375
PILOT	no-Hs	0.25
PILOT	no-Hs	0.625
PILOT	no-Hs	0.25
PILOT	no-Hs	0.25
PILOT	no-Hs	0.125
PILOT	no-Hs	0.25
PILOT	no-Hs	0.25
PILOT	no-Hs	0.25
PILOT	no-Hs	0.375
PILOT	no-Hs	0.375
PILOT	no-Hs	0.25
PILOT	no-Hs	0.25
PILOT	no-Hs	0.25
PILOT	no-Hs	0.375
PILOT	no-Hs	0.375
PILOT	no-Hs	0.125
PILOT	no-Hs	0.5
PILOT	no-Hs	0.25
PILOT	no-Hs	0.125
PILOT	no-Hs	0.375
PILOT	no-Hs	0.375
PILOT	no-Hs	0.25
PILOT	no-Hs	0.25
PILOT	no-Hs	0.75
PILOT	no-Hs	0.25
PILOT	no-Hs	0.125
PILOT	no-Hs	0.25
PILOT	no-Hs	0.25
PILOT	no-Hs	0.25
PILOT	no-Hs	0.375
PILOT	no-Hs	0.75
PILOT	no-Hs	0.25
PILOT	no-Hs	0.375
PILOT	no-Hs	0.25
PILOT	no-Hs	0.125
PILOT	no-Hs	0.125
PILOT	no-Hs	0.375
PILOT	no-Hs	0.25
PILOT	no-Hs	0.125
PILOT	no-Hs	0.25
PILOT	no-Hs	0.25
PILOT	no-Hs	0.125
PILOT	no-Hs	0.125
PILOT	no-Hs	0.25
PILOT	no-Hs	0.375
PILOT	no-Hs	0.25
PILOT	no-Hs	0.375
PILOT	no-Hs	0.25
PILOT	no-Hs	0.5
PILOT	no-Hs	0.375
PILOT	no-Hs	0.375
PILOT	no-Hs	0.25
PILOT	no-Hs	0.375
PILOT	no-Hs	0.625
PILOT	no-Hs	0.5
PILOT	no-Hs	0.375
PILOT	no-Hs	0.25
PILOT	no-Hs	0.375
PILOT	no-Hs	0.625
PILOT	no-Hs	0.5
PILOT	no-Hs	0.25
PILOT	no-Hs	0.375
PILOT	no-Hs	0.375
PILOT	no-Hs	0.625
PILOT	no-Hs	0.5
PILOT	no-Hs	0.5
PILOT	no-Hs	0.25
PILOT	no-Hs	0.25
PILOT	no-Hs	0.25
PILOT	no-Hs	0.25
PILOT	no-Hs	0.0
PILOT	no-Hs	0.0
PILOT	no-Hs	0.0
PILOT	no-Hs	0.0
PILOT	no-Hs	0.0
PILOT	no-Hs	0.0
PILOT	no-Hs	1.0
PILOT	no-Hs	0.0
PILOT	no-Hs	0.0
PILOT	no-Hs	0.0
PILOT	no-Hs	0.0
PILOT	no-Hs	0.0
PILOT	no-Hs	0.0
PILOT	no-Hs	0.0
PILOT	no-Hs	0.0
PILOT	no-Hs	1.0
PILOT	no-Hs	0.0
PILOT	no-Hs	0.0
PILOT	no-Hs	0.0
PILOT	no-Hs	0.0
PILOT	no-Hs	0.0
PILOT	no-Hs	0.0
PILOT	no-Hs	0.0
PILOT	no-Hs	0.0
PILOT	no-Hs	0.0
PILOT	no-Hs	0.0
PILOT	no-Hs	0.0
PILOT	no-Hs	0.0
PILOT	no-Hs	0.0
PILOT	no-Hs	1.0
PILOT	no-Hs	0.0
PILOT	no-Hs	0.0
PILOT	no-Hs	0.0
PILOT	no-Hs	1.0
PILOT	no-Hs	1.0
PILOT	no-Hs	0.0
PILOT	no-Hs	0.0
PILOT	no-Hs	0.0
PILOT	no-Hs	0.0
PILOT	no-Hs	0.0
PILOT	no-Hs	0.0
PILOT	no-Hs	0.0
PILOT	no-Hs	0.0
PILOT	no-Hs	1.0
PILOT	no-Hs	0.0
PILOT	no-Hs	0.0
PILOT	no-Hs	0.0
PILOT	no-Hs	0.0
PILOT	no-Hs	0.0
PILOT	no-Hs	0.0
PILOT	no-Hs	0.0
PILOT	no-Hs	0.0
PILOT	no-Hs	0.0
PILOT	no-Hs	1.0
PILOT	no-Hs	0.0
PILOT	no-Hs	0.0
PILOT	no-Hs	0.0
PILOT	no-Hs	0.0
PILOT	no-Hs	0.0
PILOT	no-Hs	0.0
PILOT	no-Hs	0.0
PILOT	no-Hs	0.0
PILOT	no-Hs	0.0
PILOT	no-Hs	0.0
PILOT	no-Hs	0.0
PILOT	no-Hs	0.0
PILOT	no-Hs	0.0
PILOT	no-Hs	0.0
PILOT	no-Hs	1.0
PILOT	no-Hs	0.0
PILOT	no-Hs	0.0
PILOT	no-Hs	0.0
PILOT	no-Hs	0.0
PILOT	no-Hs	0.0
PILOT	no-Hs	0.0
PILOT	no-Hs	1.0
PILOT	no-Hs	0.0
PILOT	no-Hs	0.0
PILOT	no-Hs	1.0
PILOT	no-Hs	0.0
PILOT	no-Hs	0.0
PILOT	no-Hs	1.0
PILOT	no-Hs	0.0
PILOT	no-Hs	0.0
PILOT	no-Hs	0.0
PILOT	no-Hs	0.0
PILOT	no-Hs	0.0
PILOT	no-Hs	0.0
PILOT	no-Hs	0.0
PILOT	no-Hs	0.0
PILOT	no-Hs	0.0
PILOT	no-Hs	0.0
PILOT	no-Hs	0.5
PILOT	no-Hs	0.0
PILOT	no-Hs	0.0
PILOT	no-Hs	0.5
PILOT	no-Hs	0.0
PILOT	no-Hs	0.0
PILOT	no-Hs	0.0
PILOT	no-Hs	0.0
PILOT	no-Hs	0.5
PILOT	no-Hs	0.0
PILOT	no-Hs	0.0
PILOT	no-Hs	0.0
PILOT	no-Hs	0.5
PILOT	no-Hs	0.5
PILOT	no-Hs	0.0
PILOT	no-Hs	0.0
PILOT	no-Hs	0.5
PILOT	no-Hs	0.0
PILOT	no-Hs	0.0
PILOT	no-Hs	0.5
PILOT	no-Hs	0.5
PILOT	no-Hs	0.0
PILOT	no-Hs	0.0
PILOT	no-Hs	0.5
PILOT	no-Hs	0.5
PILOT	no-Hs	0.0
PILOT	no-Hs	0.0
PILOT	no-Hs	0.0
PILOT	no-Hs	0.0
PILOT	no-Hs	0.0
PILOT	no-Hs	0.0
PILOT	no-Hs	0.0
PILOT	no-Hs	0.0
PILOT	no-Hs	0.5
PILOT	no-Hs	0.5
PILOT	no-Hs	0.0
PILOT	no-Hs	0.0
PILOT	no-Hs	0.0
PILOT	no-Hs	0.0
PILOT	no-Hs	0.0
PILOT	no-Hs	0.0
PILOT	no-Hs	0.0
PILOT	no-Hs	0.0
PILOT	no-Hs	0.0
PILOT	no-Hs	0.0
PILOT	no-Hs	0.0
PILOT	no-Hs	0.0
PILOT	no-Hs	0.0
PILOT	no-Hs	0.0
PILOT	no-Hs	0.5
PILOT	no-Hs	0.0
PILOT	no-Hs	0.0
PILOT	no-Hs	0.0
PILOT	no-Hs	0.0
PILOT	no-Hs	0.0
PILOT	no-Hs	0.0
PILOT	no-Hs	0.0
PILOT	no-Hs	0.0
PILOT	no-Hs	0.0
PILOT	no-Hs	0.0
PILOT	no-Hs	0.0
PILOT	no-Hs	0.0
PILOT	no-Hs	0.0
PILOT	no-Hs	0.0
PILOT	no-Hs	0.5
PILOT	no-Hs	0.0
PILOT	no-Hs	0.0
PILOT	no-Hs	0.5
PILOT	no-Hs	0.5
PILOT	no-Hs	0.0
PILOT	no-Hs	0.0
PILOT	no-Hs	0.0
PILOT	no-Hs	0.0
PILOT	no-Hs	0.5
PILOT	no-Hs	0.0
PILOT	no-Hs	0.0
PILOT	no-Hs	0.0
PILOT	no-Hs	0.5
PILOT	no-Hs	0.0
PILOT	no-Hs	0.0
PILOT	no-Hs	0.0
PILOT	no-Hs	0.5
PILOT	no-Hs	0.0
PILOT	no-Hs	0.5
PILOT	no-Hs	0.0
PILOT	no-Hs	0.0
PILOT	no-Hs	0.0
PILOT	no-Hs	0.0
PILOT	no-Hs	0.0
PILOT	no-Hs	0.5
PILOT	no-Hs	0.0
PILOT	no-Hs	0.5
PILOT	no-Hs	0.0
PILOT	no-Hs	0.0
PILOT	no-Hs	0.0
PILOT	no-Hs	0.5
PILOT	no-Hs	0.5
PILOT	no-Hs	0.47058823529411764
PILOT	no-Hs	0.35294117647058826
PILOT	no-Hs	0.4117647058823529
PILOT	no-Hs	0.47058823529411764
PILOT	no-Hs	0.4117647058823529
PILOT	no-Hs	0.5882352941176471
PILOT	no-Hs	0.7647058823529411
PILOT	no-Hs	0.47058823529411764
PILOT	no-Hs	0.47058823529411764
PILOT	no-Hs	0.35294117647058826
PILOT	no-Hs	0.4117647058823529
PILOT	no-Hs	0.29411764705882354
PILOT	no-Hs	0.4117647058823529
PILOT	no-Hs	0.29411764705882354
PILOT	no-Hs	0.17647058823529413
PILOT	no-Hs	0.29411764705882354
PILOT	no-Hs	0.29411764705882354
PILOT	no-Hs	0.29411764705882354
PILOT	no-Hs	0.47058823529411764
PILOT	no-Hs	0.23529411764705882
PILOT	no-Hs	0.47058823529411764
PILOT	no-Hs	0.4117647058823529
PILOT	no-Hs	0.35294117647058826
PILOT	no-Hs	0.5294117647058824
PILOT	no-Hs	0.5294117647058824
PILOT	no-Hs	0.35294117647058826
PILOT	no-Hs	0.47058823529411764
PILOT	no-Hs	0.47058823529411764
PILOT	no-Hs	0.23529411764705882
PILOT	no-Hs	0.17647058823529413
PILOT	no-Hs	0.35294117647058826
PILOT	no-Hs	0.35294117647058826
PILOT	no-Hs	0.35294117647058826
PILOT	no-Hs	0.35294117647058826
PILOT	no-Hs	0.47058823529411764
PILOT	no-Hs	0.29411764705882354
PILOT	no-Hs	0.058823529411764705
PILOT	no-Hs	0.6470588235294118
PILOT	no-Hs	0.23529411764705882
PILOT	no-Hs	0.47058823529411764
PILOT	no-Hs	0.47058823529411764
PILOT	no-Hs	0.29411764705882354
PILOT	no-Hs	0.0
PILOT	no-Hs	0.5882352941176471
PILOT	no-Hs	0.47058823529411764
PILOT	no-Hs	0.23529411764705882
PILOT	no-Hs	0.29411764705882354
PILOT	no-Hs	0.47058823529411764
PILOT	no-Hs	0.29411764705882354
PILOT	no-Hs	0.23529411764705882
PILOT	no-Hs	0.17647058823529413
PILOT	no-Hs	0.29411764705882354
PILOT	no-Hs	0.4117647058823529
PILOT	no-Hs	0.23529411764705882
PILOT	no-Hs	0.29411764705882354
PILOT	no-Hs	0.35294117647058826
PILOT	no-Hs	0.35294117647058826
PILOT	no-Hs	0.47058823529411764
PILOT	no-Hs	0.4117647058823529
PILOT	no-Hs	0.4117647058823529
PILOT	no-Hs	0.5882352941176471
PILOT	no-Hs	0.5882352941176471
PILOT	no-Hs	0.17647058823529413
PILOT	no-Hs	0.4117647058823529
PILOT	no-Hs	0.5882352941176471
PILOT	no-Hs	0.17647058823529413
PILOT	no-Hs	0.058823529411764705
PILOT	no-Hs	0.35294117647058826
PILOT	no-Hs	0.47058823529411764
PILOT	no-Hs	0.47058823529411764
PILOT	no-Hs	0.47058823529411764
PILOT	no-Hs	0.6470588235294118
PILOT	no-Hs	0.47058823529411764
PILOT	no-Hs	0.23529411764705882
PILOT	no-Hs	0.29411764705882354
PILOT	no-Hs	0.4117647058823529
PILOT	no-Hs	0.35294117647058826
PILOT	no-Hs	0.4117647058823529
PILOT	no-Hs	0.29411764705882354
PILOT	no-Hs	0.5882352941176471
PILOT	no-Hs	0.5294117647058824
PILOT	no-Hs	0.47058823529411764
PILOT	no-Hs	0.23529411764705882
PILOT	no-Hs	0.35294117647058826
PILOT	no-Hs	0.17647058823529413
PILOT	no-Hs	0.35294117647058826
PILOT	no-Hs	0.25
PILOT	no-Hs	0.5
PILOT	no-Hs	0.5
PILOT	no-Hs	0.0
PILOT	no-Hs	0.25
PILOT	no-Hs	0.5
PILOT	no-Hs	0.5
PILOT	no-Hs	0.25
PILOT	no-Hs	0.25
PILOT	no-Hs	0.25
PILOT	no-Hs	0.25
PILOT	no-Hs	0.25
PILOT	no-Hs	0.25
PILOT	no-Hs	0.75
PILOT	no-Hs	0.0
PILOT	no-Hs	0.5
PILOT	no-Hs	0.25
PILOT	no-Hs	0.25
PILOT	no-Hs	0.25
PILOT	no-Hs	0.0
PILOT	no-Hs	0.0
PILOT	no-Hs	0.25
PILOT	no-Hs	0.5
PILOT	no-Hs	0.25
PILOT	no-Hs	0.5
PILOT	no-Hs	0.25
PILOT	no-Hs	0.0
PILOT	no-Hs	0.25
PILOT	no-Hs	0.0
PILOT	no-Hs	0.0
PILOT	no-Hs	0.25
PILOT	no-Hs	0.0
PILOT	no-Hs	0.5
PILOT	no-Hs	0.5
PILOT	no-Hs	0.25
PILOT	no-Hs	0.25
PILOT	no-Hs	0.25
PILOT	no-Hs	0.5
PILOT	no-Hs	0.0
PILOT	no-Hs	0.0
PILOT	no-Hs	0.25
PILOT	no-Hs	0.5
PILOT	no-Hs	0.25
PILOT	no-Hs	0.25
PILOT	no-Hs	0.0
PILOT	no-Hs	0.25
PILOT	no-Hs	0.0
PILOT	no-Hs	0.25
PILOT	no-Hs	0.25
PILOT	no-Hs	0.25
PILOT	no-Hs	0.25
PILOT	no-Hs	0.0
PILOT	no-Hs	0.25
PILOT	no-Hs	0.25
PILOT	no-Hs	0.0
PILOT	no-Hs	0.0
PILOT	no-Hs	0.0
PILOT	no-Hs	0.0
PILOT	no-Hs	0.0
PILOT	no-Hs	0.0
PILOT	no-Hs	0.5
PILOT	no-Hs	0.25
PILOT	no-Hs	0.0
PILOT	no-Hs	0.5
PILOT	no-Hs	0.25
PILOT	no-Hs	0.0
PILOT	no-Hs	0.5454545454545454
PILOT	no-Hs	0.5454545454545454
PILOT	no-Hs	0.6363636363636364
PILOT	no-Hs	0.36363636363636365
PILOT	no-Hs	0.5454545454545454
PILOT	no-Hs	0.36363636363636365
PILOT	no-Hs	0.2727272727272727
PILOT	no-Hs	0.5454545454545454
PILOT	no-Hs	0.6363636363636364
PILOT	no-Hs	0.45454545454545453
PILOT	no-Hs	0.5454545454545454
PILOT	no-Hs	0.45454545454545453
PILOT	no-Hs	0.45454545454545453
PILOT	no-Hs	0.5454545454545454
PILOT	no-Hs	0.5454545454545454
PILOT	no-Hs	0.6363636363636364
PILOT	no-Hs	0.5454545454545454
PILOT	no-Hs	0.6363636363636364
PILOT	no-Hs	0.6363636363636364
PILOT	no-Hs	0.45454545454545453
PILOT	no-Hs	0.5454545454545454
PILOT	no-Hs	0.36363636363636365
PILOT	no-Hs	0.36363636363636365
PILOT	no-Hs	0.6363636363636364
PILOT	no-Hs	0.7272727272727273
PILOT	no-Hs	0.6363636363636364
PILOT	no-Hs	0.8181818181818182
PILOT	no-Hs	0.6363636363636364
PILOT	no-Hs	0.45454545454545453
PILOT	no-Hs	0.45454545454545453
PILOT	no-Hs	0.36363636363636365
PILOT	no-Hs	0.9090909090909091
PILOT	no-Hs	0.45454545454545453
PILOT	no-Hs	0.6363636363636364
PILOT	no-Hs	0.5454545454545454
PILOT	no-Hs	0.5454545454545454
PILOT	no-Hs	0.45454545454545453
PILOT	no-Hs	0.7272727272727273
PILOT	no-Hs	0.5454545454545454
PILOT	no-Hs	0.6363636363636364
PILOT	no-Hs	0.2727272727272727
PILOT	no-Hs	0.5454545454545454
PILOT	no-Hs	0.5454545454545454
PILOT	no-Hs	0.45454545454545453
PILOT	no-Hs	0.45454545454545453
PILOT	no-Hs	0.6363636363636364
PILOT	no-Hs	0.5454545454545454
PILOT	no-Hs	0.7272727272727273
PILOT	no-Hs	0.8181818181818182
PILOT	no-Hs	0.45454545454545453
PILOT	no-Hs	0.25
PILOT	no-Hs	0.5
PILOT	no-Hs	0.5
PILOT	no-Hs	0.75
PILOT	no-Hs	0.75
PILOT	no-Hs	0.75
PILOT	no-Hs	0.75
PILOT	no-Hs	0.5
PILOT	no-Hs	0.0
PILOT	no-Hs	0.5
PILOT	no-Hs	0.5
PILOT	no-Hs	0.5
PILOT	no-Hs	0.0
PILOT	no-Hs	0.25
PILOT	no-Hs	0.75
PILOT	no-Hs	0.5
PILOT	no-Hs	0.25
PILOT	no-Hs	0.5
PILOT	no-Hs	0.75
PILOT	no-Hs	0.75
PILOT	no-Hs	0.5
PILOT	no-Hs	1.0
PILOT	no-Hs	0.25
PILOT	no-Hs	0.5
PILOT	no-Hs	0.25
PILOT	no-Hs	0.75
PILOT	no-Hs	1.0
PILOT	no-Hs	0.75
PILOT	no-Hs	0.5
PILOT	no-Hs	0.5
PILOT	no-Hs	0.75
PILOT	no-Hs	0.75
PILOT	no-Hs	0.5
PILOT	no-Hs	0.25
PILOT	no-Hs	0.0
PILOT	no-Hs	0.75
PILOT	no-Hs	0.75
PILOT	no-Hs	0.5
PILOT	no-Hs	0.75
PILOT	no-Hs	0.5
PILOT	no-Hs	1.0
PILOT	no-Hs	0.5
PILOT	no-Hs	0.25
PILOT	no-Hs	0.5
PILOT	no-Hs	0.25
PILOT	no-Hs	0.5
PILOT	no-Hs	0.75
PILOT	no-Hs	0.5
PILOT	no-Hs	0.5
PILOT	no-Hs	0.5
PILOT	no-Hs	0.75
PILOT	no-Hs	0.75
PILOT	no-Hs	0.75
PILOT	no-Hs	0.0
PILOT	no-Hs	0.5
PILOT	no-Hs	0.5
PILOT	no-Hs	0.25
PILOT	no-Hs	0.5
PILOT	no-Hs	0.25
PILOT	no-Hs	0.5
PILOT	no-Hs	0.5
PILOT	no-Hs	0.5
PILOT	no-Hs	0.0
PILOT	no-Hs	0.25
PILOT	no-Hs	0.75
PILOT	no-Hs	0.5
PILOT	no-Hs	0.5
PILOT	no-Hs	0.5
PILOT	no-Hs	0.5
PILOT	no-Hs	0.25
PILOT	no-Hs	0.75
PILOT	no-Hs	0.5
PILOT	no-Hs	1.0
PILOT	no-Hs	0.75
PILOT	no-Hs	1.0
PILOT	no-Hs	0.75
PILOT	no-Hs	0.5
PILOT	no-Hs	0.5
PILOT	no-Hs	0.5
PILOT	no-Hs	0.75
PILOT	no-Hs	0.5
PILOT	no-Hs	0.25
PILOT	no-Hs	0.5
PILOT	no-Hs	0.75
PILOT	no-Hs	0.5
PILOT	no-Hs	0.75
PILOT	no-Hs	0.25
PILOT	no-Hs	0.5
PILOT	no-Hs	0.75
PILOT	no-Hs	0.6
PILOT	no-Hs	0.2
PILOT	no-Hs	0.6
PILOT	no-Hs	0.8
PILOT	no-Hs	0.6
PILOT	no-Hs	0.4
PILOT	no-Hs	0.2
PILOT	no-Hs	0.2
PILOT	no-Hs	0.6
PILOT	no-Hs	0.6
PILOT	no-Hs	0.6
PILOT	no-Hs	0.6
PILOT	no-Hs	0.6
PILOT	no-Hs	0.4
PILOT	no-Hs	0.6
PILOT	no-Hs	0.4
PILOT	no-Hs	0.6
PILOT	no-Hs	0.6
PILOT	no-Hs	0.4
PILOT	no-Hs	0.6
PILOT	no-Hs	0.8
PILOT	no-Hs	0.4
PILOT	no-Hs	0.2
PILOT	no-Hs	0.8
PILOT	no-Hs	0.6
PILOT	no-Hs	0.6
PILOT	no-Hs	0.4
PILOT	no-Hs	0.4
PILOT	no-Hs	0.8
PILOT	no-Hs	0.4
PILOT	no-Hs	0.6
PILOT	no-Hs	0.2
PILOT	no-Hs	0.6
PILOT	no-Hs	0.4
PILOT	no-Hs	0.6
PILOT	no-Hs	0.6
PILOT	no-Hs	0.2
PILOT	no-Hs	0.4
PILOT	no-Hs	0.6
PILOT	no-Hs	0.6
PILOT	no-Hs	0.6
PILOT	no-Hs	0.6
PILOT	no-Hs	0.8
PILOT	no-Hs	0.8
PILOT	no-Hs	0.6
PILOT	no-Hs	0.4
PILOT	no-Hs	0.6
PILOT	no-Hs	0.4
PILOT	no-Hs	0.4
PILOT	no-Hs	0.4
PILOT	no-Hs	0.6
PILOT	no-Hs	0.6
PILOT	no-Hs	0.4
PILOT	no-Hs	0.8
PILOT	no-Hs	0.4
PILOT	no-Hs	0.8
PILOT	no-Hs	0.2
PILOT	no-Hs	0.2
PILOT	no-Hs	0.4
PILOT	no-Hs	0.4
PILOT	no-Hs	0.8
PILOT	no-Hs	0.4
PILOT	no-Hs	0.4
PILOT	no-Hs	0.4
PILOT	no-Hs	0.2
PILOT	no-Hs	0.8
PILOT	no-Hs	0.4
PILOT	no-Hs	0.4
PILOT	no-Hs	0.2
PILOT	no-Hs	0.2
PILOT	no-Hs	0.6
PILOT	no-Hs	1.0
PILOT	no-Hs	0.4
PILOT	no-Hs	0.4
PILOT	no-Hs	0.2
PILOT	no-Hs	0.6
PILOT	no-Hs	0.4
PILOT	no-Hs	0.6
PILOT	no-Hs	0.4
PILOT	no-Hs	0.2
PILOT	no-Hs	0.6
PILOT	no-Hs	0.4
PILOT	no-Hs	0.6
PILOT	no-Hs	0.2
PILOT	no-Hs	0.4
PILOT	no-Hs	0.6
PILOT	no-Hs	0.6
PILOT	no-Hs	0.4
PILOT	no-Hs	0.25
PILOT	no-Hs	0.5
PILOT	no-Hs	0.5
PILOT	no-Hs	0.5
PILOT	no-Hs	0.75
PILOT	no-Hs	0.5
PILOT	no-Hs	0.5
PILOT	no-Hs	0.5
PILOT	no-Hs	0.5
PILOT	no-Hs	0.75
PILOT	no-Hs	0.75
PILOT	no-Hs	0.5
PILOT	no-Hs	0.5
PILOT	no-Hs	0.5
PILOT	no-Hs	0.75
PILOT	no-Hs	0.0
PILOT	no-Hs	0.5
PILOT	no-Hs	0.5
PILOT	no-Hs	0.25
PILOT	no-Hs	0.25
PILOT	no-Hs	0.5
PILOT	no-Hs	0.75
PILOT	no-Hs	0.25
PILOT	no-Hs	0.25
PILOT	no-Hs	0.75
PILOT	no-Hs	0.5
PILOT	no-Hs	0.5
PILOT	no-Hs	0.75
PILOT	no-Hs	0.5
PILOT	no-Hs	0.5
PILOT	no-Hs	0.25
PILOT	no-Hs	0.5
PILOT	no-Hs	0.5
PILOT	no-Hs	0.5
PILOT	no-Hs	0.0
PILOT	no-Hs	0.0
PILOT	no-Hs	0.5
PILOT	no-Hs	0.5
PILOT	no-Hs	0.25
PILOT	no-Hs	0.25
PILOT	no-Hs	0.25
PILOT	no-Hs	0.5
PILOT	no-Hs	0.5
PILOT	no-Hs	0.5
PILOT	no-Hs	0.5
PILOT	no-Hs	0.5
PILOT	no-Hs	0.5
PILOT	no-Hs	0.5
PILOT	no-Hs	0.0
PILOT	no-Hs	0.25
PILOT	no-Hs	0.5
PILOT	no-Hs	0.5
PILOT	no-Hs	0.75
PILOT	no-Hs	0.25
PILOT	no-Hs	0.25
PILOT	no-Hs	0.0
PILOT	no-Hs	0.5
PILOT	no-Hs	0.5
PILOT	no-Hs	0.75
PILOT	no-Hs	0.5
PILOT	no-Hs	0.75
PILOT	no-Hs	0.75
PILOT	no-Hs	0.5
PILOT	no-Hs	0.5
PILOT	no-Hs	0.75
PILOT	no-Hs	0.5
PILOT	no-Hs	0.5
PILOT	no-Hs	0.5
PILOT	no-Hs	0.5
PILOT	no-Hs	0.0
PILOT	no-Hs	0.5
PILOT	no-Hs	0.0
PILOT	no-Hs	0.0
PILOT	no-Hs	0.5
PILOT	no-Hs	0.0
PILOT	no-Hs	0.0
PILOT	no-Hs	0.5
PILOT	no-Hs	0.5
PILOT	no-Hs	0.5
PILOT	no-Hs	1.0
PILOT	no-Hs	0.5
PILOT	no-Hs	0.5
PILOT	no-Hs	0.5
PILOT	no-Hs	0.0
PILOT	no-Hs	0.0
PILOT	no-Hs	0.5
PILOT	no-Hs	0.5
PILOT	no-Hs	0.5
PILOT	no-Hs	0.5
PILOT	no-Hs	0.0
PILOT	no-Hs	0.5
PILOT	no-Hs	0.5
PILOT	no-Hs	0.0
PILOT	no-Hs	0.5
PILOT	no-Hs	0.0
PILOT	no-Hs	0.0
PILOT	no-Hs	0.0
PILOT	no-Hs	0.5
PILOT	no-Hs	0.5
PILOT	no-Hs	0.0
PILOT	no-Hs	0.0
PILOT	no-Hs	0.0
PILOT	no-Hs	0.0
PILOT	no-Hs	0.0
PILOT	no-Hs	0.5
PILOT	no-Hs	0.0
PILOT	no-Hs	0.5
PILOT	no-Hs	0.5
PILOT	no-Hs	0.0
PILOT	no-Hs	0.5
PILOT	no-Hs	0.5
PILOT	no-Hs	0.5
PILOT	no-Hs	0.5
PILOT	no-Hs	0.0
PILOT	no-Hs	0.0
PILOT	no-Hs	0.0
PILOT	no-Hs	0.0
PILOT	no-Hs	0.0
PILOT	no-Hs	0.5
PILOT	no-Hs	0.5
PILOT	no-Hs	0.5
PILOT	no-Hs	0.0
PILOT	no-Hs	0.5
PILOT	no-Hs	0.5
PILOT	no-Hs	1.0
PILOT	no-Hs	0.0
PILOT	no-Hs	0.0
PILOT	no-Hs	0.5
PILOT	no-Hs	0.0
PILOT	no-Hs	0.5
PILOT	no-Hs	0.5
PILOT	no-Hs	0.5
PILOT	no-Hs	0.5
PILOT	no-Hs	0.5
PILOT	no-Hs	0.5
PILOT	no-Hs	0.0
PILOT	no-Hs	0.5
PILOT	no-Hs	0.5
PILOT	no-Hs	0.0
PILOT	no-Hs	0.5
PILOT	no-Hs	0.5
PILOT	no-Hs	0.5
PILOT	no-Hs	0.0
PILOT	no-Hs	0.0
PILOT	no-Hs	0.0
PILOT	no-Hs	0.0
PILOT	no-Hs	0.0
PILOT	no-Hs	0.0
PILOT	no-Hs	0.0
PILOT	no-Hs	0.0
PILOT	no-Hs	0.0
PILOT	no-Hs	0.0
PILOT	no-Hs	0.0
PILOT	no-Hs	1.0
PILOT	no-Hs	0.0
PILOT	no-Hs	0.0
PILOT	no-Hs	0.5
PILOT	no-Hs	0.0
PILOT	no-Hs	0.0
PILOT	no-Hs	0.5
PILOT	no-Hs	0.0
PILOT	no-Hs	0.0
PILOT	no-Hs	0.5
PILOT	no-Hs	0.5
PILOT	no-Hs	0.0
PILOT	no-Hs	0.0
PILOT	no-Hs	0.0
PILOT	no-Hs	0.5
PILOT	no-Hs	0.5
PILOT	no-Hs	0.0
PILOT	no-Hs	0.0
PILOT	no-Hs	0.5
PILOT	no-Hs	0.5
PILOT	no-Hs	0.0
PILOT	no-Hs	0.0
PILOT	no-Hs	0.5
PILOT	no-Hs	0.0
PILOT	no-Hs	0.0
PILOT	no-Hs	0.0
PILOT	no-Hs	0.0
PILOT	no-Hs	0.0
PILOT	no-Hs	1.0
PILOT	no-Hs	0.0
PILOT	no-Hs	0.5
PILOT	no-Hs	0.5
PILOT	no-Hs	0.0
PILOT	no-Hs	0.0
PILOT	no-Hs	0.0
PILOT	no-Hs	0.0
PILOT	no-Hs	0.0
PILOT	no-Hs	0.0
PILOT	no-Hs	0.0
PILOT	no-Hs	0.0
PILOT	no-Hs	0.5
PILOT	no-Hs	0.0
PILOT	no-Hs	1.0
PILOT	no-Hs	0.5
PILOT	no-Hs	0.0
PILOT	no-Hs	0.5
PILOT	no-Hs	0.5
PILOT	no-Hs	0.0
PILOT	no-Hs	0.0
PILOT	no-Hs	0.0
PILOT	no-Hs	0.0
PILOT	no-Hs	0.0
PILOT	no-Hs	0.5
PILOT	no-Hs	0.5
PILOT	no-Hs	0.5
PILOT	no-Hs	0.0
PILOT	no-Hs	0.0
PILOT	no-Hs	0.5
PILOT	no-Hs	0.0
PILOT	no-Hs	0.0
PILOT	no-Hs	0.0
PILOT	no-Hs	0.0
PILOT	no-Hs	0.0
PILOT	no-Hs	0.0
PILOT	no-Hs	0.0
PILOT	no-Hs	0.0
PILOT	no-Hs	1.0
PILOT	no-Hs	0.0
PILOT	no-Hs	0.0
PILOT	no-Hs	0.0
PILOT	no-Hs	0.0
PILOT	no-Hs	0.0
PILOT	no-Hs	0.5
PILOT	no-Hs	1.0
PILOT	no-Hs	1.0
PILOT	no-Hs	0.5
PILOT	no-Hs	1.0
PILOT	no-Hs	1.0
PILOT	no-Hs	0.5
PILOT	no-Hs	0.5
PILOT	no-Hs	1.0
PILOT	no-Hs	1.0
PILOT	no-Hs	1.0
PILOT	no-Hs	1.0
PILOT	no-Hs	1.0
PILOT	no-Hs	1.0
PILOT	no-Hs	1.0
PILOT	no-Hs	1.0
PILOT	no-Hs	0.5
PILOT	no-Hs	0.5
PILOT	no-Hs	0.0
PILOT	no-Hs	0.0
PILOT	no-Hs	0.0
PILOT	no-Hs	0.5
PILOT	no-Hs	0.0
PILOT	no-Hs	1.0
PILOT	no-Hs	0.5
PILOT	no-Hs	0.5
PILOT	no-Hs	1.0
PILOT	no-Hs	1.0
PILOT	no-Hs	1.0
PILOT	no-Hs	0.0
PILOT	no-Hs	0.0
PILOT	no-Hs	0.5
PILOT	no-Hs	0.5
PILOT	no-Hs	0.5
PILOT	no-Hs	0.5
PILOT	no-Hs	1.0
PILOT	no-Hs	1.0
PILOT	no-Hs	0.5
PILOT	no-Hs	0.5
PILOT	no-Hs	0.0
PILOT	no-Hs	1.0
PILOT	no-Hs	0.5
PILOT	no-Hs	0.5
PILOT	no-Hs	0.5
PILOT	no-Hs	1.0
PILOT	no-Hs	1.0
PILOT	no-Hs	1.0
PILOT	no-Hs	0.5
PILOT	no-Hs	0.5
PILOT	no-Hs	1.0
PILOT	no-Hs	0.5
PILOT	no-Hs	1.0
PILOT	no-Hs	1.0
PILOT	no-Hs	1.0
PILOT	no-Hs	1.0
PILOT	no-Hs	0.5
PILOT	no-Hs	0.5
PILOT	no-Hs	0.5
PILOT	no-Hs	0.5
PILOT	no-Hs	0.5
PILOT	no-Hs	0.5
PILOT	no-Hs	0.5
PILOT	no-Hs	0.5
PILOT	no-Hs	0.5
PILOT	no-Hs	0.5
PILOT	no-Hs	0.0
PILOT	no-Hs	0.5
PILOT	no-Hs	0.5
PILOT	no-Hs	1.0
PILOT	no-Hs	0.0
PILOT	no-Hs	0.5
PILOT	no-Hs	1.0
PILOT	no-Hs	0.5
PILOT	no-Hs	0.5
PILOT	no-Hs	0.5
PILOT	no-Hs	0.5
PILOT	no-Hs	1.0
PILOT	no-Hs	0.5
PILOT	no-Hs	0.5
PILOT	no-Hs	0.5
PILOT	no-Hs	0.5
PILOT	no-Hs	0.5
PILOT	no-Hs	1.0
PILOT	no-Hs	0.5
PILOT	no-Hs	1.0
PILOT	no-Hs	0.0
PILOT	no-Hs	0.0
PILOT	no-Hs	1.0
PILOT	no-Hs	0.5
PILOT	no-Hs	0.5
PILOT	no-Hs	0.0
PILOT	no-Hs	0.5
PILOT	no-Hs	1.0
PILOT	no-Hs	1.0
PILOT	no-Hs	1.0
PILOT	no-Hs	1.0
PILOT	no-Hs	1.0
PILOT	no-Hs	1.0
PILOT	no-Hs	0.5
PILOT	no-Hs	0.5
PILOT	no-Hs	0.5
PILOT	no-Hs	0.5
PILOT	no-Hs	0.5
PILOT	no-Hs	1.0
PILOT	no-Hs	1.0
PILOT	no-Hs	1.0
PILOT	no-Hs	0.5
PILOT	no-Hs	0.0
PILOT	no-Hs	1.0
PILOT	no-Hs	0.5
PILOT	no-Hs	1.0
PILOT	no-Hs	0.5
PILOT	no-Hs	0.5
PILOT	no-Hs	0.5
PILOT	no-Hs	0.5
PILOT	no-Hs	0.5
PILOT	no-Hs	0.5
PILOT	no-Hs	0.5
PILOT	no-Hs	0.5
PILOT	no-Hs	0.5
PILOT	no-Hs	0.0
PILOT	no-Hs	0.5
PILOT	no-Hs	0.5
PILOT	no-Hs	0.5
PILOT	no-Hs	0.5
PILOT	no-Hs	1.0
PILOT	no-Hs	1.0
PILOT	no-Hs	0.5
PILOT	no-Hs	0.5
PILOT	no-Hs	1.0
PILOT	no-Hs	0.5
PILOT	no-Hs	0.5
PILOT	no-Hs	1.0
PILOT	no-Hs	1.0
PILOT	no-Hs	0.5
PILOT	no-Hs	1.0
PILOT	no-Hs	1.0
PILOT	no-Hs	1.0
PILOT	no-Hs	0.5
PILOT	no-Hs	1.0
PILOT	no-Hs	1.0
PILOT	no-Hs	1.0
PILOT	no-Hs	0.5
PILOT	no-Hs	0.5
PILOT	no-Hs	0.5
PILOT	no-Hs	1.0
PILOT	no-Hs	1.0
PILOT	no-Hs	0.5
PILOT	no-Hs	0.5
PILOT	no-Hs	0.5
PILOT	no-Hs	0.0
PILOT	no-Hs	1.0
PILOT	no-Hs	0.5
PILOT	no-Hs	0.5
PILOT	no-Hs	1.0
PILOT	no-Hs	0.5
PILOT	no-Hs	1.0
PILOT	no-Hs	1.0
PILOT	no-Hs	0.5
PILOT	no-Hs	0.0
PILOT	no-Hs	1.0
PILOT	no-Hs	1.0
PILOT	no-Hs	1.0
PILOT	no-Hs	0.5
PILOT	no-Hs	1.0
PILOT	no-Hs	0.5
PILOT	no-Hs	0.5
PILOT	no-Hs	0.0
PILOT	no-Hs	0.5
PILOT	no-Hs	1.0
PILOT	no-Hs	1.0
PILOT	no-Hs	0.0
PILOT	no-Hs	0.3333333333333333
PILOT	no-Hs	0.3333333333333333
PILOT	no-Hs	0.0
PILOT	no-Hs	0.0
PILOT	no-Hs	0.0
PILOT	no-Hs	0.0
PILOT	no-Hs	0.0
PILOT	no-Hs	0.0
PILOT	no-Hs	0.0
PILOT	no-Hs	0.3333333333333333
PILOT	no-Hs	0.0
PILOT	no-Hs	0.3333333333333333
PILOT	no-Hs	0.3333333333333333
PILOT	no-Hs	0.3333333333333333
PILOT	no-Hs	0.0
PILOT	no-Hs	0.6666666666666666
PILOT	no-Hs	0.0
PILOT	no-Hs	1.0
PILOT	no-Hs	0.0
PILOT	no-Hs	0.6666666666666666
PILOT	no-Hs	1.0
PILOT	no-Hs	0.0
PILOT	no-Hs	1.0
PILOT	no-Hs	0.0
PILOT	no-Hs	0.3333333333333333
PILOT	no-Hs	1.0
PILOT	no-Hs	1.0
PILOT	no-Hs	1.0
PILOT	no-Hs	0.0
PILOT	no-Hs	0.0
PILOT	no-Hs	0.6666666666666666
PILOT	no-Hs	0.0
PILOT	no-Hs	0.6666666666666666
PILOT	no-Hs	0.0
PILOT	no-Hs	0.0
PILOT	no-Hs	0.0
PILOT	no-Hs	0.0
PILOT	no-Hs	0.0
PILOT	no-Hs	0.0
PILOT	no-Hs	1.0
PILOT	no-Hs	0.0
PILOT	no-Hs	0.0
PILOT	no-Hs	0.0
PILOT	no-Hs	0.3333333333333333
PILOT	no-Hs	0.3333333333333333
PILOT	no-Hs	0.0
PILOT	no-Hs	0.6666666666666666
PILOT	no-Hs	0.0
PILOT	no-Hs	0.0
PILOT	no-Hs	0.3333333333333333
PILOT	no-Hs	1.0
PILOT	no-Hs	1.0
PILOT	no-Hs	1.0
PILOT	no-Hs	0.0
PILOT	no-Hs	0.0
PILOT	no-Hs	0.3333333333333333
PILOT	no-Hs	0.0
PILOT	no-Hs	0.0
PILOT	no-Hs	1.0
PILOT	no-Hs	0.6666666666666666
PILOT	no-Hs	1.0
PILOT	no-Hs	0.0
PILOT	no-Hs	0.0
PILOT	no-Hs	0.0
PILOT	no-Hs	0.0
PILOT	no-Hs	0.3333333333333333
PILOT	no-Hs	0.0
PILOT	no-Hs	1.0
PILOT	no-Hs	0.3333333333333333
PILOT	no-Hs	0.0
PILOT	no-Hs	1.0
PILOT	no-Hs	0.3333333333333333
PILOT	no-Hs	1.0
PILOT	no-Hs	0.6666666666666666
PILOT	no-Hs	0.0
PILOT	no-Hs	0.6666666666666666
PILOT	no-Hs	1.0
PILOT	no-Hs	0.0
PILOT	no-Hs	0.0
PILOT	no-Hs	0.3333333333333333
PILOT	no-Hs	0.0
PILOT	no-Hs	0.3333333333333333
PILOT	no-Hs	0.3333333333333333
PILOT	no-Hs	0.0
PILOT	no-Hs	0.0
PILOT	no-Hs	0.3333333333333333
PILOT	no-Hs	0.6666666666666666
PILOT	no-Hs	0.0
PILOT	no-Hs	0.0
PILOT	no-Hs	0.0
PILOT	no-Hs	1.0
PILOT	no-Hs	0.0
PILOT	no-Hs	0.0
PILOT	no-Hs	0.0
PILOT	no-Hs	0.6
PILOT	no-Hs	0.6
PILOT	no-Hs	0.2
PILOT	no-Hs	0.4
PILOT	no-Hs	0.2
PILOT	no-Hs	0.2
PILOT	no-Hs	0.4
PILOT	no-Hs	0.2
PILOT	no-Hs	0.4
PILOT	no-Hs	0.8
PILOT	no-Hs	0.4
PILOT	no-Hs	0.4
PILOT	no-Hs	0.2
PILOT	no-Hs	0.4
PILOT	no-Hs	0.0
PILOT	no-Hs	0.4
PILOT	no-Hs	0.2
PILOT	no-Hs	0.4
PILOT	no-Hs	0.4
PILOT	no-Hs	0.4
PILOT	no-Hs	0.2
PILOT	no-Hs	0.4
PILOT	no-Hs	0.0
PILOT	no-Hs	0.4
PILOT	no-Hs	0.6
PILOT	no-Hs	0.6
PILOT	no-Hs	0.4
PILOT	no-Hs	0.0
PILOT	no-Hs	0.6
PILOT	no-Hs	0.0
PILOT	no-Hs	0.2
PILOT	no-Hs	0.2
PILOT	no-Hs	0.2
PILOT	no-Hs	0.2
PILOT	no-Hs	0.4
PILOT	no-Hs	0.4
PILOT	no-Hs	0.2
PILOT	no-Hs	0.6
PILOT	no-Hs	0.4
PILOT	no-Hs	0.2
PILOT	no-Hs	0.0
PILOT	no-Hs	0.4
PILOT	no-Hs	0.4
PILOT	no-Hs	0.2
PILOT	no-Hs	0.0
PILOT	no-Hs	0.2
PILOT	no-Hs	0.2
PILOT	no-Hs	0.4
PILOT	no-Hs	0.6
PILOT	no-Hs	0.0
PILOT	no-Hs	0.2
PILOT	no-Hs	0.4
PILOT	no-Hs	0.8
PILOT	no-Hs	0.6
PILOT	no-Hs	0.4
PILOT	no-Hs	0.4
PILOT	no-Hs	0.6666666666666666
PILOT	no-Hs	0.16666666666666666
PILOT	no-Hs	0.16666666666666666
PILOT	no-Hs	0.3333333333333333
PILOT	no-Hs	0.3333333333333333
PILOT	no-Hs	0.16666666666666666
PILOT	no-Hs	0.3333333333333333
PILOT	no-Hs	0.5
PILOT	no-Hs	0.16666666666666666
PILOT	no-Hs	0.0
PILOT	no-Hs	0.3333333333333333
PILOT	no-Hs	0.3333333333333333
PILOT	no-Hs	0.5
PILOT	no-Hs	0.3333333333333333
PILOT	no-Hs	0.16666666666666666
PILOT	no-Hs	0.3333333333333333
PILOT	no-Hs	0.0
PILOT	no-Hs	0.0
PILOT	no-Hs	0.6666666666666666
PILOT	no-Hs	0.3333333333333333
PILOT	no-Hs	0.5
PILOT	no-Hs	0.5
PILOT	no-Hs	0.3333333333333333
PILOT	no-Hs	0.6666666666666666
PILOT	no-Hs	0.16666666666666666
PILOT	no-Hs	0.5
PILOT	no-Hs	0.5
PILOT	no-Hs	0.3333333333333333
PILOT	no-Hs	0.6666666666666666
PILOT	no-Hs	0.3333333333333333
PILOT	no-Hs	0.3333333333333333
PILOT	no-Hs	0.3333333333333333
PILOT	no-Hs	0.3333333333333333
PILOT	no-Hs	0.3333333333333333
PILOT	no-Hs	0.6666666666666666
PILOT	no-Hs	0.3333333333333333
PILOT	no-Hs	0.5
PILOT	no-Hs	0.5
PILOT	no-Hs	0.3333333333333333
PILOT	no-Hs	0.3333333333333333
PILOT	no-Hs	0.5
PILOT	no-Hs	0.3333333333333333
PILOT	no-Hs	0.3333333333333333
PILOT	no-Hs	0.3333333333333333
PILOT	no-Hs	0.5
PILOT	no-Hs	0.5
PILOT	no-Hs	0.5
PILOT	no-Hs	0.3333333333333333
PILOT	no-Hs	0.3333333333333333
PILOT	no-Hs	0.6666666666666666
PILOT	no-Hs	0.16666666666666666
PILOT	no-Hs	0.3333333333333333
PILOT	no-Hs	0.3333333333333333
PILOT	no-Hs	0.0
PILOT	no-Hs	0.16666666666666666
PILOT	no-Hs	0.3333333333333333
PILOT	no-Hs	0.3333333333333333
PILOT	no-Hs	0.0
PILOT	no-Hs	0.16666666666666666
PILOT	no-Hs	0.16666666666666666
PILOT	no-Hs	0.0
PILOT	no-Hs	0.3333333333333333
PILOT	no-Hs	0.3333333333333333
PILOT	no-Hs	0.16666666666666666
PILOT	no-Hs	0.5
PILOT	no-Hs	0.3333333333333333
PILOT	no-Hs	0.6666666666666666
PILOT	no-Hs	0.3333333333333333
PILOT	no-Hs	0.0
PILOT	no-Hs	0.16666666666666666
PILOT	no-Hs	0.16666666666666666
PILOT	no-Hs	0.5
PILOT	no-Hs	0.3333333333333333
PILOT	no-Hs	0.3333333333333333
PILOT	no-Hs	0.16666666666666666
PILOT	no-Hs	0.5
PILOT	no-Hs	0.3333333333333333
PILOT	no-Hs	0.3333333333333333
PILOT	no-Hs	0.5
PILOT	no-Hs	0.16666666666666666
[truncated: 65,552 more rows]
