# Supplementary material for: FLOWR: flow matching for structure-aware de novo, interaction- and fragment-based ligand generation
Source: Nat Comput Sci. 2026 May 28;6(6):565–74. doi: 10.1038/s43588-026-00998-8 (PMC13293864; doi:10.1038/s43588-026-00998-8)
Supplement: Supplementary file 8 — Source data. [file 43588_2026_998_MOESM8_ESM.zip › extended-data_fig5/ext_data_figure_5b.csv]

Target	Vina_score	PLIF_Tanimoto_similarity
5etl__1__1.A__1.J_with_hs	-5.555	0.5
5etl__1__1.A__1.J_with_hs	-5.183	0.4
5etl__1__1.A__1.J_with_hs	-4.156	0.2857142857142857
5etl__1__1.A__1.J_with_hs	-5.675	0.2222222222222222
5etl__1__1.A__1.J_with_hs	-5.155	0.5
5etl__1__1.A__1.J_with_hs	-6.337	0.375
5etl__1__1.A__1.J_with_hs	-5.849	0.4444444444444444
5etl__1__1.A__1.J_with_hs	-4.576	0.1111111111111111
5etl__1__1.A__1.J_with_hs	-5.309	0.4444444444444444
5etl__1__1.A__1.J_with_hs	-6.687	0.4444444444444444
5etl__1__1.A__1.J_with_hs	-5.9	0.4444444444444444
5etl__1__1.A__1.J_with_hs	-5.178	0.375
5etl__1__1.A__1.J_with_hs	-5.068	0.3333333333333333
5etl__1__1.A__1.J_with_hs	-4.463	0.4444444444444444
5etl__1__1.A__1.J_with_hs	-5.414	0.4444444444444444
5etl__1__1.A__1.J_with_hs	-6.121	0.4444444444444444
5etl__1__1.A__1.J_with_hs	-4.407	0.375
5etl__1__1.A__1.J_with_hs	-4.17	0.2727272727272727
5etl__1__1.A__1.J_with_hs	-4.197	0.25
5etl__1__1.A__1.J_with_hs	-5.323	0.4444444444444444
5etl__1__1.A__1.J_with_hs	-6.047	0.5555555555555556
5etl__1__1.A__1.J_with_hs	-5.652	0.5
5etl__1__1.A__1.J_with_hs	-4.986	0.3333333333333333
5etl__1__1.A__1.J_with_hs	-5.689	0.4
5etl__1__1.A__1.J_with_hs	-5.726	0.5
5etl__1__1.A__1.J_with_hs	-6.275	0.3333333333333333
5etl__1__1.A__1.J_with_hs	-6.031	0.4444444444444444
5etl__1__1.A__1.J_with_hs	-5.62	0.4
5etl__1__1.A__1.J_with_hs	-6.031	0.4444444444444444
5etl__1__1.A__1.J_with_hs	-6.058	0.5
5etl__1__1.A__1.J_with_hs	-4.804	0.625
5etl__1__1.A__1.J_with_hs	-5.238	0.375
5etl__1__1.A__1.J_with_hs	-4.326	0.3333333333333333
5etl__1__1.A__1.J_with_hs	-5.478	0.3333333333333333
5etl__1__1.A__1.J_with_hs	-6.653	0.5
5etl__1__1.A__1.J_with_hs	-5.643	0.3333333333333333
5etl__1__1.A__1.J_with_hs	-5.874	0.4444444444444444
5etl__1__1.A__1.J_with_hs	-5.741	0.5
5etl__1__1.A__1.J_with_hs	-5.673	0.5
5etl__1__1.A__1.J_with_hs	-5.8	0.45454545454545453
5etl__1__1.A__1.J_with_hs	-5.46	0.5
5etl__1__1.A__1.J_with_hs	-5.889	0.3
5etl__1__1.A__1.J_with_hs	-5.233	0.4
5etl__1__1.A__1.J_with_hs	-5.382	0.3333333333333333
5etl__1__1.A__1.J_with_hs	-4.283	0.5714285714285714
5etl__1__1.A__1.J_with_hs	-4.955	0.4444444444444444
5etl__1__1.A__1.J_with_hs	-4.078	0.25
5etl__1__1.A__1.J_with_hs	-5.399	0.3
5etl__1__1.A__1.J_with_hs	-4.657	0.2222222222222222
5etl__1__1.A__1.J_with_hs	-4.828	0.5
5etl__1__1.A__1.J_with_hs	-4.739	0.75
5etl__1__1.A__1.J_with_hs	-5.479	0.4
5etl__1__1.A__1.J_with_hs	-4.861	0.3
5etl__1__1.A__1.J_with_hs	-4.196	0.25
5etl__1__1.A__1.J_with_hs	-5.613	0.5
5etl__1__1.A__1.J_with_hs	-5.04	0.2222222222222222
5etl__1__1.A__1.J_with_hs	-6.085	0.25
5etl__1__1.A__1.J_with_hs	-4.27	0.5555555555555556
5etl__1__1.A__1.J_with_hs	-5.234	0.5555555555555556
5etl__1__1.A__1.J_with_hs	-4.247	0.3333333333333333
5etl__1__1.A__1.J_with_hs	-5.243	0.4444444444444444
5etl__1__1.A__1.J_with_hs	-3.534	0.42857142857142855
5etl__1__1.A__1.J_with_hs	-4.435	0.5
5etl__1__1.A__1.J_with_hs	-5.466	0.5555555555555556
5etl__1__1.A__1.J_with_hs	-4.888	0.3333333333333333
5etl__1__1.A__1.J_with_hs	-5.189	0.4444444444444444
5etl__1__1.A__1.J_with_hs	-6.025	0.4
5etl__1__1.A__1.J_with_hs	-5.424	0.375
5etl__1__1.A__1.J_with_hs	-5.342	0.5
5etl__1__1.A__1.J_with_hs	-4.422	0.5
5etl__1__1.A__1.J_with_hs	-5.195	0.4444444444444444
5etl__1__1.A__1.J_with_hs	-5.486	0.4
5etl__1__1.A__1.J_with_hs	-5.574	0.5
5etl__1__1.A__1.J_with_hs	-5.895	0.5
5etl__1__1.A__1.J_with_hs	-4.513	0.625
5etl__1__1.A__1.J_with_hs	-4.702	0.4444444444444444
5etl__1__1.A__1.J_with_hs	-4.455	0.4
5etl__1__1.A__1.J_with_hs	-5.583	0.5
5etl__1__1.A__1.J_with_hs	-4.535	0.5714285714285714
5etl__1__1.A__1.J_with_hs	-5.973	0.4444444444444444
5etl__1__1.A__1.J_with_hs	-5.883	0.4444444444444444
5etl__1__1.A__1.J_with_hs	-4.41	0.5
5etl__1__1.A__1.J_with_hs	-4.591	0.2
5etl__1__1.A__1.J_with_hs	-5.573	0.6666666666666666
5etl__1__1.A__1.J_with_hs	-4.429	0.5
5etl__1__1.A__1.J_with_hs	-6.881	0.75
5etl__1__1.A__1.J_with_hs	-6.118	0.3333333333333333
5etl__1__1.A__1.J_with_hs	-4.289	0.4
5etl__1__1.A__1.J_with_hs	-5.859	0.4444444444444444
5etl__1__1.A__1.J_with_hs	-5.67	0.5555555555555556
5etl__1__1.A__1.J_with_hs	-4.896	0.4444444444444444
5etl__1__1.A__1.J_with_hs	-4.682	0.25
5etl__1__1.A__1.J_with_hs	-5.528	0.4
5etl__1__1.A__1.J_with_hs	-3.995	0.0
7em1__1__1.A__1.D_with_hs	-5.232	0.7777777777777778
7em1__1__1.A__1.D_with_hs	-5.085	0.7
7em1__1__1.A__1.D_with_hs	-4.625	0.875
7em1__1__1.A__1.D_with_hs	-4.541	0.875
7em1__1__1.A__1.D_with_hs	-5.139	0.7777777777777778
7em1__1__1.A__1.D_with_hs	-4.64	0.75
7em1__1__1.A__1.D_with_hs	-3.912	0.7777777777777778
7em1__1__1.A__1.D_with_hs	-5.087	0.875
7em1__1__1.A__1.D_with_hs	-5.124	0.7777777777777778
7em1__1__1.A__1.D_with_hs	-4.206	0.75
7em1__1__1.A__1.D_with_hs	-4.209	0.875
7em1__1__1.A__1.D_with_hs	-5.084	0.6666666666666666
7em1__1__1.A__1.D_with_hs	-4.056	0.6666666666666666
7em1__1__1.A__1.D_with_hs	-4.7	0.875
7em1__1__1.A__1.D_with_hs	-4.078	0.625
7em1__1__1.A__1.D_with_hs	-3.961	0.7777777777777778
7em1__1__1.A__1.D_with_hs	-4.556	0.6666666666666666
7em1__1__1.A__1.D_with_hs	-3.547	0.875
7em1__1__1.A__1.D_with_hs	-3.954	0.875
7em1__1__1.A__1.D_with_hs	-5.143	0.5
7em1__1__1.A__1.D_with_hs	-4.142	0.7777777777777778
7em1__1__1.A__1.D_with_hs	-5.377	0.625
7em1__1__1.A__1.D_with_hs	-5.267	0.7777777777777778
7em1__1__1.A__1.D_with_hs	-3.367	0.7777777777777778
7em1__1__1.A__1.D_with_hs	-4.957	0.625
7em1__1__1.A__1.D_with_hs	-4.735	0.875
7em1__1__1.A__1.D_with_hs	-4.452	0.875
7em1__1__1.A__1.D_with_hs	-5.421	0.875
7em1__1__1.A__1.D_with_hs	-4.263	0.7777777777777778
7em1__1__1.A__1.D_with_hs	-5.341	0.7777777777777778
7em1__1__1.A__1.D_with_hs	-4.53	0.75
7em1__1__1.A__1.D_with_hs	-4.199	0.875
7em1__1__1.A__1.D_with_hs	-5.117	0.6666666666666666
7em1__1__1.A__1.D_with_hs	-3.939	0.875
7em1__1__1.A__1.D_with_hs	-3.659	0.75
7em1__1__1.A__1.D_with_hs	-4.701	0.6666666666666666
7em1__1__1.A__1.D_with_hs	-5.033	0.625
7em1__1__1.A__1.D_with_hs	-4.41	0.75
7em1__1__1.A__1.D_with_hs	-4.602	0.8888888888888888
7em1__1__1.A__1.D_with_hs	-4.762	0.875
7em1__1__1.A__1.D_with_hs	-5.587	0.875
7em1__1__1.A__1.D_with_hs	-4.313	0.875
7em1__1__1.A__1.D_with_hs	-4.574	0.875
7em1__1__1.A__1.D_with_hs	-3.823	0.75
7em1__1__1.A__1.D_with_hs	-4.882	0.5555555555555556
7em1__1__1.A__1.D_with_hs	-4.905	0.8888888888888888
7em1__1__1.A__1.D_with_hs	-4.423	0.625
7em1__1__1.A__1.D_with_hs	-2.737	0.7777777777777778
7em1__1__1.A__1.D_with_hs	-4.738	0.5
7em1__1__1.A__1.D_with_hs	-5.603	0.7777777777777778
7em1__1__1.A__1.D_with_hs	-5.308	0.7777777777777778
7em1__1__1.A__1.D_with_hs	-4.066	0.875
7em1__1__1.A__1.D_with_hs	-4.476	0.875
7em1__1__1.A__1.D_with_hs	-3.656	0.75
7em1__1__1.A__1.D_with_hs	-4.324	0.8888888888888888
7em1__1__1.A__1.D_with_hs	-4.277	0.75
7em1__1__1.A__1.D_with_hs	-5.142	0.7777777777777778
7em1__1__1.A__1.D_with_hs	-5.024	0.7777777777777778
7em1__1__1.A__1.D_with_hs	-4.275	0.75
7em1__1__1.A__1.D_with_hs	-5.417	0.875
7em1__1__1.A__1.D_with_hs	-4.662	0.6666666666666666
7em1__1__1.A__1.D_with_hs	-7.563	1.0
7em1__1__1.A__1.D_with_hs	-8.695	1.0
7em1__1__1.A__1.D_with_hs	-4.138	0.875
7em1__1__1.A__1.D_with_hs	-4.976	0.875
7em1__1__1.A__1.D_with_hs	-4.152	0.75
7em1__1__1.A__1.D_with_hs	-4.491	0.7777777777777778
7em1__1__1.A__1.D_with_hs	-4.039	0.7777777777777778
7em1__1__1.A__1.D_with_hs	-4.853	0.875
7em1__1__1.A__1.D_with_hs	-5.724	0.7777777777777778
7em1__1__1.A__1.D_with_hs	-4.915	0.75
7em1__1__1.A__1.D_with_hs	-4.521	0.75
7em1__1__1.A__1.D_with_hs	-4.222	0.875
7em1__1__1.A__1.D_with_hs	-5.43	0.7777777777777778
7em1__1__1.A__1.D_with_hs	-4.711	0.7777777777777778
7em1__1__1.A__1.D_with_hs	-4.975	0.75
7em1__1__1.A__1.D_with_hs	-4.448	0.875
7em1__1__1.A__1.D_with_hs	-5.293	1.0
7em1__1__1.A__1.D_with_hs	-4.832	0.7777777777777778
5e6m__1__1.B__1.G_with_hs	-7.368	0.5
5e6m__1__1.B__1.G_with_hs	-7.951	0.45454545454545453
5e6m__1__1.B__1.G_with_hs	-7.726	0.6666666666666666
5e6m__1__1.B__1.G_with_hs	-7.296	0.5454545454545454
5e6m__1__1.B__1.G_with_hs	-6.47	0.7777777777777778
5e6m__1__1.B__1.G_with_hs	-7.163	0.6363636363636364
5e6m__1__1.B__1.G_with_hs	-8.01	0.8
5e6m__1__1.B__1.G_with_hs	-7.417	0.6
5e6m__1__1.B__1.G_with_hs	-6.41	0.6666666666666666
5e6m__1__1.B__1.G_with_hs	-7.626	0.5
5e6m__1__1.B__1.G_with_hs	-7.577	0.6363636363636364
5e6m__1__1.B__1.G_with_hs	-7.117	0.6
5e6m__1__1.B__1.G_with_hs	-7.422	0.7777777777777778
5e6m__1__1.B__1.G_with_hs	-7.532	0.7
5e6m__1__1.B__1.G_with_hs	-6.845	0.5
5e6m__1__1.B__1.G_with_hs	-7.338	0.5
5e6m__1__1.B__1.G_with_hs	-7.804	0.6
5e6m__1__1.B__1.G_with_hs	-8.138	0.5
5e6m__1__1.B__1.G_with_hs	-6.779	0.6363636363636364
5e6m__1__1.B__1.G_with_hs	-8.134	0.6
5e6m__1__1.B__1.G_with_hs	-7.067	0.6
5e6m__1__1.B__1.G_with_hs	-8.452	0.5454545454545454
5e6m__1__1.B__1.G_with_hs	-7.614	0.5555555555555556
5e6m__1__1.B__1.G_with_hs	-7.827	0.6
5e6m__1__1.B__1.G_with_hs	-7.358	0.5555555555555556
5e6m__1__1.B__1.G_with_hs	-7.271	0.5
5e6m__1__1.B__1.G_with_hs	-7.147	0.6666666666666666
5e6m__1__1.B__1.G_with_hs	-7.978	0.6666666666666666
5e6m__1__1.B__1.G_with_hs	-6.823	0.45454545454545453
5e6m__1__1.B__1.G_with_hs	-7.603	0.6
5e6m__1__1.B__1.G_with_hs	-8.503	0.6
5e6m__1__1.B__1.G_with_hs	-7.066	0.5454545454545454
5e6m__1__1.B__1.G_with_hs	-7.125	0.6363636363636364
5e6m__1__1.B__1.G_with_hs	-7.308	0.6
5e6m__1__1.B__1.G_with_hs	-7.329	0.6
5e6m__1__1.B__1.G_with_hs	-5.112	0.3333333333333333
5e6m__1__1.B__1.G_with_hs	-6.286	0.5
5e6m__1__1.B__1.G_with_hs	-7.363	0.4444444444444444
5e6m__1__1.B__1.G_with_hs	-8.054	0.6
5e6m__1__1.B__1.G_with_hs	-7.199	0.6
5e6m__1__1.B__1.G_with_hs	-7.943	0.45454545454545453
5e6m__1__1.B__1.G_with_hs	-7.884	0.6666666666666666
5e6m__1__1.B__1.G_with_hs	-7.043	0.6
5e6m__1__1.B__1.G_with_hs	-8.272	0.5
5e6m__1__1.B__1.G_with_hs	-7.718	0.5
5e6m__1__1.B__1.G_with_hs	-7.651	0.7272727272727273
5e6m__1__1.B__1.G_with_hs	-7.933	0.6666666666666666
5e6m__1__1.B__1.G_with_hs	-7.647	0.7
5e6m__1__1.B__1.G_with_hs	-8.754	0.8
5e6m__1__1.B__1.G_with_hs	-6.919	0.6
5e6m__1__1.B__1.G_with_hs	-7.572	0.7
5e6m__1__1.B__1.G_with_hs	-7.665	0.4
5e6m__1__1.B__1.G_with_hs	-7.685	0.5
5e6m__1__1.B__1.G_with_hs	-7.824	0.7
5e6m__1__1.B__1.G_with_hs	-8.03	0.6
5e6m__1__1.B__1.G_with_hs	-6.751	0.5833333333333334
5e6m__1__1.B__1.G_with_hs	-7.53	0.7
5e6m__1__1.B__1.G_with_hs	-7.217	0.7
5e6m__1__1.B__1.G_with_hs	-8.061	0.5
5e6m__1__1.B__1.G_with_hs	-7.684	0.5
5e6m__1__1.B__1.G_with_hs	-8.013	0.5
5e6m__1__1.B__1.G_with_hs	-7.374	0.5
5e6m__1__1.B__1.G_with_hs	-6.639	0.7
5e6m__1__1.B__1.G_with_hs	-7.734	0.6
5e6m__1__1.B__1.G_with_hs	-6.672	0.6666666666666666
5e6m__1__1.B__1.G_with_hs	-7.675	0.6
5e6m__1__1.B__1.G_with_hs	-7.771	0.6
5e6m__1__1.B__1.G_with_hs	-7.798	0.6
5e6m__1__1.B__1.G_with_hs	-7.49	0.6
5e6m__1__1.B__1.G_with_hs	-7.004	0.7
5e6m__1__1.B__1.G_with_hs	-6.642	0.3333333333333333
5e6m__1__1.B__1.G_with_hs	-6.753	0.5
5e6m__1__1.B__1.G_with_hs	-7.276	0.5
5e6m__1__1.B__1.G_with_hs	-8.091	0.45454545454545453
5e6m__1__1.B__1.G_with_hs	-6.873	0.6666666666666666
5e6m__1__1.B__1.G_with_hs	-7.737	0.6666666666666666
5e6m__1__1.B__1.G_with_hs	-7.279	0.5555555555555556
8e0t__1__1.B__1.E_with_hs	-4.153	0.9090909090909091
8e0t__1__1.B__1.E_with_hs	-4.079	0.8181818181818182
8e0t__1__1.B__1.E_with_hs	-5.084	0.8181818181818182
8e0t__1__1.B__1.E_with_hs	-5.68	0.8181818181818182
8e0t__1__1.B__1.E_with_hs	-5.062	1.0
8e0t__1__1.B__1.E_with_hs	-6.001	0.7142857142857143
8e0t__1__1.B__1.E_with_hs	-5.678	0.8181818181818182
8e0t__1__1.B__1.E_with_hs	-4.858	0.9090909090909091
8e0t__1__1.B__1.E_with_hs	-5.444	0.8181818181818182
8e0t__1__1.B__1.E_with_hs	-5.446	0.6666666666666666
8e0t__1__1.B__1.E_with_hs	-6.392	0.7142857142857143
8e0t__1__1.B__1.E_with_hs	-4.879	0.8333333333333334
8e0t__1__1.B__1.E_with_hs	-4.847	0.7692307692307693
8e0t__1__1.B__1.E_with_hs	-4.775	0.8333333333333334
8e0t__1__1.B__1.E_with_hs	-5.968	0.8461538461538461
8e0t__1__1.B__1.E_with_hs	-5.316	0.8333333333333334
8e0t__1__1.B__1.E_with_hs	-5.337	0.7142857142857143
8e0t__1__1.B__1.E_with_hs	-4.418	0.9166666666666666
8e0t__1__1.B__1.E_with_hs	-5.336	0.7142857142857143
8e0t__1__1.B__1.E_with_hs	-4.602	0.9090909090909091
8e0t__1__1.B__1.E_with_hs	-5.572	0.7692307692307693
8e0t__1__1.B__1.E_with_hs	-5.813	0.9090909090909091
8e0t__1__1.B__1.E_with_hs	-4.933	0.9090909090909091
8e0t__1__1.B__1.E_with_hs	-4.072	0.6666666666666666
8e0t__1__1.B__1.E_with_hs	-5.475	0.7272727272727273
8e0t__1__1.B__1.E_with_hs	-4.976	0.7272727272727273
8e0t__1__1.B__1.E_with_hs	-4.362	0.8333333333333334
8e0t__1__1.B__1.E_with_hs	-5.006	0.8461538461538461
8e0t__1__1.B__1.E_with_hs	-4.725	1.0
8e0t__1__1.B__1.E_with_hs	-6.171	0.7333333333333333
8e0t__1__1.B__1.E_with_hs	-6.586	0.6428571428571429
8e0t__1__1.B__1.E_with_hs	-4.882	0.9090909090909091
8e0t__1__1.B__1.E_with_hs	-5.096	0.8181818181818182
8e0t__1__1.B__1.E_with_hs	-4.88	0.9090909090909091
8e0t__1__1.B__1.E_with_hs	-5.553	1.0
8e0t__1__1.B__1.E_with_hs	-5.178	0.8181818181818182
8e0t__1__1.B__1.E_with_hs	-5.284	0.9090909090909091
8e0t__1__1.B__1.E_with_hs	-4.367	0.9090909090909091
8e0t__1__1.B__1.E_with_hs	-5.396	0.8181818181818182
8e0t__1__1.B__1.E_with_hs	-5.729	1.0
8e0t__1__1.B__1.E_with_hs	-4.786	0.8333333333333334
8e0t__1__1.B__1.E_with_hs	-5.139	0.8181818181818182
8e0t__1__1.B__1.E_with_hs	-4.41	0.9090909090909091
8e0t__1__1.B__1.E_with_hs	-4.963	0.9090909090909091
8e0t__1__1.B__1.E_with_hs	-5.57	0.7142857142857143
8e0t__1__1.B__1.E_with_hs	-5.876	0.5
8e0t__1__1.B__1.E_with_hs	-4.542	0.9090909090909091
8e0t__1__1.B__1.E_with_hs	-5.622	0.8181818181818182
8e0t__1__1.B__1.E_with_hs	-5.198	1.0
8e0t__1__1.B__1.E_with_hs	-5.052	0.8181818181818182
8e0t__1__1.B__1.E_with_hs	-5.619	0.9090909090909091
8e0t__1__1.B__1.E_with_hs	-4.984	0.8181818181818182
8e0t__1__1.B__1.E_with_hs	-5.607	1.0
8e0t__1__1.B__1.E_with_hs	-4.961	0.6363636363636364
8e0t__1__1.B__1.E_with_hs	-5.036	0.9090909090909091
8e0t__1__1.B__1.E_with_hs	-5.082	0.9090909090909091
8e0t__1__1.B__1.E_with_hs	-4.694	0.8181818181818182
8e0t__1__1.B__1.E_with_hs	-5.721	1.0
8e0t__1__1.B__1.E_with_hs	-5.084	0.8181818181818182
8e0t__1__1.B__1.E_with_hs	-4.337	1.0
8e0t__1__1.B__1.E_with_hs	-5.771	0.7142857142857143
8e0t__1__1.B__1.E_with_hs	-4.944	0.7692307692307693
8e0t__1__1.B__1.E_with_hs	-4.921	0.7272727272727273
8e0t__1__1.B__1.E_with_hs	-4.5	0.6923076923076923
8e0t__1__1.B__1.E_with_hs	-6.223	0.3333333333333333
8e0t__1__1.B__1.E_with_hs	-4.896	0.9090909090909091
8e0t__1__1.B__1.E_with_hs	-4.997	0.8461538461538461
8e0t__1__1.B__1.E_with_hs	-6.034	0.7142857142857143
8e0t__1__1.B__1.E_with_hs	-5.482	1.0
8e0t__1__1.B__1.E_with_hs	-5.84	1.0
8e0t__1__1.B__1.E_with_hs	-4.414	0.9090909090909091
8e0t__1__1.B__1.E_with_hs	-5.407	0.75
8e0t__1__1.B__1.E_with_hs	-4.468	0.9090909090909091
8e0t__1__1.B__1.E_with_hs	-5.852	1.0
8e0t__1__1.B__1.E_with_hs	-5.146	0.8181818181818182
8e0t__1__1.B__1.E_with_hs	-4.856	0.9090909090909091
8e0t__1__1.B__1.E_with_hs	-4.795	0.5714285714285714
8e0t__1__1.B__1.E_with_hs	-5.645	0.7142857142857143
8e0t__1__1.B__1.E_with_hs	-4.955	0.9090909090909091
8e0t__1__1.B__1.E_with_hs	-4.63	0.7272727272727273
8e0t__1__1.B__1.E_with_hs	-6.236	0.8181818181818182
8e0t__1__1.B__1.E_with_hs	-3.872	1.0
8e0t__1__1.B__1.E_with_hs	-4.537	0.9090909090909091
8e0t__1__1.B__1.E_with_hs	-4.811	0.8181818181818182
8e0t__1__1.B__1.E_with_hs	-4.112	0.8181818181818182
8e0t__1__1.B__1.E_with_hs	-4.695	0.9090909090909091
8e0t__1__1.B__1.E_with_hs	-5.415	1.0
8e0t__1__1.B__1.E_with_hs	-4.25	0.7692307692307693
8e0t__1__1.B__1.E_with_hs	-5.502	0.8181818181818182
8e0t__1__1.B__1.E_with_hs	-4.938	0.7142857142857143
8e0t__1__1.B__1.E_with_hs	-5.347	1.0
8e0t__1__1.B__1.E_with_hs	-6.074	1.0
6eut__1__1.A__1.C_with_hs	-8.903	0.25
6eut__1__1.A__1.C_with_hs	-8.694	0.5
6eut__1__1.A__1.C_with_hs	-9.668	0.3333333333333333
6eut__1__1.A__1.C_with_hs	-8.627	0.25
6eut__1__1.A__1.C_with_hs	-10.003	0.25
6eut__1__1.A__1.C_with_hs	-10.892	0.0
6eut__1__1.A__1.C_with_hs	-9.251	0.0
6eut__1__1.A__1.C_with_hs	-6.231	0.3333333333333333
6eut__1__1.A__1.C_with_hs	-9.941	0.0
6eut__1__1.A__1.C_with_hs	-9.031	0.25
6eut__1__1.A__1.C_with_hs	-9.425	0.3333333333333333
6eut__1__1.A__1.C_with_hs	-9.986	0.25
6eut__1__1.A__1.C_with_hs	-11.739	0.3333333333333333
6eut__1__1.A__1.C_with_hs	-10.294	0.2
6eut__1__1.A__1.C_with_hs	-11.409	0.0
6eut__1__1.A__1.C_with_hs	-10.792	0.3333333333333333
6eut__1__1.A__1.C_with_hs	-8.271	0.0
6eut__1__1.A__1.C_with_hs	-7.59	0.5
6eut__1__1.A__1.C_with_hs	-8.955	0.5
6eut__1__1.A__1.C_with_hs	-9.353	0.2
6eut__1__1.A__1.C_with_hs	-11.852	0.0
6eut__1__1.A__1.C_with_hs	-9.703	0.5
6eut__1__1.A__1.C_with_hs	-9.681	0.0
6eut__1__1.A__1.C_with_hs	-8.404	0.5
6eut__1__1.A__1.C_with_hs	-10.487	0.5
6eut__1__1.A__1.C_with_hs	-9.956	0.3333333333333333
6eut__1__1.A__1.C_with_hs	-8.075	0.0
6eut__1__1.A__1.C_with_hs	-8.102	0.3333333333333333
6eut__1__1.A__1.C_with_hs	-8.859	0.5
6eut__1__1.A__1.C_with_hs	-9.684	0.3333333333333333
6eut__1__1.A__1.C_with_hs	-10.969	0.5
6eut__1__1.A__1.C_with_hs	-7.648	0.3333333333333333
6eut__1__1.A__1.C_with_hs	-9.577	0.25
6eut__1__1.A__1.C_with_hs	-8.94	0.0
6eut__1__1.A__1.C_with_hs	-11.135	0.25
6eut__1__1.A__1.C_with_hs	-8.434	0.25
6eut__1__1.A__1.C_with_hs	-10.59	0.25
6eut__1__1.A__1.C_with_hs	-10.349	0.3333333333333333
6eut__1__1.A__1.C_with_hs	-9.832	0.3333333333333333
6eut__1__1.A__1.C_with_hs	-8.478	0.5
6eut__1__1.A__1.C_with_hs	-10.167	0.0
6eut__1__1.A__1.C_with_hs	-8.33	0.0
6eut__1__1.A__1.C_with_hs	-10.505	0.5
6eut__1__1.A__1.C_with_hs	-8.855	0.25
6eut__1__1.A__1.C_with_hs	-7.682	0.3333333333333333
6eut__1__1.A__1.C_with_hs	-8.225	0.25
6eut__1__1.A__1.C_with_hs	-9.406	0.0
6eut__1__1.A__1.C_with_hs	-10.617	0.3333333333333333
6eut__1__1.A__1.C_with_hs	-10.16	0.3333333333333333
6eut__1__1.A__1.C_with_hs	-9.75	0.5
6eut__1__1.A__1.C_with_hs	-6.88	0.0
6eut__1__1.A__1.C_with_hs	-8.885	0.3333333333333333
6eut__1__1.A__1.C_with_hs	-9.308	0.25
6eut__1__1.A__1.C_with_hs	-8.669	0.5
6eut__1__1.A__1.C_with_hs	-9.21	0.5
6eut__1__1.A__1.C_with_hs	-7.589	0.0
6eut__1__1.A__1.C_with_hs	-8.274	0.3333333333333333
6eut__1__1.A__1.C_with_hs	-8.136	0.25
6eut__1__1.A__1.C_with_hs	-7.667	0.2
6eut__1__1.A__1.C_with_hs	-8.531	0.25
6eut__1__1.A__1.C_with_hs	-9.538	0.3333333333333333
6eut__1__1.A__1.C_with_hs	-10.117	0.0
6eut__1__1.A__1.C_with_hs	-10.23	0.3333333333333333
6eut__1__1.A__1.C_with_hs	-12.051	0.0
6eut__1__1.A__1.C_with_hs	-8.543	0.0
6eut__1__1.A__1.C_with_hs	-8.523	0.5
6eut__1__1.A__1.C_with_hs	-9.78	0.3333333333333333
6eut__1__1.A__1.C_with_hs	-10.712	0.5
6eut__1__1.A__1.C_with_hs	-10.316	0.3333333333333333
6eut__1__1.A__1.C_with_hs	-9.055	0.3333333333333333
6eut__1__1.A__1.C_with_hs	-9.248	0.0
6eut__1__1.A__1.C_with_hs	-7.934	0.3333333333333333
6eut__1__1.A__1.C_with_hs	-7.184	0.3333333333333333
6eut__1__1.A__1.C_with_hs	-8.707	0.5
6eut__1__1.A__1.C_with_hs	-9.442	0.0
6eut__1__1.A__1.C_with_hs	-8.611	0.0
6eut__1__1.A__1.C_with_hs	-8.462	0.25
6eut__1__1.A__1.C_with_hs	-11.46	0.25
6eut__1__1.A__1.C_with_hs	-8.876	0.0
6eut__1__1.A__1.C_with_hs	-8.913	0.3333333333333333
6eut__1__1.A__1.C_with_hs	-8.702	0.3333333333333333
6eut__1__1.A__1.C_with_hs	-8.964	0.3333333333333333
6eut__1__1.A__1.C_with_hs	-8.658	0.3333333333333333
6eut__1__1.A__1.C_with_hs	-9.231	0.3333333333333333
6eut__1__1.A__1.C_with_hs	-8.296	0.0
6eut__1__1.A__1.C_with_hs	-10.205	0.5
6eut__1__1.A__1.C_with_hs	-7.278	0.0
6eut__1__1.A__1.C_with_hs	-10.652	0.5
6eut__1__1.A__1.C_with_hs	-9.501	0.25
6eut__1__1.A__1.C_with_hs	-8.44	0.0
6eut__1__1.A__1.C_with_hs	-11.026	0.3333333333333333
6eut__1__1.A__1.C_with_hs	-9.8	0.3333333333333333
6eut__1__1.A__1.C_with_hs	-9.73	0.0
6eut__1__1.A__1.C_with_hs	-8.679	0.0
6eut__1__1.A__1.C_with_hs	-10.602	0.3333333333333333
6eut__1__1.A__1.C_with_hs	-8.743	0.25
5eq9__1__1.A__1.E_with_hs	-4.444	0.125
5eq9__1__1.A__1.E_with_hs	-4.384	0.5
5eq9__1__1.A__1.E_with_hs	-3.697	0.2857142857142857
5eq9__1__1.A__1.E_with_hs	-4.511	0.25
5eq9__1__1.A__1.E_with_hs	-4.436	0.125
5eq9__1__1.A__1.E_with_hs	-4.554	0.14285714285714285
5eq9__1__1.A__1.E_with_hs	-4.65	0.3333333333333333
5eq9__1__1.A__1.E_with_hs	-3.996	0.0
5eq9__1__1.A__1.E_with_hs	-4.011	0.14285714285714285
5eq9__1__1.A__1.E_with_hs	-4.909	0.42857142857142855
5eq9__1__1.A__1.E_with_hs	-4.357	0.25
5eq9__1__1.A__1.E_with_hs	-4.539	0.42857142857142855
5eq9__1__1.A__1.E_with_hs	-4.228	0.375
5eq9__1__1.A__1.E_with_hs	-5.153	0.2857142857142857
5eq9__1__1.A__1.E_with_hs	-5.606	0.25
5eq9__1__1.A__1.E_with_hs	-4.943	0.42857142857142855
5eq9__1__1.A__1.E_with_hs	-4.856	0.2857142857142857
5eq9__1__1.A__1.E_with_hs	-4.809	0.2857142857142857
5eq9__1__1.A__1.E_with_hs	-5.929	0.25
5eq9__1__1.A__1.E_with_hs	-4.991	0.375
5eq9__1__1.A__1.E_with_hs	-3.611	0.375
5eq9__1__1.A__1.E_with_hs	-4.075	0.2857142857142857
5eq9__1__1.A__1.E_with_hs	-4.293	0.2857142857142857
5eq9__1__1.A__1.E_with_hs	-5.496	0.2857142857142857
5eq9__1__1.A__1.E_with_hs	-4.06	0.42857142857142855
5eq9__1__1.A__1.E_with_hs	-4.032	0.2222222222222222
5eq9__1__1.A__1.E_with_hs	-4.174	0.5714285714285714
5eq9__1__1.A__1.E_with_hs	-4.539	0.2857142857142857
5eq9__1__1.A__1.E_with_hs	-3.915	0.2857142857142857
5eq9__1__1.A__1.E_with_hs	-2.51	0.375
5eq9__1__1.A__1.E_with_hs	-2.774	0.0
5eq9__1__1.A__1.E_with_hs	-4.427	0.2857142857142857
5eq9__1__1.A__1.E_with_hs	-4.458	0.42857142857142855
5eq9__1__1.A__1.E_with_hs	-4.347	1.0
5eq9__1__1.A__1.E_with_hs	-3.95	0.125
5eq9__1__1.A__1.E_with_hs	-4.8	0.3333333333333333
5eq9__1__1.A__1.E_with_hs	-3.573	0.14285714285714285
5eq9__1__1.A__1.E_with_hs	-4.36	0.25
5eq9__1__1.A__1.E_with_hs	-5.393	0.25
5eq9__1__1.A__1.E_with_hs	-4.368	0.625
5eq9__1__1.A__1.E_with_hs	-4.988	0.42857142857142855
5eq9__1__1.A__1.E_with_hs	-4.666	0.0
5eq9__1__1.A__1.E_with_hs	-4.736	0.25
5eq9__1__1.A__1.E_with_hs	-4.742	0.14285714285714285
5eq9__1__1.A__1.E_with_hs	-4.46	0.2
5eq9__1__1.A__1.E_with_hs	-4.123	0.42857142857142855
5eq9__1__1.A__1.E_with_hs	-5.112	0.2857142857142857
5eq9__1__1.A__1.E_with_hs	-4.651	0.25
5eq9__1__1.A__1.E_with_hs	-4.275	0.25
5eq9__1__1.A__1.E_with_hs	-4.401	0.3333333333333333
5eq9__1__1.A__1.E_with_hs	-4.824	0.375
5eq9__1__1.A__1.E_with_hs	-4.804	0.42857142857142855
5eq9__1__1.A__1.E_with_hs	-4.537	0.0
5eq9__1__1.A__1.E_with_hs	-5.787	0.5714285714285714
5eq9__1__1.A__1.E_with_hs	-5.323	0.42857142857142855
5eq9__1__1.A__1.E_with_hs	-4.987	0.25
5eq9__1__1.A__1.E_with_hs	-4.491	0.14285714285714285
5eq9__1__1.A__1.E_with_hs	-4.844	0.25
5eq9__1__1.A__1.E_with_hs	-3.954	0.2857142857142857
5eq9__1__1.A__1.E_with_hs	-4.746	0.42857142857142855
5eq9__1__1.A__1.E_with_hs	-4.87	0.42857142857142855
5eq9__1__1.A__1.E_with_hs	-4.215	0.14285714285714285
5eq9__1__1.A__1.E_with_hs	-4.262	0.25
5eq9__1__1.A__1.E_with_hs	-4.189	0.2857142857142857
5eq9__1__1.A__1.E_with_hs	-4.191	0.375
5eq9__1__1.A__1.E_with_hs	-5.144	0.14285714285714285
5eq9__1__1.A__1.E_with_hs	-3.934	0.0
5eq9__1__1.A__1.E_with_hs	-3.971	0.0
5eq9__1__1.A__1.E_with_hs	-4.433	0.2857142857142857
5eq9__1__1.A__1.E_with_hs	-5.066	0.3333333333333333
5eq9__1__1.A__1.E_with_hs	-5.313	0.42857142857142855
5eq9__1__1.A__1.E_with_hs	-5.04	0.2857142857142857
5eq9__1__1.A__1.E_with_hs	-4.254	0.25
5eq9__1__1.A__1.E_with_hs	-3.238	0.0
5eq9__1__1.A__1.E_with_hs	-3.7	0.1111111111111111
5eq9__1__1.A__1.E_with_hs	-4.031	0.2857142857142857
5eq9__1__1.A__1.E_with_hs	-5.247	0.125
5eq9__1__1.A__1.E_with_hs	-4.084	0.42857142857142855
5eq9__1__1.A__1.E_with_hs	-5.46	0.2857142857142857
5eq9__1__1.A__1.E_with_hs	-4.121	0.25
5eq9__1__1.A__1.E_with_hs	-3.209	0.14285714285714285
5eq9__1__1.A__1.E_with_hs	-4.083	0.14285714285714285
5eq9__1__1.A__1.E_with_hs	-4.149	0.25
5eq9__1__1.A__1.E_with_hs	-4.627	0.375
5eq9__1__1.A__1.E_with_hs	-4.639	0.3333333333333333
5eq9__1__1.A__1.E_with_hs	-5.369	0.42857142857142855
5eq9__1__1.A__1.E_with_hs	-4.798	0.375
5eq9__1__1.A__1.E_with_hs	-5.114	0.2857142857142857
5eq9__1__1.A__1.E_with_hs	-4.763	0.25
5eq9__1__1.A__1.E_with_hs	-4.149	0.25
5eq9__1__1.A__1.E_with_hs	-5.047	0.25
5eq9__1__1.A__1.E_with_hs	-4.872	0.2857142857142857
5eq9__1__1.A__1.E_with_hs	-3.151	0.125
5eq9__1__1.A__1.E_with_hs	-5.999	0.42857142857142855
5eq9__1__1.A__1.E_with_hs	-4.58	0.42857142857142855
5eq9__1__1.A__1.E_with_hs	-4.35	0.0
5eq9__1__1.A__1.E_with_hs	-4.77	0.2857142857142857
4efe__1__1.A__1.E_with_hs	-6.757	0.4
4efe__1__1.A__1.E_with_hs	-6.224	0.4
4efe__1__1.A__1.E_with_hs	-8.621	0.8
4efe__1__1.A__1.E_with_hs	-6.107	0.5
4efe__1__1.A__1.E_with_hs	-6.974	0.5714285714285714
4efe__1__1.A__1.E_with_hs	-8.806	0.25
4efe__1__1.A__1.E_with_hs	-7.743	0.16666666666666666
4efe__1__1.A__1.E_with_hs	-4.986	0.4
4efe__1__1.A__1.E_with_hs	-8.582	0.4
4efe__1__1.A__1.E_with_hs	-6.554	0.5
4efe__1__1.A__1.E_with_hs	-6.797	0.3333333333333333
4efe__1__1.A__1.E_with_hs	-6.712	0.6666666666666666
4efe__1__1.A__1.E_with_hs	-6.067	0.5
4efe__1__1.A__1.E_with_hs	-7.642	0.6666666666666666
4efe__1__1.A__1.E_with_hs	-6.751	0.6
4efe__1__1.A__1.E_with_hs	-6.701	0.0
4efe__1__1.A__1.E_with_hs	-7.881	0.3333333333333333
4efe__1__1.A__1.E_with_hs	-7.115	0.6
4efe__1__1.A__1.E_with_hs	-9.13	0.5714285714285714
4efe__1__1.A__1.E_with_hs	-6.745	0.5
4efe__1__1.A__1.E_with_hs	-6.159	0.75
4efe__1__1.A__1.E_with_hs	-6.85	0.4
4efe__1__1.A__1.E_with_hs	-6.534	0.5
4efe__1__1.A__1.E_with_hs	-6.097	0.4
4efe__1__1.A__1.E_with_hs	-6.624	0.2
4efe__1__1.A__1.E_with_hs	-6.181	0.5
4efe__1__1.A__1.E_with_hs	-5.784	0.6666666666666666
4efe__1__1.A__1.E_with_hs	-6.213	0.5714285714285714
4efe__1__1.A__1.E_with_hs	-6.799	0.3333333333333333
4efe__1__1.A__1.E_with_hs	-6.545	0.6
4efe__1__1.A__1.E_with_hs	-6.843	0.4
4efe__1__1.A__1.E_with_hs	-7.188	0.4
4efe__1__1.A__1.E_with_hs	-8.273	0.6
4efe__1__1.A__1.E_with_hs	-7.764	0.2
4efe__1__1.A__1.E_with_hs	-6.24	0.5
4efe__1__1.A__1.E_with_hs	-7.05	0.42857142857142855
4efe__1__1.A__1.E_with_hs	-7.666	0.4
4efe__1__1.A__1.E_with_hs	-6.088	0.3333333333333333
4efe__1__1.A__1.E_with_hs	-6.758	0.5
4efe__1__1.A__1.E_with_hs	-6.21	0.5
4efe__1__1.A__1.E_with_hs	-5.806	0.42857142857142855
4efe__1__1.A__1.E_with_hs	-5.969	0.5
4efe__1__1.A__1.E_with_hs	-6.068	0.3333333333333333
4efe__1__1.A__1.E_with_hs	-7.333	0.4
4efe__1__1.A__1.E_with_hs	-7.046	0.4
4efe__1__1.A__1.E_with_hs	-7.043	0.6
4efe__1__1.A__1.E_with_hs	-8.177	0.4
4efe__1__1.A__1.E_with_hs	-9.304	0.8
4efe__1__1.A__1.E_with_hs	-5.013	0.2
4efe__1__1.A__1.E_with_hs	-7.388	0.4
4efe__1__1.A__1.E_with_hs	-7.966	0.4
4efe__1__1.A__1.E_with_hs	-6.075	0.6666666666666666
4efe__1__1.A__1.E_with_hs	-7.868	0.4
4efe__1__1.A__1.E_with_hs	-6.712	0.5
4efe__1__1.A__1.E_with_hs	-6.907	0.4
4efe__1__1.A__1.E_with_hs	-6.263	0.6
4efe__1__1.A__1.E_with_hs	-6.831	0.3333333333333333
4efe__1__1.A__1.E_with_hs	-6.698	0.5
4efe__1__1.A__1.E_with_hs	-6.205	0.8
4efe__1__1.A__1.E_with_hs	-7.027	0.2857142857142857
4efe__1__1.A__1.E_with_hs	-6.375	0.5714285714285714
4efe__1__1.A__1.E_with_hs	-6.983	0.4
4efe__1__1.A__1.E_with_hs	-7.256	0.5714285714285714
4efe__1__1.A__1.E_with_hs	-7.753	0.2857142857142857
4efe__1__1.A__1.E_with_hs	-7.18	0.5
4efe__1__1.A__1.E_with_hs	-8.284	0.3333333333333333
4efe__1__1.A__1.E_with_hs	-8.979	0.2
4efe__1__1.A__1.E_with_hs	-6.857	0.5
4efe__1__1.A__1.E_with_hs	-6.842	0.5
4efe__1__1.A__1.E_with_hs	-6.307	0.6666666666666666
4efe__1__1.A__1.E_with_hs	-6.694	0.8
4efe__1__1.A__1.E_with_hs	-6.025	0.6
4efe__1__1.A__1.E_with_hs	-7.513	0.4
4efe__1__1.A__1.E_with_hs	-5.75	0.6
4efe__1__1.A__1.E_with_hs	-5.557	0.6
4efe__1__1.A__1.E_with_hs	-8.706	0.6
4efe__1__1.A__1.E_with_hs	-7.821	0.4
4efe__1__1.A__1.E_with_hs	-6.711	0.16666666666666666
4efe__1__1.A__1.E_with_hs	-6.203	0.6
4efe__1__1.A__1.E_with_hs	-6.042	0.2857142857142857
4efe__1__1.A__1.E_with_hs	-7.177	0.0
4efe__1__1.A__1.E_with_hs	-7.9	0.5
4efe__1__1.A__1.E_with_hs	-8.306	0.5
4efe__1__1.A__1.E_with_hs	-6.273	0.5714285714285714
4efe__1__1.A__1.E_with_hs	-6.024	0.5714285714285714
4efe__1__1.A__1.E_with_hs	-9.308	0.2
4efe__1__1.A__1.E_with_hs	-9.17	0.6
4efe__1__1.A__1.E_with_hs	-6.386	0.6666666666666666
4efe__1__1.A__1.E_with_hs	-6.982	0.4
4efe__1__1.A__1.E_with_hs	-6.374	0.6
4efe__1__1.A__1.E_with_hs	-6.674	0.4
4efe__1__1.A__1.E_with_hs	-7.205	0.4
4efe__1__1.A__1.E_with_hs	-7.896	0.6
4efe__1__1.A__1.E_with_hs	-6.38	0.5
4efe__1__1.A__1.E_with_hs	-7.743	0.2
5enr__1__1.C__1.G_with_hs	-8.842	0.0
5enr__1__1.C__1.G_with_hs	-8.283	0.0
5enr__1__1.C__1.G_with_hs	-12.044	0.5
5enr__1__1.C__1.G_with_hs	-10.639	1.0
5enr__1__1.C__1.G_with_hs	-9.615	0.0
5enr__1__1.C__1.G_with_hs	-10.543	0.3333333333333333
5enr__1__1.C__1.G_with_hs	-9.498	0.0
5enr__1__1.C__1.G_with_hs	-10.622	0.5
5enr__1__1.C__1.G_with_hs	-11.558	0.0
5enr__1__1.C__1.G_with_hs	-11.705	0.3333333333333333
5enr__1__1.C__1.G_with_hs	-9.943	0.0
5enr__1__1.C__1.G_with_hs	-9.601	0.0
5enr__1__1.C__1.G_with_hs	-9.275	0.0
5enr__1__1.C__1.G_with_hs	-11.34	0.0
5enr__1__1.C__1.G_with_hs	-12.105	0.25
5enr__1__1.C__1.G_with_hs	-9.997	0.0
5enr__1__1.C__1.G_with_hs	-14.417	0.0
5enr__1__1.C__1.G_with_hs	-9.295	0.3333333333333333
5enr__1__1.C__1.G_with_hs	-8.09	0.0
5enr__1__1.C__1.G_with_hs	-10.291	0.5
5enr__1__1.C__1.G_with_hs	-10.429	0.5
5enr__1__1.C__1.G_with_hs	-11.938	0.5
5enr__1__1.C__1.G_with_hs	-12.215	0.0
5enr__1__1.C__1.G_with_hs	-12.43	0.3333333333333333
5enr__1__1.C__1.G_with_hs	-12.164	0.5
5enr__1__1.C__1.G_with_hs	-10.801	0.3333333333333333
5enr__1__1.C__1.G_with_hs	-9.936	0.0
5enr__1__1.C__1.G_with_hs	-8.985	0.5
5enr__1__1.C__1.G_with_hs	-10.284	0.5
5enr__1__1.C__1.G_with_hs	-10.293	0.0
5enr__1__1.C__1.G_with_hs	-6.585	1.0
5enr__1__1.C__1.G_with_hs	-9.826	0.0
5enr__1__1.C__1.G_with_hs	-11.35	0.5
5enr__1__1.C__1.G_with_hs	-11.117	0.0
5enr__1__1.C__1.G_with_hs	-11.165	0.2
5enr__1__1.C__1.G_with_hs	-9.513	0.3333333333333333
5enr__1__1.C__1.G_with_hs	-9.478	0.0
5enr__1__1.C__1.G_with_hs	-9.941	0.0
5enr__1__1.C__1.G_with_hs	-11.915	0.5
5enr__1__1.C__1.G_with_hs	-11.1	0.3333333333333333
5enr__1__1.C__1.G_with_hs	-10.942	0.3333333333333333
5enr__1__1.C__1.G_with_hs	-12.481	0.3333333333333333
5enr__1__1.C__1.G_with_hs	-9.814	0.0
5enr__1__1.C__1.G_with_hs	-15.679	0.25
5enr__1__1.C__1.G_with_hs	-9.991	0.0
5enr__1__1.C__1.G_with_hs	-9.443	0.0
5enr__1__1.C__1.G_with_hs	-10.25	0.3333333333333333
5enr__1__1.C__1.G_with_hs	-11.574	0.5
5enr__1__1.C__1.G_with_hs	-8.766	0.25
5enr__1__1.C__1.G_with_hs	-11.335	0.3333333333333333
5enr__1__1.C__1.G_with_hs	-7.883	0.0
5enr__1__1.C__1.G_with_hs	-13.102	0.3333333333333333
5enr__1__1.C__1.G_with_hs	-9.028	0.0
5enr__1__1.C__1.G_with_hs	-10.963	0.0
5enr__1__1.C__1.G_with_hs	-9.483	0.5
5enr__1__1.C__1.G_with_hs	-15.349	1.0
5enr__1__1.C__1.G_with_hs	-10.805	0.5
5enr__1__1.C__1.G_with_hs	-8.437	0.5
5enr__1__1.C__1.G_with_hs	-11.817	0.0
5enr__1__1.C__1.G_with_hs	-12.675	0.0
5enr__1__1.C__1.G_with_hs	-10.187	0.5
5enr__1__1.C__1.G_with_hs	-9.324	0.5
5enr__1__1.C__1.G_with_hs	-7.206	0.0
5enr__1__1.C__1.G_with_hs	-7.541	0.0
5enr__1__1.C__1.G_with_hs	-9.358	0.0
5enr__1__1.C__1.G_with_hs	-10.266	0.5
5enr__1__1.C__1.G_with_hs	-11.347	0.3333333333333333
5enr__1__1.C__1.G_with_hs	-9.841	0.3333333333333333
5enr__1__1.C__1.G_with_hs	-8.959	0.0
5enr__1__1.C__1.G_with_hs	-9.636	0.0
5enr__1__1.C__1.G_with_hs	-8.543	0.5
5enr__1__1.C__1.G_with_hs	-9.93	0.0
5enr__1__1.C__1.G_with_hs	-10.817	0.0
5enr__1__1.C__1.G_with_hs	-10.921	0.3333333333333333
5enr__1__1.C__1.G_with_hs	-8.991	0.5
5enr__1__1.C__1.G_with_hs	-13.507	0.0
5enr__1__1.C__1.G_with_hs	-9.838	0.3333333333333333
5enr__1__1.C__1.G_with_hs	-10.403	0.5
5enr__1__1.C__1.G_with_hs	-11.439	0.0
5enr__1__1.C__1.G_with_hs	-12.257	0.0
5enr__1__1.C__1.G_with_hs	-9.222	0.0
5enr__1__1.C__1.G_with_hs	-7.295	0.3333333333333333
5enr__1__1.C__1.G_with_hs	-10.981	0.5
5enr__1__1.C__1.G_with_hs	-8.718	0.3333333333333333
5enr__1__1.C__1.G_with_hs	-10.161	0.3333333333333333
5enr__1__1.C__1.G_with_hs	-10.754	0.5
5enr__1__1.C__1.G_with_hs	-12.014	0.3333333333333333
5enr__1__1.C__1.G_with_hs	-13.488	1.0
5enr__1__1.C__1.G_with_hs	-10.769	0.5
5enr__1__1.C__1.G_with_hs	-10.628	0.0
5enr__1__1.C__1.G_with_hs	-11.78	0.25
5enr__1__1.C__1.G_with_hs	-10.006	0.0
5enr__1__1.C__1.G_with_hs	-10.321	0.0
5enr__1__1.C__1.G_with_hs	-7.265	0.25
5enr__1__1.C__1.G_with_hs	-11.808	0.3333333333333333
6ex0__1__2.B__2.D_with_hs	-6.616	0.5217391304347826
6ex0__1__2.B__2.D_with_hs	-6.756	0.625
6ex0__1__2.B__2.D_with_hs	-6.276	0.7083333333333334
6ex0__1__2.B__2.D_with_hs	-7.046	0.56
6ex0__1__2.B__2.D_with_hs	-6.705	0.6363636363636364
6ex0__1__2.B__2.D_with_hs	-5.64	0.7727272727272727
6ex0__1__2.B__2.D_with_hs	-7.153	0.625
6ex0__1__2.B__2.D_with_hs	-7.055	0.625
6ex0__1__2.B__2.D_with_hs	-5.381	0.5833333333333334
6ex0__1__2.B__2.D_with_hs	-6.06	0.7083333333333334
6ex0__1__2.B__2.D_with_hs	-6.162	0.75
6ex0__1__2.B__2.D_with_hs	-5.447	0.8571428571428571
6ex0__1__2.B__2.D_with_hs	-7.002	0.7727272727272727
6ex0__1__2.B__2.D_with_hs	-6.406	0.6818181818181818
6ex0__1__2.B__2.D_with_hs	-6.026	0.6666666666666666
6ex0__1__2.B__2.D_with_hs	-4.589	0.5652173913043478
6ex0__1__2.B__2.D_with_hs	-6.899	0.5833333333333334
6ex0__1__2.B__2.D_with_hs	-6.183	0.68
6ex0__1__2.B__2.D_with_hs	-6.965	0.6086956521739131
6ex0__1__2.B__2.D_with_hs	-7.031	0.4782608695652174
6ex0__1__2.B__2.D_with_hs	-7.542	0.5909090909090909
6ex0__1__2.B__2.D_with_hs	-5.521	0.625
6ex0__1__2.B__2.D_with_hs	-6.043	0.5833333333333334
6ex0__1__2.B__2.D_with_hs	-6.466	0.5769230769230769
6ex0__1__2.B__2.D_with_hs	-5.471	0.625
6ex0__1__2.B__2.D_with_hs	-7.512	0.6666666666666666
6ex0__1__2.B__2.D_with_hs	-5.908	0.8181818181818182
6ex0__1__2.B__2.D_with_hs	-6.283	0.6818181818181818
6ex0__1__2.B__2.D_with_hs	-6.806	0.6666666666666666
6ex0__1__2.B__2.D_with_hs	-6.39	0.6666666666666666
6ex0__1__2.B__2.D_with_hs	-6.57	0.68
6ex0__1__2.B__2.D_with_hs	-5.923	0.6818181818181818
6ex0__1__2.B__2.D_with_hs	-6.049	0.7083333333333334
6ex0__1__2.B__2.D_with_hs	-6.109	0.625
6ex0__1__2.B__2.D_with_hs	-4.94	0.6666666666666666
6ex0__1__2.B__2.D_with_hs	-7.063	0.6666666666666666
6ex0__1__2.B__2.D_with_hs	-6.503	0.7272727272727273
6ex0__1__2.B__2.D_with_hs	-6.346	0.7391304347826086
6ex0__1__2.B__2.D_with_hs	-7.769	0.6
6ex0__1__2.B__2.D_with_hs	-9.14	0.5416666666666666
6ex0__1__2.B__2.D_with_hs	-7.047	0.5416666666666666
6ex0__1__2.B__2.D_with_hs	-6.22	0.6
6ex0__1__2.B__2.D_with_hs	-8.375	0.7083333333333334
6ex0__1__2.B__2.D_with_hs	-6.716	0.5833333333333334
6ex0__1__2.B__2.D_with_hs	-4.998	0.6363636363636364
6ex0__1__2.B__2.D_with_hs	-7.427	0.6818181818181818
6ex0__1__2.B__2.D_with_hs	-6.302	0.6086956521739131
6ex0__1__2.B__2.D_with_hs	-6.599	0.6086956521739131
6ex0__1__2.B__2.D_with_hs	-5.637	0.7083333333333334
6ex0__1__2.B__2.D_with_hs	-7.223	0.6956521739130435
6ex0__1__2.B__2.D_with_hs	-5.24	0.8260869565217391
6ex0__1__2.B__2.D_with_hs	-7.012	0.6
6ex0__1__2.B__2.D_with_hs	-7.188	0.52
6ex0__1__2.B__2.D_with_hs	-6.357	0.5833333333333334
6ex0__1__2.B__2.D_with_hs	-5.898	0.8260869565217391
6ex0__1__2.B__2.D_with_hs	-5.591	0.6521739130434783
6ex0__1__2.B__2.D_with_hs	-6.874	0.5217391304347826
6ex0__1__2.B__2.D_with_hs	-6.87	0.8095238095238095
6ex0__1__2.B__2.D_with_hs	-6.194	0.6818181818181818
6ex0__1__2.B__2.D_with_hs	-6.562	0.7727272727272727
6ex0__1__2.B__2.D_with_hs	-6.314	0.7272727272727273
6ex0__1__2.B__2.D_with_hs	-6.556	0.5416666666666666
6ex0__1__2.B__2.D_with_hs	-5.805	0.6
6ex0__1__2.B__2.D_with_hs	-7.078	0.625
6ex0__1__2.B__2.D_with_hs	-7.331	0.5909090909090909
6ex0__1__2.B__2.D_with_hs	-7.186	0.6666666666666666
6ex0__1__2.B__2.D_with_hs	-6.262	0.7083333333333334
6ex0__1__2.B__2.D_with_hs	-6.252	0.6086956521739131
6ex0__1__2.B__2.D_with_hs	-7.11	0.6666666666666666
6ex0__1__2.B__2.D_with_hs	-5.995	0.8260869565217391
6ex0__1__2.B__2.D_with_hs	-6.168	0.7272727272727273
6ex0__1__2.B__2.D_with_hs	-6.728	0.5833333333333334
6ex0__1__2.B__2.D_with_hs	-6.576	0.7391304347826086
6ex0__1__2.B__2.D_with_hs	-5.793	0.7083333333333334
6ex0__1__2.B__2.D_with_hs	-7.325	0.64
6ex0__1__2.B__2.D_with_hs	-6.874	0.5
6ex0__1__2.B__2.D_with_hs	-6.308	0.64
7ee5__1__1.A__1.H_with_hs	-4.82	0.2
7ee5__1__1.A__1.H_with_hs	-6.685	0.0
7ee5__1__1.A__1.H_with_hs	-4.926	0.5
7ee5__1__1.A__1.H_with_hs	-5.989	0.6666666666666666
7ee5__1__1.A__1.H_with_hs	-5.843	0.6
7ee5__1__1.A__1.H_with_hs	-6.096	0.3333333333333333
7ee5__1__1.A__1.H_with_hs	-6.825	0.25
7ee5__1__1.A__1.H_with_hs	-6.397	0.25
7ee5__1__1.A__1.H_with_hs	-5.715	0.25
7ee5__1__1.A__1.H_with_hs	-5.69	0.25
7ee5__1__1.A__1.H_with_hs	-6.249	0.25
7ee5__1__1.A__1.H_with_hs	-6.722	0.25
7ee5__1__1.A__1.H_with_hs	-4.791	0.5
7ee5__1__1.A__1.H_with_hs	-6.778	0.3333333333333333
7ee5__1__1.A__1.H_with_hs	-6.633	0.25
7ee5__1__1.A__1.H_with_hs	-7.827	0.4
7ee5__1__1.A__1.H_with_hs	-6.743	0.2
7ee5__1__1.A__1.H_with_hs	-6.114	0.25
7ee5__1__1.A__1.H_with_hs	-6.232	0.6666666666666666
7ee5__1__1.A__1.H_with_hs	-5.108	0.6666666666666666
7ee5__1__1.A__1.H_with_hs	-6.219	0.25
7ee5__1__1.A__1.H_with_hs	-5.905	0.25
7ee5__1__1.A__1.H_with_hs	-5.313	0.3333333333333333
7ee5__1__1.A__1.H_with_hs	-5.52	0.2
7ee5__1__1.A__1.H_with_hs	-5.196	0.25
7ee5__1__1.A__1.H_with_hs	-4.737	0.25
7ee5__1__1.A__1.H_with_hs	-5.451	0.6666666666666666
7ee5__1__1.A__1.H_with_hs	-4.987	0.25
7ee5__1__1.A__1.H_with_hs	-6.102	0.25
7ee5__1__1.A__1.H_with_hs	-5.254	0.5
7ee5__1__1.A__1.H_with_hs	-7.668	0.3333333333333333
7ee5__1__1.A__1.H_with_hs	-5.535	0.25
7ee5__1__1.A__1.H_with_hs	-5.101	0.3333333333333333
7ee5__1__1.A__1.H_with_hs	-6.593	0.25
7ee5__1__1.A__1.H_with_hs	-5.083	0.3333333333333333
7ee5__1__1.A__1.H_with_hs	-4.551	0.5
7ee5__1__1.A__1.H_with_hs	-7.465	0.6666666666666666
7ee5__1__1.A__1.H_with_hs	-7.141	0.5
7ee5__1__1.A__1.H_with_hs	-6.578	0.25
7ee5__1__1.A__1.H_with_hs	-7.577	0.6666666666666666
7ee5__1__1.A__1.H_with_hs	-5.267	0.4
7ee5__1__1.A__1.H_with_hs	-6.592	0.5
7ee5__1__1.A__1.H_with_hs	-5.73	0.25
7ee5__1__1.A__1.H_with_hs	-6.366	0.5
7ee5__1__1.A__1.H_with_hs	-6.696	0.25
7ee5__1__1.A__1.H_with_hs	-5.59	0.4
7ee5__1__1.A__1.H_with_hs	-5.165	0.0
7ee5__1__1.A__1.H_with_hs	-6.666	0.6666666666666666
7ee5__1__1.A__1.H_with_hs	-6.36	0.2
7ee5__1__1.A__1.H_with_hs	-8.021	0.3333333333333333
7ee5__1__1.A__1.H_with_hs	-4.223	0.25
7ee5__1__1.A__1.H_with_hs	-4.51	0.0
7ee5__1__1.A__1.H_with_hs	-5.427	0.25
7ee5__1__1.A__1.H_with_hs	-5.179	0.3333333333333333
7ee5__1__1.A__1.H_with_hs	-6.268	0.6666666666666666
7ee5__1__1.A__1.H_with_hs	-5.582	0.16666666666666666
7ee5__1__1.A__1.H_with_hs	-6.388	0.25
7ee5__1__1.A__1.H_with_hs	-4.662	0.3333333333333333
7ee5__1__1.A__1.H_with_hs	-5.859	0.3333333333333333
7ee5__1__1.A__1.H_with_hs	-6.737	0.5
7ee5__1__1.A__1.H_with_hs	-5.107	0.0
7ee5__1__1.A__1.H_with_hs	-4.861	0.6666666666666666
7ee5__1__1.A__1.H_with_hs	-6.079	0.25
7ee5__1__1.A__1.H_with_hs	-4.569	0.2
7ee5__1__1.A__1.H_with_hs	-6.049	0.0
7ee5__1__1.A__1.H_with_hs	-5.985	0.2
7ee5__1__1.A__1.H_with_hs	-5.485	0.3333333333333333
7ee5__1__1.A__1.H_with_hs	-6.052	0.25
7ee5__1__1.A__1.H_with_hs	-6.962	0.5
7ee5__1__1.A__1.H_with_hs	-6.978	0.4
7ee5__1__1.A__1.H_with_hs	-6.944	0.3333333333333333
7ee5__1__1.A__1.H_with_hs	-5.843	0.3333333333333333
7ee5__1__1.A__1.H_with_hs	-5.067	0.16666666666666666
7ee5__1__1.A__1.H_with_hs	-4.823	0.14285714285714285
7ee5__1__1.A__1.H_with_hs	-5.912	0.3333333333333333
7ee5__1__1.A__1.H_with_hs	-4.764	0.25
7ee5__1__1.A__1.H_with_hs	-5.131	0.3333333333333333
7ee5__1__1.A__1.H_with_hs	-5.137	0.3333333333333333
7ee5__1__1.A__1.H_with_hs	-5.472	0.25
7ee5__1__1.A__1.H_with_hs	-4.346	0.25
7ee5__1__1.A__1.H_with_hs	-5.426	0.3333333333333333
7ee5__1__1.A__1.H_with_hs	-4.007	0.6666666666666666
7ee5__1__1.A__1.H_with_hs	-4.963	0.16666666666666666
7ee5__1__1.A__1.H_with_hs	-6.914	0.6666666666666666
7ee5__1__1.A__1.H_with_hs	-4.908	0.0
7ee5__1__1.A__1.H_with_hs	-5.926	0.25
7ee5__1__1.A__1.H_with_hs	-5.816	0.6666666666666666
7ee5__1__1.A__1.H_with_hs	-6.461	0.5
7ee5__1__1.A__1.H_with_hs	-6.05	0.3333333333333333
7ee5__1__1.A__1.H_with_hs	-5.936	0.25
7ee5__1__1.A__1.H_with_hs	-6.365	0.25
7ee5__1__1.A__1.H_with_hs	-6.677	0.2
7ee5__1__1.A__1.H_with_hs	-6.166	0.25
7ee5__1__1.A__1.H_with_hs	-6.519	0.25
7ee5__1__1.A__1.H_with_hs	-6.148	0.25
7ee5__1__1.A__1.H_with_hs	-5.817	0.5
8f1g__1__1.A__1.C_with_hs	-6.102	0.0
8f1g__1__1.A__1.C_with_hs	-5.295	0.3333333333333333
8f1g__1__1.A__1.C_with_hs	-5.137	0.3333333333333333
8f1g__1__1.A__1.C_with_hs	-7.244	0.3333333333333333
8f1g__1__1.A__1.C_with_hs	-5.408	0.6666666666666666
8f1g__1__1.A__1.C_with_hs	-5.727	0.3333333333333333
8f1g__1__1.A__1.C_with_hs	-5.143	0.4
8f1g__1__1.A__1.C_with_hs	-4.169	0.25
8f1g__1__1.A__1.C_with_hs	-6.927	0.3333333333333333
8f1g__1__1.A__1.C_with_hs	-3.729	0.3333333333333333
8f1g__1__1.A__1.C_with_hs	-4.787	0.3333333333333333
8f1g__1__1.A__1.C_with_hs	-6.3	0.3333333333333333
8f1g__1__1.A__1.C_with_hs	-5.786	0.3333333333333333
8f1g__1__1.A__1.C_with_hs	-5.658	0.5
8f1g__1__1.A__1.C_with_hs	-4.084	0.3333333333333333
8f1g__1__1.A__1.C_with_hs	-5.817	0.2
8f1g__1__1.A__1.C_with_hs	-3.922	0.5
8f1g__1__1.A__1.C_with_hs	-4.101	0.25
8f1g__1__1.A__1.C_with_hs	-5.059	0.5
8f1g__1__1.A__1.C_with_hs	-5.948	0.25
8f1g__1__1.A__1.C_with_hs	-5.206	0.2
8f1g__1__1.A__1.C_with_hs	-3.994	0.25
8f1g__1__1.A__1.C_with_hs	-1.709	0.25
8f1g__1__1.A__1.C_with_hs	-3.654	0.2
8f1g__1__1.A__1.C_with_hs	-6.386	0.3333333333333333
8f1g__1__1.A__1.C_with_hs	-4.999	0.5
8f1g__1__1.A__1.C_with_hs	-4.424	0.0
8f1g__1__1.A__1.C_with_hs	-4.076	0.3333333333333333
8f1g__1__1.A__1.C_with_hs	-7.401	0.25
8f1g__1__1.A__1.C_with_hs	-3.395	0.3333333333333333
8f1g__1__1.A__1.C_with_hs	-6.161	0.0
8f1g__1__1.A__1.C_with_hs	-6.461	0.16666666666666666
8f1g__1__1.A__1.C_with_hs	-4.631	0.25
8f1g__1__1.A__1.C_with_hs	-5.565	0.3333333333333333
8f1g__1__1.A__1.C_with_hs	-4.203	0.25
8f1g__1__1.A__1.C_with_hs	-6.489	0.3333333333333333
8f1g__1__1.A__1.C_with_hs	-5.335	0.3333333333333333
8f1g__1__1.A__1.C_with_hs	-4.418	0.25
8f1g__1__1.A__1.C_with_hs	-2.464	0.4
8f1g__1__1.A__1.C_with_hs	-5.649	0.5
8f1g__1__1.A__1.C_with_hs	-5.459	0.3333333333333333
8f1g__1__1.A__1.C_with_hs	-3.576	0.3333333333333333
8f1g__1__1.A__1.C_with_hs	-6.647	0.2
8f1g__1__1.A__1.C_with_hs	-5.298	0.5
8f1g__1__1.A__1.C_with_hs	-5.511	0.3333333333333333
8f1g__1__1.A__1.C_with_hs	-7.262	0.0
8f1g__1__1.A__1.C_with_hs	-5.832	0.5
8f1g__1__1.A__1.C_with_hs	-6.595	0.3333333333333333
8f1g__1__1.A__1.C_with_hs	-5.124	0.3333333333333333
8f1g__1__1.A__1.C_with_hs	-5.318	0.6666666666666666
8f1g__1__1.A__1.C_with_hs	-6.7	0.5
8f1g__1__1.A__1.C_with_hs	-4.668	0.3333333333333333
8f1g__1__1.A__1.C_with_hs	-4.725	0.25
8f1g__1__1.A__1.C_with_hs	-4.183	0.25
8f1g__1__1.A__1.C_with_hs	-6.757	0.25
8f1g__1__1.A__1.C_with_hs	-5.405	0.3333333333333333
8f1g__1__1.A__1.C_with_hs	-3.851	0.3333333333333333
8f1g__1__1.A__1.C_with_hs	-5.02	0.5
8f1g__1__1.A__1.C_with_hs	-6.195	0.0
8f1g__1__1.A__1.C_with_hs	-6.149	0.0
8f1g__1__1.A__1.C_with_hs	-4.387	0.2
8f1g__1__1.A__1.C_with_hs	-5.228	0.3333333333333333
8f1g__1__1.A__1.C_with_hs	-4.395	0.2
8f1g__1__1.A__1.C_with_hs	-6.08	0.3333333333333333
8f1g__1__1.A__1.C_with_hs	-7.191	0.0
8f1g__1__1.A__1.C_with_hs	-5.186	0.3333333333333333
8f1g__1__1.A__1.C_with_hs	-4.734	0.3333333333333333
8f1g__1__1.A__1.C_with_hs	-5.603	0.2
8f1g__1__1.A__1.C_with_hs	-5.816	0.5
8f1g__1__1.A__1.C_with_hs	-2.837	0.6666666666666666
8f1g__1__1.A__1.C_with_hs	-3.669	0.2
8f1g__1__1.A__1.C_with_hs	-3.494	0.25
8f1g__1__1.A__1.C_with_hs	-5.37	0.25
8f1g__1__1.A__1.C_with_hs	-5.56	0.3333333333333333
8f1g__1__1.A__1.C_with_hs	-5.638	0.25
8f1g__1__1.A__1.C_with_hs	-5.073	1.0
8f1g__1__1.A__1.C_with_hs	-4.002	0.6666666666666666
8f1g__1__1.A__1.C_with_hs	-4.617	0.3333333333333333
8f1g__1__1.A__1.C_with_hs	-4.149	0.3333333333333333
8f1g__1__1.A__1.C_with_hs	-5.432	0.25
8f1g__1__1.A__1.C_with_hs	-5.173	0.25
8f1g__1__1.A__1.C_with_hs	-4.935	0.3333333333333333
8f1g__1__1.A__1.C_with_hs	-5.084	0.3333333333333333
8f1g__1__1.A__1.C_with_hs	-6.851	0.2
8f1g__1__1.A__1.C_with_hs	-5.913	0.6666666666666666
8f1g__1__1.A__1.C_with_hs	-6.911	0.25
8f1g__1__1.A__1.C_with_hs	-4.412	0.5
8f1g__1__1.A__1.C_with_hs	-5.796	0.2
8f1g__1__1.A__1.C_with_hs	-5.347	0.5
8f1g__1__1.A__1.C_with_hs	-5.782	0.5
8f1g__1__1.A__1.C_with_hs	-4.945	0.25
8f1g__1__1.A__1.C_with_hs	-2.078	0.5
8f1g__1__1.A__1.C_with_hs	-4.593	0.3333333333333333
8f1g__1__1.A__1.C_with_hs	-5.187	0.3333333333333333
8f1g__1__1.A__1.C_with_hs	-6.082	0.5
2fqw__1__1.A__1.B_with_hs	-7.602	0.8333333333333334
2fqw__1__1.A__1.B_with_hs	-7.64	0.8333333333333334
2fqw__1__1.A__1.B_with_hs	-7.632	0.6666666666666666
2fqw__1__1.A__1.B_with_hs	-6.047	0.5
2fqw__1__1.A__1.B_with_hs	-6.788	0.5
2fqw__1__1.A__1.B_with_hs	-7.287	0.5
2fqw__1__1.A__1.B_with_hs	-8.137	0.6666666666666666
2fqw__1__1.A__1.B_with_hs	-7.466	0.6666666666666666
2fqw__1__1.A__1.B_with_hs	-7.26	0.8333333333333334
2fqw__1__1.A__1.B_with_hs	-7.394	0.5714285714285714
2fqw__1__1.A__1.B_with_hs	-7.702	0.8333333333333334
2fqw__1__1.A__1.B_with_hs	-7.904	0.8333333333333334
2fqw__1__1.A__1.B_with_hs	-5.963	0.42857142857142855
2fqw__1__1.A__1.B_with_hs	-7.0	0.8333333333333334
2fqw__1__1.A__1.B_with_hs	-8.062	0.5714285714285714
2fqw__1__1.A__1.B_with_hs	-8.949	0.8333333333333334
2fqw__1__1.A__1.B_with_hs	-7.421	0.5
2fqw__1__1.A__1.B_with_hs	-8.373	0.6666666666666666
2fqw__1__1.A__1.B_with_hs	-6.838	0.6666666666666666
2fqw__1__1.A__1.B_with_hs	-8.384	0.8571428571428571
2fqw__1__1.A__1.B_with_hs	-7.45	1.0
2fqw__1__1.A__1.B_with_hs	-6.829	0.6666666666666666
2fqw__1__1.A__1.B_with_hs	-8.597	1.0
2fqw__1__1.A__1.B_with_hs	-8.236	0.6666666666666666
2fqw__1__1.A__1.B_with_hs	-6.642	0.7142857142857143
2fqw__1__1.A__1.B_with_hs	-6.013	0.16666666666666666
2fqw__1__1.A__1.B_with_hs	-8.423	0.8333333333333334
2fqw__1__1.A__1.B_with_hs	-7.723	0.6666666666666666
2fqw__1__1.A__1.B_with_hs	-7.456	0.6666666666666666
2fqw__1__1.A__1.B_with_hs	-7.68	1.0
2fqw__1__1.A__1.B_with_hs	-8.319	0.75
2fqw__1__1.A__1.B_with_hs	-7.324	0.5714285714285714
2fqw__1__1.A__1.B_with_hs	-6.318	0.5
2fqw__1__1.A__1.B_with_hs	-6.683	0.6666666666666666
2fqw__1__1.A__1.B_with_hs	-7.393	0.8333333333333334
2fqw__1__1.A__1.B_with_hs	-8.059	0.5714285714285714
2fqw__1__1.A__1.B_with_hs	-8.58	1.0
2fqw__1__1.A__1.B_with_hs	-6.52	0.8333333333333334
2fqw__1__1.A__1.B_with_hs	-7.844	0.5714285714285714
2fqw__1__1.A__1.B_with_hs	-6.252	0.3333333333333333
2fqw__1__1.A__1.B_with_hs	-8.281	1.0
2fqw__1__1.A__1.B_with_hs	-7.425	0.8333333333333334
2fqw__1__1.A__1.B_with_hs	-8.17	0.8333333333333334
2fqw__1__1.A__1.B_with_hs	-7.637	0.3333333333333333
2fqw__1__1.A__1.B_with_hs	-7.557	0.8333333333333334
2fqw__1__1.A__1.B_with_hs	-8.637	0.25
2fqw__1__1.A__1.B_with_hs	-7.812	0.5714285714285714
2fqw__1__1.A__1.B_with_hs	-8.555	1.0
2fqw__1__1.A__1.B_with_hs	-8.601	0.5
2fqw__1__1.A__1.B_with_hs	-8.287	0.8333333333333334
2fqw__1__1.A__1.B_with_hs	-6.508	0.6666666666666666
2fqw__1__1.A__1.B_with_hs	-9.135	0.6666666666666666
2fqw__1__1.A__1.B_with_hs	-6.933	0.6666666666666666
2fqw__1__1.A__1.B_with_hs	-5.83	0.5
2fqw__1__1.A__1.B_with_hs	-6.674	0.6666666666666666
2fqw__1__1.A__1.B_with_hs	-5.763	1.0
2fqw__1__1.A__1.B_with_hs	-7.139	0.8333333333333334
2fqw__1__1.A__1.B_with_hs	-6.959	0.6666666666666666
2fqw__1__1.A__1.B_with_hs	-8.042	0.6666666666666666
2fqw__1__1.A__1.B_with_hs	-6.399	0.6666666666666666
2fqw__1__1.A__1.B_with_hs	-9.19	0.5714285714285714
2fqw__1__1.A__1.B_with_hs	-7.162	0.6666666666666666
2fqw__1__1.A__1.B_with_hs	-8.264	1.0
2fqw__1__1.A__1.B_with_hs	-8.549	1.0
2fqw__1__1.A__1.B_with_hs	-8.071	1.0
2fqw__1__1.A__1.B_with_hs	-7.091	0.42857142857142855
2fqw__1__1.A__1.B_with_hs	-8.106	0.6666666666666666
2fqw__1__1.A__1.B_with_hs	-8.429	1.0
2fqw__1__1.A__1.B_with_hs	-5.506	0.5
2fqw__1__1.A__1.B_with_hs	-7.651	0.5
2fqw__1__1.A__1.B_with_hs	-6.671	0.42857142857142855
2fqw__1__1.A__1.B_with_hs	-8.005	0.6666666666666666
2fqw__1__1.A__1.B_with_hs	-7.708	0.5714285714285714
2fqw__1__1.A__1.B_with_hs	-7.6	0.6666666666666666
2fqw__1__1.A__1.B_with_hs	-7.938	0.6666666666666666
2fqw__1__1.A__1.B_with_hs	-6.44	0.6666666666666666
2fqw__1__1.A__1.B_with_hs	-7.106	0.625
2fqw__1__1.A__1.B_with_hs	-7.839	1.0
2fqw__1__1.A__1.B_with_hs	-7.654	0.8333333333333334
2fqw__1__1.A__1.B_with_hs	-8.048	0.5
2fqw__1__1.A__1.B_with_hs	-8.207	0.6666666666666666
2fqw__1__1.A__1.B_with_hs	-8.119	0.8333333333333334
2fqw__1__1.A__1.B_with_hs	-8.578	1.0
2fqw__1__1.A__1.B_with_hs	-8.372	0.8333333333333334
2fqw__1__1.A__1.B_with_hs	-7.09	0.8333333333333334
2fqw__1__1.A__1.B_with_hs	-8.247	1.0
2fqw__1__1.A__1.B_with_hs	-8.274	0.8333333333333334
2fqw__1__1.A__1.B_with_hs	-7.106	0.5714285714285714
2fqw__1__1.A__1.B_with_hs	-7.173	0.8333333333333334
2fqw__1__1.A__1.B_with_hs	-8.059	1.0
2fqw__1__1.A__1.B_with_hs	-8.615	0.8571428571428571
2fqw__1__1.A__1.B_with_hs	-7.68	0.7142857142857143
2fqw__1__1.A__1.B_with_hs	-7.146	0.5714285714285714
2fqw__1__1.A__1.B_with_hs	-8.534	1.0
6flu__1__1.B__1.R_with_hs	-3.327	0.5
6flu__1__1.B__1.R_with_hs	-3.451	0.25
6flu__1__1.B__1.R_with_hs	-3.582	0.5
6flu__1__1.B__1.R_with_hs	-3.753	0.5
6flu__1__1.B__1.R_with_hs	-3.733	0.2
6flu__1__1.B__1.R_with_hs	-3.478	0.5
6flu__1__1.B__1.R_with_hs	-3.823	0.5
6flu__1__1.B__1.R_with_hs	-4.497	0.25
6flu__1__1.B__1.R_with_hs	-3.953	0.25
6flu__1__1.B__1.R_with_hs	-4.054	0.5
6flu__1__1.B__1.R_with_hs	-3.38	0.5
6flu__1__1.B__1.R_with_hs	-2.668	0.75
6flu__1__1.B__1.R_with_hs	-3.615	0.5
6flu__1__1.B__1.R_with_hs	-5.001	0.25
6flu__1__1.B__1.R_with_hs	-4.035	0.5
6flu__1__1.B__1.R_with_hs	-3.744	0.0
6flu__1__1.B__1.R_with_hs	-4.332	0.4
6flu__1__1.B__1.R_with_hs	-3.754	0.4
6flu__1__1.B__1.R_with_hs	-3.707	0.16666666666666666
6flu__1__1.B__1.R_with_hs	-3.432	0.4
6flu__1__1.B__1.R_with_hs	-2.845	0.5
6flu__1__1.B__1.R_with_hs	-3.13	0.25
6flu__1__1.B__1.R_with_hs	-4.723	0.25
6flu__1__1.B__1.R_with_hs	-3.169	0.16666666666666666
6flu__1__1.B__1.R_with_hs	-3.624	0.25
6flu__1__1.B__1.R_with_hs	-3.412	0.16666666666666666
6flu__1__1.B__1.R_with_hs	-3.995	0.5
6flu__1__1.B__1.R_with_hs	-3.964	0.25
6flu__1__1.B__1.R_with_hs	-3.811	0.75
6flu__1__1.B__1.R_with_hs	-2.828	0.2
6flu__1__1.B__1.R_with_hs	-2.49	0.5
6flu__1__1.B__1.R_with_hs	-2.835	0.75
6flu__1__1.B__1.R_with_hs	-3.848	0.75
6flu__1__1.B__1.R_with_hs	-3.293	0.5
6flu__1__1.B__1.R_with_hs	-3.744	0.5
6flu__1__1.B__1.R_with_hs	-3.246	0.5
6flu__1__1.B__1.R_with_hs	-3.695	0.5
6flu__1__1.B__1.R_with_hs	-2.738	0.0
6flu__1__1.B__1.R_with_hs	-3.323	0.25
6flu__1__1.B__1.R_with_hs	-5.212	0.16666666666666666
6flu__1__1.B__1.R_with_hs	-3.13	0.5
6flu__1__1.B__1.R_with_hs	-2.981	0.0
6flu__1__1.B__1.R_with_hs	-3.3	0.25
6flu__1__1.B__1.R_with_hs	-2.869	0.5
6flu__1__1.B__1.R_with_hs	-3.397	0.2
6flu__1__1.B__1.R_with_hs	-3.881	0.5
6flu__1__1.B__1.R_with_hs	-2.94	0.5
6flu__1__1.B__1.R_with_hs	-2.977	0.25
6flu__1__1.B__1.R_with_hs	-3.805	0.0
6flu__1__1.B__1.R_with_hs	-2.787	0.5
6flu__1__1.B__1.R_with_hs	-3.394	0.5
6flu__1__1.B__1.R_with_hs	-3.349	0.5
6flu__1__1.B__1.R_with_hs	-3.019	0.5
6flu__1__1.B__1.R_with_hs	-3.993	0.5
6flu__1__1.B__1.R_with_hs	-3.231	0.5
6flu__1__1.B__1.R_with_hs	-3.469	0.5
6flu__1__1.B__1.R_with_hs	-3.643	0.25
6flu__1__1.B__1.R_with_hs	-3.219	0.5
6flu__1__1.B__1.R_with_hs	-4.574	0.5
6flu__1__1.B__1.R_with_hs	-3.517	0.5
6flu__1__1.B__1.R_with_hs	-4.308	0.25
6flu__1__1.B__1.R_with_hs	-3.182	0.25
6flu__1__1.B__1.R_with_hs	-3.575	0.5
6flu__1__1.B__1.R_with_hs	-4.316	0.5
6flu__1__1.B__1.R_with_hs	-4.562	0.5
6flu__1__1.B__1.R_with_hs	-3.916	0.5
6flu__1__1.B__1.R_with_hs	-3.597	0.14285714285714285
6flu__1__1.B__1.R_with_hs	-3.906	0.25
6flu__1__1.B__1.R_with_hs	-3.084	0.5
6flu__1__1.B__1.R_with_hs	-2.833	0.25
6flu__1__1.B__1.R_with_hs	-3.472	0.5
6flu__1__1.B__1.R_with_hs	-4.194	0.5
6flu__1__1.B__1.R_with_hs	-4.111	0.5
6flu__1__1.B__1.R_with_hs	-3.598	0.4
6flu__1__1.B__1.R_with_hs	-3.576	0.0
6flu__1__1.B__1.R_with_hs	-3.639	0.25
6flu__1__1.B__1.R_with_hs	-2.839	0.25
6flu__1__1.B__1.R_with_hs	-3.726	0.0
6flu__1__1.B__1.R_with_hs	-3.136	0.16666666666666666
6flu__1__1.B__1.R_with_hs	-4.063	0.25
6flu__1__1.B__1.R_with_hs	-4.117	0.5
6flu__1__1.B__1.R_with_hs	-3.495	0.4
6flu__1__1.B__1.R_with_hs	-3.433	0.5
6flu__1__1.B__1.R_with_hs	-4.154	0.0
6flu__1__1.B__1.R_with_hs	-3.325	0.5
6flu__1__1.B__1.R_with_hs	-4.413	0.5
6flu__1__1.B__1.R_with_hs	-3.323	0.25
6flu__1__1.B__1.R_with_hs	-3.886	0.25
6flu__1__1.B__1.R_with_hs	-3.398	0.5
6flu__1__1.B__1.R_with_hs	-3.696	0.25
6flu__1__1.B__1.R_with_hs	-3.244	0.5
6flu__1__1.B__1.R_with_hs	-3.53	0.4
6flu__1__1.B__1.R_with_hs	-3.579	0.25
6flu__1__1.B__1.R_with_hs	-3.565	0.25
5fsc__1__2.A__2.D_with_hs	-2.662	0.3333333333333333
5fsc__1__2.A__2.D_with_hs	-2.023	1.0
5fsc__1__2.A__2.D_with_hs	-3.196	0.0
5fsc__1__2.A__2.D_with_hs	-3.136	0.0
5fsc__1__2.A__2.D_with_hs	-2.61	0.5
5fsc__1__2.A__2.D_with_hs	-3.009	0.3333333333333333
5fsc__1__2.A__2.D_with_hs	-3.262	0.5
5fsc__1__2.A__2.D_with_hs	-2.263	0.3333333333333333
5fsc__1__2.A__2.D_with_hs	-2.816	0.3333333333333333
5fsc__1__2.A__2.D_with_hs	-3.148	0.6666666666666666
5fsc__1__2.A__2.D_with_hs	-2.88	0.5
5fsc__1__2.A__2.D_with_hs	-2.865	0.5
5fsc__1__2.A__2.D_with_hs	-2.691	0.3333333333333333
5fsc__1__2.A__2.D_with_hs	-3.047	0.5
5fsc__1__2.A__2.D_with_hs	-2.464	1.0
5fsc__1__2.A__2.D_with_hs	-2.967	0.5
5fsc__1__2.A__2.D_with_hs	-3.118	1.0
5fsc__1__2.A__2.D_with_hs	-2.564	0.0
5fsc__1__2.A__2.D_with_hs	-3.21	0.5
5fsc__1__2.A__2.D_with_hs	-3.361	0.5
5fsc__1__2.A__2.D_with_hs	-2.089	0.0
5fsc__1__2.A__2.D_with_hs	-3.27	0.6666666666666666
5fsc__1__2.A__2.D_with_hs	-3.039	0.3333333333333333
5fsc__1__2.A__2.D_with_hs	-2.932	0.3333333333333333
5fsc__1__2.A__2.D_with_hs	-2.881	0.0
5fsc__1__2.A__2.D_with_hs	-1.668	1.0
5fsc__1__2.A__2.D_with_hs	-2.805	1.0
5fsc__1__2.A__2.D_with_hs	-2.443	0.0
5fsc__1__2.A__2.D_with_hs	-3.269	0.0
5fsc__1__2.A__2.D_with_hs	-3.119	0.6666666666666666
5fsc__1__2.A__2.D_with_hs	-2.929	0.6666666666666666
5fsc__1__2.A__2.D_with_hs	-2.986	0.3333333333333333
5fsc__1__2.A__2.D_with_hs	-2.483	0.3333333333333333
5fsc__1__2.A__2.D_with_hs	-2.757	0.0
5fsc__1__2.A__2.D_with_hs	-3.041	0.3333333333333333
5fsc__1__2.A__2.D_with_hs	-2.429	0.5
5fsc__1__2.A__2.D_with_hs	-2.32	0.3333333333333333
5fsc__1__2.A__2.D_with_hs	-2.226	0.3333333333333333
5fsc__1__2.A__2.D_with_hs	-2.646	0.0
5fsc__1__2.A__2.D_with_hs	-3.148	0.0
5fsc__1__2.A__2.D_with_hs	-3.325	0.5
5fsc__1__2.A__2.D_with_hs	-1.828	0.3333333333333333
5fsc__1__2.A__2.D_with_hs	-2.437	0.6666666666666666
5fsc__1__2.A__2.D_with_hs	-2.487	0.5
5fsc__1__2.A__2.D_with_hs	-2.644	0.5
5fsc__1__2.A__2.D_with_hs	-2.935	0.0
5fsc__1__2.A__2.D_with_hs	-2.9	0.0
5fsc__1__2.A__2.D_with_hs	-2.88	0.0
5fsc__1__2.A__2.D_with_hs	-2.117	0.3333333333333333
5fsc__1__2.A__2.D_with_hs	-3.006	1.0
5fsc__1__2.A__2.D_with_hs	-3.208	0.5
5fsc__1__2.A__2.D_with_hs	-2.986	0.0
5fsc__1__2.A__2.D_with_hs	-2.523	0.3333333333333333
5fsc__1__2.A__2.D_with_hs	-3.037	0.3333333333333333
5fsc__1__2.A__2.D_with_hs	-2.615	0.5
5fsc__1__2.A__2.D_with_hs	-3.153	1.0
5fsc__1__2.A__2.D_with_hs	-2.855	0.3333333333333333
5fsc__1__2.A__2.D_with_hs	-2.788	0.0
5fsc__1__2.A__2.D_with_hs	-3.155	0.5
5fsc__1__2.A__2.D_with_hs	-2.69	1.0
5fsc__1__2.A__2.D_with_hs	-2.116	0.5
5fsc__1__2.A__2.D_with_hs	-1.395	0.5
5fsc__1__2.A__2.D_with_hs	-2.201	1.0
5fsc__1__2.A__2.D_with_hs	-1.615	0.0
5fsc__1__2.A__2.D_with_hs	-2.208	0.0
5fsc__1__2.A__2.D_with_hs	-2.978	1.0
5fsc__1__2.A__2.D_with_hs	-2.757	0.5
5fsc__1__2.A__2.D_with_hs	-2.777	1.0
5fsc__1__2.A__2.D_with_hs	-2.377	0.3333333333333333
5fsc__1__2.A__2.D_with_hs	-2.778	0.3333333333333333
5fsc__1__2.A__2.D_with_hs	-3.254	0.6666666666666666
5fsc__1__2.A__2.D_with_hs	-2.486	0.0
5fsc__1__2.A__2.D_with_hs	-2.812	0.6666666666666666
5fsc__1__2.A__2.D_with_hs	-2.601	0.0
5fsc__1__2.A__2.D_with_hs	-3.271	0.3333333333333333
5fsc__1__2.A__2.D_with_hs	-3.581	0.5
5fsc__1__2.A__2.D_with_hs	-1.462	0.0
5fsc__1__2.A__2.D_with_hs	-3.348	0.0
5fsc__1__2.A__2.D_with_hs	-2.309	1.0
5fsc__1__2.A__2.D_with_hs	-2.291	0.6666666666666666
5fsc__1__2.A__2.D_with_hs	-2.556	0.0
5fsc__1__2.A__2.D_with_hs	-2.846	1.0
5fsc__1__2.A__2.D_with_hs	-3.396	0.5
5fsc__1__2.A__2.D_with_hs	-2.73	1.0
5fsc__1__2.A__2.D_with_hs	-2.471	0.6666666666666666
5fsc__1__2.A__2.D_with_hs	-3.526	0.3333333333333333
5fsc__1__2.A__2.D_with_hs	-3.592	0.0
5fsc__1__2.A__2.D_with_hs	-3.029	0.3333333333333333
5fsc__1__2.A__2.D_with_hs	-2.719	0.5
5fsc__1__2.A__2.D_with_hs	-3.088	0.0
5fsc__1__2.A__2.D_with_hs	-3.111	0.3333333333333333
5fsc__1__2.A__2.D_with_hs	-1.93	0.5
5fsc__1__2.A__2.D_with_hs	-2.482	0.5
5fsc__1__2.A__2.D_with_hs	-2.714	0.6666666666666666
5fsc__1__2.A__2.D_with_hs	-2.993	1.0
5fsc__1__2.A__2.D_with_hs	-2.354	0.6666666666666666
5fsc__1__2.A__2.D_with_hs	-2.828	0.3333333333333333
5fsc__1__2.A__2.D_with_hs	-2.682	0.5
6f5w__1__1.B__1.HA_with_hs	-4.295	0.5
6f5w__1__1.B__1.HA_with_hs	-4.014	0.5
6f5w__1__1.B__1.HA_with_hs	-3.662	0.0
6f5w__1__1.B__1.HA_with_hs	-3.889	0.3333333333333333
6f5w__1__1.B__1.HA_with_hs	-4.666	0.5
6f5w__1__1.B__1.HA_with_hs	-3.958	1.0
6f5w__1__1.B__1.HA_with_hs	-4.011	1.0
6f5w__1__1.B__1.HA_with_hs	-3.635	0.5
6f5w__1__1.B__1.HA_with_hs	-4.045	0.5
6f5w__1__1.B__1.HA_with_hs	-3.645	0.0
6f5w__1__1.B__1.HA_with_hs	-4.25	1.0
6f5w__1__1.B__1.HA_with_hs	-4.202	1.0
6f5w__1__1.B__1.HA_with_hs	-4.867	0.5
6f5w__1__1.B__1.HA_with_hs	-4.014	1.0
6f5w__1__1.B__1.HA_with_hs	-4.085	0.5
6f5w__1__1.B__1.HA_with_hs	-4.182	1.0
6f5w__1__1.B__1.HA_with_hs	-3.332	0.0
6f5w__1__1.B__1.HA_with_hs	-4.68	0.3333333333333333
6f5w__1__1.B__1.HA_with_hs	-3.868	1.0
6f5w__1__1.B__1.HA_with_hs	-3.788	0.5
6f5w__1__1.B__1.HA_with_hs	-4.779	0.5
6f5w__1__1.B__1.HA_with_hs	-3.958	1.0
6f5w__1__1.B__1.HA_with_hs	-4.302	0.5
6f5w__1__1.B__1.HA_with_hs	-4.374	0.3333333333333333
6f5w__1__1.B__1.HA_with_hs	-4.426	0.3333333333333333
6f5w__1__1.B__1.HA_with_hs	-3.937	1.0
6f5w__1__1.B__1.HA_with_hs	-3.782	0.5
6f5w__1__1.B__1.HA_with_hs	-4.354	0.3333333333333333
6f5w__1__1.B__1.HA_with_hs	-2.843	1.0
6f5w__1__1.B__1.HA_with_hs	-4.344	0.0
6f5w__1__1.B__1.HA_with_hs	-3.844	0.3333333333333333
6f5w__1__1.B__1.HA_with_hs	-3.72	0.3333333333333333
6f5w__1__1.B__1.HA_with_hs	-4.291	1.0
6f5w__1__1.B__1.HA_with_hs	-4.59	0.3333333333333333
6f5w__1__1.B__1.HA_with_hs	-3.849	0.3333333333333333
6f5w__1__1.B__1.HA_with_hs	-4.212	1.0
6f5w__1__1.B__1.HA_with_hs	-3.822	0.0
6f5w__1__1.B__1.HA_with_hs	-4.0	0.5
6f5w__1__1.B__1.HA_with_hs	-4.257	0.3333333333333333
6f5w__1__1.B__1.HA_with_hs	-3.518	0.5
6f5w__1__1.B__1.HA_with_hs	-3.714	0.0
6f5w__1__1.B__1.HA_with_hs	-4.207	1.0
6f5w__1__1.B__1.HA_with_hs	-3.189	1.0
6f5w__1__1.B__1.HA_with_hs	-3.562	0.0
6f5w__1__1.B__1.HA_with_hs	-3.501	0.5
6f5w__1__1.B__1.HA_with_hs	-2.905	1.0
6f5w__1__1.B__1.HA_with_hs	-3.413	0.5
6f5w__1__1.B__1.HA_with_hs	-4.39	1.0
6f5w__1__1.B__1.HA_with_hs	-3.62	0.0
6f5w__1__1.B__1.HA_with_hs	-3.975	0.25
6f5w__1__1.B__1.HA_with_hs	-4.337	0.3333333333333333
6f5w__1__1.B__1.HA_with_hs	-3.398	1.0
6f5w__1__1.B__1.HA_with_hs	-3.704	1.0
6f5w__1__1.B__1.HA_with_hs	-4.723	1.0
6f5w__1__1.B__1.HA_with_hs	-3.496	0.3333333333333333
6f5w__1__1.B__1.HA_with_hs	-4.412	0.0
6f5w__1__1.B__1.HA_with_hs	-3.943	0.5
6f5w__1__1.B__1.HA_with_hs	-3.917	1.0
6f5w__1__1.B__1.HA_with_hs	-2.67	0.5
6f5w__1__1.B__1.HA_with_hs	-4.358	1.0
6f5w__1__1.B__1.HA_with_hs	-2.521	0.3333333333333333
6f5w__1__1.B__1.HA_with_hs	-3.962	0.3333333333333333
6f5w__1__1.B__1.HA_with_hs	-4.2	1.0
6f5w__1__1.B__1.HA_with_hs	-4.028	1.0
6f5w__1__1.B__1.HA_with_hs	-3.717	0.6666666666666666
6f5w__1__1.B__1.HA_with_hs	-4.485	0.5
6f5w__1__1.B__1.HA_with_hs	-3.399	1.0
6f5w__1__1.B__1.HA_with_hs	-4.526	1.0
6f5w__1__1.B__1.HA_with_hs	-4.914	1.0
6f5w__1__1.B__1.HA_with_hs	-4.183	1.0
6f5w__1__1.B__1.HA_with_hs	-3.897	0.3333333333333333
6f5w__1__1.B__1.HA_with_hs	-4.69	0.6666666666666666
6f5w__1__1.B__1.HA_with_hs	-3.711	1.0
6f5w__1__1.B__1.HA_with_hs	-4.136	0.5
6f5w__1__1.B__1.HA_with_hs	-3.629	0.5
6f5w__1__1.B__1.HA_with_hs	-4.421	0.3333333333333333
6f5w__1__1.B__1.HA_with_hs	-4.383	1.0
6f5w__1__1.B__1.HA_with_hs	-3.915	0.5
6f5w__1__1.B__1.HA_with_hs	-4.564	0.6666666666666666
6f5w__1__1.B__1.HA_with_hs	-4.416	1.0
6f5w__1__1.B__1.HA_with_hs	-4.312	0.5
6f5w__1__1.B__1.HA_with_hs	-3.972	1.0
6f5w__1__1.B__1.HA_with_hs	-3.699	0.3333333333333333
6f5w__1__1.B__1.HA_with_hs	-4.462	1.0
6f5w__1__1.B__1.HA_with_hs	-3.764	0.0
6f5w__1__1.B__1.HA_with_hs	-4.059	0.5
6f5w__1__1.B__1.HA_with_hs	-3.692	0.5
6f5w__1__1.B__1.HA_with_hs	-4.215	0.0
6f5w__1__1.B__1.HA_with_hs	-3.659	0.3333333333333333
6f5w__1__1.B__1.HA_with_hs	-3.179	0.0
6f5w__1__1.B__1.HA_with_hs	-3.596	0.0
6f5w__1__1.B__1.HA_with_hs	-3.925	0.5
6f5w__1__1.B__1.HA_with_hs	-3.702	1.0
6f5w__1__1.B__1.HA_with_hs	-3.275	0.3333333333333333
6f5w__1__1.B__1.HA_with_hs	-3.733	0.6666666666666666
6f5w__1__1.B__1.HA_with_hs	-4.187	0.5
6f5w__1__1.B__1.HA_with_hs	-4.331	0.5
6f5w__1__1.B__1.HA_with_hs	-4.17	0.25
5fog__3__1.D__1.M_with_hs	-6.576	0.3333333333333333
5fog__3__1.D__1.M_with_hs	-7.032	0.18181818181818182
5fog__3__1.D__1.M_with_hs	-7.251	0.2222222222222222
5fog__3__1.D__1.M_with_hs	-7.318	0.45454545454545453
5fog__3__1.D__1.M_with_hs	-7.169	0.25
5fog__3__1.D__1.M_with_hs	-7.637	0.4444444444444444
5fog__3__1.D__1.M_with_hs	-5.617	0.36363636363636365
5fog__3__1.D__1.M_with_hs	-6.032	0.4444444444444444
5fog__3__1.D__1.M_with_hs	-5.994	0.16666666666666666
5fog__3__1.D__1.M_with_hs	-5.594	0.5
5fog__3__1.D__1.M_with_hs	-6.452	0.2222222222222222
5fog__3__1.D__1.M_with_hs	-9.295	0.18181818181818182
5fog__3__1.D__1.M_with_hs	-5.101	0.3333333333333333
5fog__3__1.D__1.M_with_hs	-7.509	0.3333333333333333
5fog__3__1.D__1.M_with_hs	-7.32	0.3
5fog__3__1.D__1.M_with_hs	-6.195	0.2222222222222222
5fog__3__1.D__1.M_with_hs	-5.903	0.4166666666666667
5fog__3__1.D__1.M_with_hs	-7.018	0.18181818181818182
5fog__3__1.D__1.M_with_hs	-7.408	0.2
5fog__3__1.D__1.M_with_hs	-5.358	0.5555555555555556
5fog__3__1.D__1.M_with_hs	-6.81	0.125
5fog__3__1.D__1.M_with_hs	-5.979	0.5555555555555556
5fog__3__1.D__1.M_with_hs	-5.9	0.36363636363636365
5fog__3__1.D__1.M_with_hs	-6.109	0.3
5fog__3__1.D__1.M_with_hs	-7.658	0.2222222222222222
5fog__3__1.D__1.M_with_hs	-6.052	0.0
5fog__3__1.D__1.M_with_hs	-7.141	0.6666666666666666
5fog__3__1.D__1.M_with_hs	-8.135	0.2222222222222222
5fog__3__1.D__1.M_with_hs	-6.754	0.5
5fog__3__1.D__1.M_with_hs	-7.527	0.375
5fog__3__1.D__1.M_with_hs	-6.782	0.3
5fog__3__1.D__1.M_with_hs	-5.971	0.5454545454545454
5fog__3__1.D__1.M_with_hs	-7.601	0.45454545454545453
5fog__3__1.D__1.M_with_hs	-5.613	0.5555555555555556
5fog__3__1.D__1.M_with_hs	-7.626	0.3333333333333333
5fog__3__1.D__1.M_with_hs	-6.85	0.5555555555555556
5fog__3__1.D__1.M_with_hs	-6.756	0.36363636363636365
5fog__3__1.D__1.M_with_hs	-5.628	0.5
5fog__3__1.D__1.M_with_hs	-9.268	0.1111111111111111
5fog__3__1.D__1.M_with_hs	-5.625	0.3
5fog__3__1.D__1.M_with_hs	-6.908	0.4166666666666667
5fog__3__1.D__1.M_with_hs	-6.444	0.2222222222222222
5fog__3__1.D__1.M_with_hs	-6.394	0.5
5fog__3__1.D__1.M_with_hs	-7.497	0.375
5fog__3__1.D__1.M_with_hs	-7.451	0.5555555555555556
5fog__3__1.D__1.M_with_hs	-7.313	0.6666666666666666
5fog__3__1.D__1.M_with_hs	-5.473	0.36363636363636365
5fog__3__1.D__1.M_with_hs	-5.227	0.4444444444444444
5fog__3__1.D__1.M_with_hs	-7.289	0.25
5fog__3__1.D__1.M_with_hs	-6.836	0.3
5fog__3__1.D__1.M_with_hs	-7.025	0.2727272727272727
5fog__3__1.D__1.M_with_hs	-6.603	0.25
5fog__3__1.D__1.M_with_hs	-6.698	0.4444444444444444
5fog__3__1.D__1.M_with_hs	-6.244	0.2222222222222222
5fog__3__1.D__1.M_with_hs	-7.186	0.375
5fog__3__1.D__1.M_with_hs	-7.877	0.2222222222222222
5fog__3__1.D__1.M_with_hs	-7.499	0.4
5fog__3__1.D__1.M_with_hs	-6.712	0.25
5fog__3__1.D__1.M_with_hs	-5.909	0.4444444444444444
5fog__3__1.D__1.M_with_hs	-6.873	0.2222222222222222
5fog__3__1.D__1.M_with_hs	-6.321	0.3
5fog__3__1.D__1.M_with_hs	-6.425	0.45454545454545453
5fog__3__1.D__1.M_with_hs	-7.5	0.2727272727272727
5fog__3__1.D__1.M_with_hs	-7.065	0.23076923076923078
5fog__3__1.D__1.M_with_hs	-5.904	0.1111111111111111
5fog__3__1.D__1.M_with_hs	-7.766	0.25
5fog__3__1.D__1.M_with_hs	-7.57	0.4
5fog__3__1.D__1.M_with_hs	-8.269	0.4444444444444444
5fog__3__1.D__1.M_with_hs	-6.993	0.36363636363636365
5fog__3__1.D__1.M_with_hs	-7.881	0.4
5fog__3__1.D__1.M_with_hs	-6.638	0.3333333333333333
5fog__3__1.D__1.M_with_hs	-6.248	0.125
5fog__3__1.D__1.M_with_hs	-5.899	0.3
5fog__3__1.D__1.M_with_hs	-6.752	0.125
5fog__3__1.D__1.M_with_hs	-6.289	0.2727272727272727
5fog__3__1.D__1.M_with_hs	-6.913	0.3333333333333333
5fog__3__1.D__1.M_with_hs	-8.225	0.5
5fog__3__1.D__1.M_with_hs	-5.728	0.875
5fog__3__1.D__1.M_with_hs	-5.126	0.45454545454545453
5fog__3__1.D__1.M_with_hs	-6.21	0.4
5fog__3__1.D__1.M_with_hs	-6.194	0.3333333333333333
5fog__3__1.D__1.M_with_hs	-6.513	0.2727272727272727
5fog__3__1.D__1.M_with_hs	-6.664	0.6
5fog__3__1.D__1.M_with_hs	-6.42	0.45454545454545453
5fog__3__1.D__1.M_with_hs	-7.072	0.1
5fog__3__1.D__1.M_with_hs	-7.748	0.6
5fog__3__1.D__1.M_with_hs	-6.904	0.2857142857142857
5fog__3__1.D__1.M_with_hs	-6.746	0.4166666666666667
5fog__3__1.D__1.M_with_hs	-7.376	0.16666666666666666
5fog__3__1.D__1.M_with_hs	-8.835	0.2222222222222222
5fra__4__1.D__1.L_with_hs	-4.212	0.7142857142857143
5fra__4__1.D__1.L_with_hs	-4.798	0.8333333333333334
5fra__4__1.D__1.L_with_hs	-3.432	0.5
5fra__4__1.D__1.L_with_hs	-4.262	0.16666666666666666
5fra__4__1.D__1.L_with_hs	-4.15	0.6666666666666666
5fra__4__1.D__1.L_with_hs	-4.25	0.42857142857142855
5fra__4__1.D__1.L_with_hs	-3.798	0.5
5fra__4__1.D__1.L_with_hs	-3.762	0.6666666666666666
5fra__4__1.D__1.L_with_hs	-4.704	0.6666666666666666
5fra__4__1.D__1.L_with_hs	-3.967	0.6666666666666666
5fra__4__1.D__1.L_with_hs	-4.268	0.7142857142857143
5fra__4__1.D__1.L_with_hs	-4.157	0.6666666666666666
5fra__4__1.D__1.L_with_hs	-3.315	1.0
5fra__4__1.D__1.L_with_hs	-2.953	0.5714285714285714
5fra__4__1.D__1.L_with_hs	-3.937	0.5
5fra__4__1.D__1.L_with_hs	-3.375	0.5
5fra__4__1.D__1.L_with_hs	-3.708	0.5714285714285714
5fra__4__1.D__1.L_with_hs	-4.044	0.6666666666666666
5fra__4__1.D__1.L_with_hs	-4.153	0.6666666666666666
5fra__4__1.D__1.L_with_hs	-3.273	0.5
5fra__4__1.D__1.L_with_hs	-4.259	0.5
5fra__4__1.D__1.L_with_hs	-4.269	0.5714285714285714
5fra__4__1.D__1.L_with_hs	-3.309	0.6666666666666666
5fra__4__1.D__1.L_with_hs	-2.979	0.14285714285714285
5fra__4__1.D__1.L_with_hs	-3.595	0.6666666666666666
5fra__4__1.D__1.L_with_hs	-3.194	0.7142857142857143
5fra__4__1.D__1.L_with_hs	-3.917	0.5714285714285714
5fra__4__1.D__1.L_with_hs	-4.372	0.6666666666666666
5fra__4__1.D__1.L_with_hs	-3.2	0.5
5fra__4__1.D__1.L_with_hs	-3.259	0.6666666666666666
5fra__4__1.D__1.L_with_hs	-4.409	0.6666666666666666
5fra__4__1.D__1.L_with_hs	-3.966	0.5714285714285714
5fra__4__1.D__1.L_with_hs	-3.266	0.7142857142857143
5fra__4__1.D__1.L_with_hs	-3.746	0.6666666666666666
5fra__4__1.D__1.L_with_hs	-3.43	0.375
5fra__4__1.D__1.L_with_hs	-3.609	0.625
5fra__4__1.D__1.L_with_hs	-4.095	0.6666666666666666
5fra__4__1.D__1.L_with_hs	-3.494	0.5
5fra__4__1.D__1.L_with_hs	-3.107	0.6666666666666666
5fra__4__1.D__1.L_with_hs	-3.23	0.6666666666666666
5fra__4__1.D__1.L_with_hs	-3.708	0.6666666666666666
5fra__4__1.D__1.L_with_hs	-4.686	0.5714285714285714
5fra__4__1.D__1.L_with_hs	-2.919	0.7142857142857143
5fra__4__1.D__1.L_with_hs	-3.231	0.6666666666666666
5fra__4__1.D__1.L_with_hs	-2.615	0.6666666666666666
5fra__4__1.D__1.L_with_hs	-3.7	0.5
5fra__4__1.D__1.L_with_hs	-3.165	0.8333333333333334
5fra__4__1.D__1.L_with_hs	-3.569	0.6666666666666666
5fra__4__1.D__1.L_with_hs	-3.706	0.5
5fra__4__1.D__1.L_with_hs	-2.645	0.6666666666666666
5fra__4__1.D__1.L_with_hs	-3.746	0.7142857142857143
5fra__4__1.D__1.L_with_hs	-3.602	0.5555555555555556
5fra__4__1.D__1.L_with_hs	-3.919	0.6666666666666666
5fra__4__1.D__1.L_with_hs	-3.755	1.0
5fra__4__1.D__1.L_with_hs	-3.758	0.7142857142857143
5fra__4__1.D__1.L_with_hs	-3.425	0.6666666666666666
5fra__4__1.D__1.L_with_hs	-3.064	1.0
5fra__4__1.D__1.L_with_hs	-4.109	0.6666666666666666
5fra__4__1.D__1.L_with_hs	-3.796	0.3333333333333333
5fra__4__1.D__1.L_with_hs	-3.477	0.5
5fra__4__1.D__1.L_with_hs	-2.562	0.6666666666666666
5fra__4__1.D__1.L_with_hs	-3.55	0.6666666666666666
5fra__4__1.D__1.L_with_hs	-3.89	0.6666666666666666
5fra__4__1.D__1.L_with_hs	-3.273	0.6666666666666666
5fra__4__1.D__1.L_with_hs	-3.905	0.8333333333333334
5fra__4__1.D__1.L_with_hs	-3.603	0.6666666666666666
5fra__4__1.D__1.L_with_hs	-3.163	0.8333333333333334
5fra__4__1.D__1.L_with_hs	-3.134	0.6666666666666666
5fra__4__1.D__1.L_with_hs	-3.075	0.6666666666666666
5fra__4__1.D__1.L_with_hs	-3.182	0.5714285714285714
5fra__4__1.D__1.L_with_hs	-2.644	0.8333333333333334
5fra__4__1.D__1.L_with_hs	-3.399	0.6666666666666666
5fra__4__1.D__1.L_with_hs	-2.699	0.4444444444444444
5fra__4__1.D__1.L_with_hs	-4.533	0.6666666666666666
5fra__4__1.D__1.L_with_hs	-2.867	0.6666666666666666
5fra__4__1.D__1.L_with_hs	-3.358	0.6666666666666666
5fra__4__1.D__1.L_with_hs	-3.39	0.5
5fra__4__1.D__1.L_with_hs	-4.65	0.5714285714285714
5fra__4__1.D__1.L_with_hs	-3.895	0.5714285714285714
5fra__4__1.D__1.L_with_hs	-4.176	0.8333333333333334
5fra__4__1.D__1.L_with_hs	-4.047	0.5
5fra__4__1.D__1.L_with_hs	-3.794	0.6666666666666666
5fra__4__1.D__1.L_with_hs	-3.982	0.6666666666666666
5fra__4__1.D__1.L_with_hs	-4.025	0.5714285714285714
5fra__4__1.D__1.L_with_hs	-3.861	0.6666666666666666
5fra__4__1.D__1.L_with_hs	-3.753	0.5
5fra__4__1.D__1.L_with_hs	-3.833	0.6666666666666666
5fra__4__1.D__1.L_with_hs	-4.492	0.6666666666666666
5fra__4__1.D__1.L_with_hs	-4.28	0.42857142857142855
5fra__4__1.D__1.L_with_hs	-3.848	0.8333333333333334
5fra__4__1.D__1.L_with_hs	-3.652	0.6666666666666666
5fra__4__1.D__1.L_with_hs	-2.882	0.8333333333333334
5fra__4__1.D__1.L_with_hs	-3.757	0.42857142857142855
5fra__4__1.D__1.L_with_hs	-4.555	0.5
5fra__4__1.D__1.L_with_hs	-3.576	0.6666666666666666
6fhy__1__1.A__1.C_with_hs	-4.493	0.2
6fhy__1__1.A__1.C_with_hs	-3.935	0.5
6fhy__1__1.A__1.C_with_hs	-3.289	0.5
6fhy__1__1.A__1.C_with_hs	-3.321	0.6666666666666666
6fhy__1__1.A__1.C_with_hs	-3.469	1.0
6fhy__1__1.A__1.C_with_hs	-3.721	0.5
6fhy__1__1.A__1.C_with_hs	-4.0	0.3333333333333333
6fhy__1__1.A__1.C_with_hs	-3.913	0.0
6fhy__1__1.A__1.C_with_hs	-4.095	1.0
6fhy__1__1.A__1.C_with_hs	-4.23	0.6666666666666666
6fhy__1__1.A__1.C_with_hs	-3.81	0.25
6fhy__1__1.A__1.C_with_hs	-3.679	0.0
6fhy__1__1.A__1.C_with_hs	-4.683	0.25
6fhy__1__1.A__1.C_with_hs	-4.198	0.5
6fhy__1__1.A__1.C_with_hs	-4.666	0.5
6fhy__1__1.A__1.C_with_hs	-3.44	0.6666666666666666
6fhy__1__1.A__1.C_with_hs	-4.805	0.2
6fhy__1__1.A__1.C_with_hs	-4.304	0.25
6fhy__1__1.A__1.C_with_hs	-4.945	0.5
6fhy__1__1.A__1.C_with_hs	-4.011	0.5
6fhy__1__1.A__1.C_with_hs	-4.685	1.0
6fhy__1__1.A__1.C_with_hs	-3.373	0.3333333333333333
6fhy__1__1.A__1.C_with_hs	-4.248	1.0
6fhy__1__1.A__1.C_with_hs	-4.695	0.0
6fhy__1__1.A__1.C_with_hs	-4.325	0.25
6fhy__1__1.A__1.C_with_hs	-4.215	0.6666666666666666
6fhy__1__1.A__1.C_with_hs	-3.55	0.0
6fhy__1__1.A__1.C_with_hs	-3.934	0.5
6fhy__1__1.A__1.C_with_hs	-4.507	0.0
6fhy__1__1.A__1.C_with_hs	-3.41	0.3333333333333333
6fhy__1__1.A__1.C_with_hs	-3.447	0.6666666666666666
6fhy__1__1.A__1.C_with_hs	-5.435	0.0
6fhy__1__1.A__1.C_with_hs	-4.218	0.0
6fhy__1__1.A__1.C_with_hs	-3.847	0.3333333333333333
6fhy__1__1.A__1.C_with_hs	-3.84	0.6666666666666666
6fhy__1__1.A__1.C_with_hs	-4.2	1.0
6fhy__1__1.A__1.C_with_hs	-3.244	0.4
6fhy__1__1.A__1.C_with_hs	-4.701	0.5
6fhy__1__1.A__1.C_with_hs	-3.782	0.5
6fhy__1__1.A__1.C_with_hs	-4.118	0.3333333333333333
6fhy__1__1.A__1.C_with_hs	-3.917	0.6666666666666666
6fhy__1__1.A__1.C_with_hs	-4.646	0.6666666666666666
6fhy__1__1.A__1.C_with_hs	-4.765	0.0
6fhy__1__1.A__1.C_with_hs	-3.501	0.2
6fhy__1__1.A__1.C_with_hs	-4.013	0.5
6fhy__1__1.A__1.C_with_hs	-5.49	1.0
6fhy__1__1.A__1.C_with_hs	-4.013	0.0
6fhy__1__1.A__1.C_with_hs	-4.1	0.5
6fhy__1__1.A__1.C_with_hs	-3.931	0.0
6fhy__1__1.A__1.C_with_hs	-4.468	0.3333333333333333
6fhy__1__1.A__1.C_with_hs	-4.078	0.0
6fhy__1__1.A__1.C_with_hs	-3.392	1.0
6fhy__1__1.A__1.C_with_hs	-4.282	0.6666666666666666
6fhy__1__1.A__1.C_with_hs	-4.269	1.0
6fhy__1__1.A__1.C_with_hs	-4.764	0.0
6fhy__1__1.A__1.C_with_hs	-3.881	0.2
6fhy__1__1.A__1.C_with_hs	-3.955	0.6666666666666666
6fhy__1__1.A__1.C_with_hs	-3.796	0.6666666666666666
6fhy__1__1.A__1.C_with_hs	-4.366	0.0
6fhy__1__1.A__1.C_with_hs	-3.221	1.0
6fhy__1__1.A__1.C_with_hs	-5.295	0.0
6fhy__1__1.A__1.C_with_hs	-5.012	0.5
6fhy__1__1.A__1.C_with_hs	-4.001	0.6666666666666666
6fhy__1__1.A__1.C_with_hs	-4.499	0.3333333333333333
6fhy__1__1.A__1.C_with_hs	-4.712	1.0
6fhy__1__1.A__1.C_with_hs	-4.035	0.0
6fhy__1__1.A__1.C_with_hs	-4.009	0.3333333333333333
6fhy__1__1.A__1.C_with_hs	-4.1	0.6666666666666666
6fhy__1__1.A__1.C_with_hs	-4.235	0.6666666666666666
6fhy__1__1.A__1.C_with_hs	-3.546	0.6666666666666666
6fhy__1__1.A__1.C_with_hs	-3.844	0.0
6fhy__1__1.A__1.C_with_hs	-3.649	1.0
6fhy__1__1.A__1.C_with_hs	-3.396	0.0
6fhy__1__1.A__1.C_with_hs	-4.312	1.0
6fhy__1__1.A__1.C_with_hs	-3.843	0.4
6fhy__1__1.A__1.C_with_hs	-3.947	0.5
6fhy__1__1.A__1.C_with_hs	-4.359	0.3333333333333333
6fhy__1__1.A__1.C_with_hs	-3.387	0.3333333333333333
6fhy__1__1.A__1.C_with_hs	-4.432	0.5
6fhy__1__1.A__1.C_with_hs	-3.961	0.5
6fhy__1__1.A__1.C_with_hs	-4.477	0.0
6fhy__1__1.A__1.C_with_hs	-4.827	0.25
6fhy__1__1.A__1.C_with_hs	-5.28	0.6666666666666666
6fhy__1__1.A__1.C_with_hs	-4.767	0.6666666666666666
6fhy__1__1.A__1.C_with_hs	-3.398	0.5
6fhy__1__1.A__1.C_with_hs	-4.127	0.2
6fhy__1__1.A__1.C_with_hs	-4.557	0.3333333333333333
6fhy__1__1.A__1.C_with_hs	-3.559	0.5
6fhy__1__1.A__1.C_with_hs	-4.441	0.25
6fhy__1__1.A__1.C_with_hs	-4.406	0.6666666666666666
6fhy__1__1.A__1.C_with_hs	-5.011	0.25
6fhy__1__1.A__1.C_with_hs	-4.474	0.2
6fhy__1__1.A__1.C_with_hs	-3.755	0.25
6fhy__1__1.A__1.C_with_hs	-4.596	0.0
6fhy__1__1.A__1.C_with_hs	-3.427	0.6666666666666666
5f9t__2__1.B__1.G_with_hs	-3.342	1.0
5f9t__2__1.B__1.G_with_hs	-2.813	0.3333333333333333
5f9t__2__1.B__1.G_with_hs	-3.499	1.0
5f9t__2__1.B__1.G_with_hs	-3.859	0.3333333333333333
5f9t__2__1.B__1.G_with_hs	-2.377	0.3333333333333333
5f9t__2__1.B__1.G_with_hs	-3.417	0.6666666666666666
5f9t__2__1.B__1.G_with_hs	-2.725	1.0
5f9t__2__1.B__1.G_with_hs	-2.719	1.0
5f9t__2__1.B__1.G_with_hs	-2.437	0.5714285714285714
5f9t__2__1.B__1.G_with_hs	-4.151	0.6666666666666666
5f9t__2__1.B__1.G_with_hs	-3.737	0.25
5f9t__2__1.B__1.G_with_hs	-2.64	0.8333333333333334
5f9t__2__1.B__1.G_with_hs	-2.648	0.3333333333333333
5f9t__2__1.B__1.G_with_hs	-2.195	0.6666666666666666
5f9t__2__1.B__1.G_with_hs	-2.686	0.375
5f9t__2__1.B__1.G_with_hs	-3.66	0.625
5f9t__2__1.B__1.G_with_hs	-2.515	0.8333333333333334
5f9t__2__1.B__1.G_with_hs	-2.742	1.0
5f9t__2__1.B__1.G_with_hs	-3.595	0.2857142857142857
5f9t__2__1.B__1.G_with_hs	-3.079	0.6666666666666666
5f9t__2__1.B__1.G_with_hs	-2.531	1.0
5f9t__2__1.B__1.G_with_hs	-2.586	0.3333333333333333
5f9t__2__1.B__1.G_with_hs	-3.841	0.6666666666666666
5f9t__2__1.B__1.G_with_hs	-3.614	0.1
5f9t__2__1.B__1.G_with_hs	-2.187	0.3333333333333333
5f9t__2__1.B__1.G_with_hs	-2.497	0.6666666666666666
5f9t__2__1.B__1.G_with_hs	-3.583	0.8333333333333334
5f9t__2__1.B__1.G_with_hs	-0.937	0.8333333333333334
5f9t__2__1.B__1.G_with_hs	-3.241	0.3333333333333333
5f9t__2__1.B__1.G_with_hs	-3.428	0.6666666666666666
5f9t__2__1.B__1.G_with_hs	-3.3	0.6666666666666666
5f9t__2__1.B__1.G_with_hs	-3.371	0.2222222222222222
5f9t__2__1.B__1.G_with_hs	-3.825	0.25
5f9t__2__1.B__1.G_with_hs	-4.029	0.8333333333333334
5f9t__2__1.B__1.G_with_hs	-3.476	0.6666666666666666
5f9t__2__1.B__1.G_with_hs	-3.675	1.0
5f9t__2__1.B__1.G_with_hs	-3.15	0.2
5f9t__2__1.B__1.G_with_hs	-3.773	0.2222222222222222
5f9t__2__1.B__1.G_with_hs	-3.901	1.0
5f9t__2__1.B__1.G_with_hs	-3.507	1.0
5f9t__2__1.B__1.G_with_hs	-2.171	0.125
5f9t__2__1.B__1.G_with_hs	-4.012	1.0
5f9t__2__1.B__1.G_with_hs	-3.611	0.6666666666666666
5f9t__2__1.B__1.G_with_hs	-2.561	0.6666666666666666
5f9t__2__1.B__1.G_with_hs	-3.489	0.42857142857142855
5f9t__2__1.B__1.G_with_hs	-3.403	0.8571428571428571
5f9t__2__1.B__1.G_with_hs	-3.782	1.0
5f9t__2__1.B__1.G_with_hs	-3.588	0.125
5f9t__2__1.B__1.G_with_hs	-3.504	1.0
5f9t__2__1.B__1.G_with_hs	-3.099	1.0
5f9t__2__1.B__1.G_with_hs	-2.996	0.16666666666666666
5f9t__2__1.B__1.G_with_hs	-2.432	0.8333333333333334
5f9t__2__1.B__1.G_with_hs	-2.554	1.0
5f9t__2__1.B__1.G_with_hs	-3.573	0.1111111111111111
5f9t__2__1.B__1.G_with_hs	-3.208	1.0
5f9t__2__1.B__1.G_with_hs	-3.733	0.5
5f9t__2__1.B__1.G_with_hs	-3.517	0.8333333333333334
5f9t__2__1.B__1.G_with_hs	-3.324	1.0
5f9t__2__1.B__1.G_with_hs	-2.385	0.6666666666666666
5f9t__2__1.B__1.G_with_hs	-2.677	0.2857142857142857
5f9t__2__1.B__1.G_with_hs	-3.335	0.14285714285714285
5f9t__2__1.B__1.G_with_hs	-2.935	0.8333333333333334
5f9t__2__1.B__1.G_with_hs	-4.509	0.6666666666666666
5f9t__2__1.B__1.G_with_hs	-1.864	0.2857142857142857
5f9t__2__1.B__1.G_with_hs	-3.647	0.6666666666666666
5f9t__2__1.B__1.G_with_hs	-2.811	1.0
5f9t__2__1.B__1.G_with_hs	-4.302	0.75
5f9t__2__1.B__1.G_with_hs	-3.221	0.3333333333333333
5f9t__2__1.B__1.G_with_hs	-1.465	0.3
5f9t__2__1.B__1.G_with_hs	-3.537	0.6666666666666666
5f9t__2__1.B__1.G_with_hs	-3.065	0.8333333333333334
5f9t__2__1.B__1.G_with_hs	-3.485	0.1111111111111111
5f9t__2__1.B__1.G_with_hs	-2.369	0.6666666666666666
5f9t__2__1.B__1.G_with_hs	-3.717	1.0
5f9t__2__1.B__1.G_with_hs	-3.439	0.14285714285714285
5f9t__2__1.B__1.G_with_hs	-2.481	1.0
5f9t__2__1.B__1.G_with_hs	-2.34	0.8333333333333334
5f9t__2__1.B__1.G_with_hs	-2.445	1.0
5f9t__2__1.B__1.G_with_hs	-3.605	0.14285714285714285
5f9t__2__1.B__1.G_with_hs	-2.703	1.0
6f22__1__1.A__1.C_with_hs	-6.896	0.25
6f22__1__1.A__1.C_with_hs	-6.78	0.3333333333333333
6f22__1__1.A__1.C_with_hs	-6.959	0.2
6f22__1__1.A__1.C_with_hs	-6.487	0.5
6f22__1__1.A__1.C_with_hs	-6.387	0.3333333333333333
6f22__1__1.A__1.C_with_hs	-9.182	0.0
6f22__1__1.A__1.C_with_hs	-7.212	0.3333333333333333
6f22__1__1.A__1.C_with_hs	-10.192	0.0
6f22__1__1.A__1.C_with_hs	-6.514	0.3333333333333333
6f22__1__1.A__1.C_with_hs	-8.341	0.0
6f22__1__1.A__1.C_with_hs	-6.507	0.0
6f22__1__1.A__1.C_with_hs	-6.481	0.25
6f22__1__1.A__1.C_with_hs	-7.646	0.0
6f22__1__1.A__1.C_with_hs	-8.226	0.2
6f22__1__1.A__1.C_with_hs	-5.666	0.5
6f22__1__1.A__1.C_with_hs	-5.89	0.0
6f22__1__1.A__1.C_with_hs	-6.271	0.25
6f22__1__1.A__1.C_with_hs	-7.053	0.25
6f22__1__1.A__1.C_with_hs	-8.768	0.0
6f22__1__1.A__1.C_with_hs	-8.166	0.3333333333333333
6f22__1__1.A__1.C_with_hs	-11.361	0.0
6f22__1__1.A__1.C_with_hs	-10.194	0.0
6f22__1__1.A__1.C_with_hs	-6.191	0.0
6f22__1__1.A__1.C_with_hs	-7.639	0.5
6f22__1__1.A__1.C_with_hs	-8.327	0.25
6f22__1__1.A__1.C_with_hs	-6.017	0.0
6f22__1__1.A__1.C_with_hs	-6.148	0.2
6f22__1__1.A__1.C_with_hs	-8.153	0.25
6f22__1__1.A__1.C_with_hs	-5.672	0.0
6f22__1__1.A__1.C_with_hs	-8.245	0.0
6f22__1__1.A__1.C_with_hs	-8.804	0.25
6f22__1__1.A__1.C_with_hs	-9.119	0.0
6f22__1__1.A__1.C_with_hs	-7.07	0.3333333333333333
6f22__1__1.A__1.C_with_hs	-6.979	0.3333333333333333
6f22__1__1.A__1.C_with_hs	-7.899	0.2
6f22__1__1.A__1.C_with_hs	-5.918	0.0
6f22__1__1.A__1.C_with_hs	-8.462	0.5
6f22__1__1.A__1.C_with_hs	-7.634	0.0
6f22__1__1.A__1.C_with_hs	-6.77	0.25
6f22__1__1.A__1.C_with_hs	-7.913	0.5
6f22__1__1.A__1.C_with_hs	-6.96	0.0
6f22__1__1.A__1.C_with_hs	-10.877	0.0
6f22__1__1.A__1.C_with_hs	-4.432	0.0
6f22__1__1.A__1.C_with_hs	-6.832	0.0
6f22__1__1.A__1.C_with_hs	-7.233	0.5
6f22__1__1.A__1.C_with_hs	-6.735	0.4
6f22__1__1.A__1.C_with_hs	-7.55	0.0
6f22__1__1.A__1.C_with_hs	-7.546	0.2
6f22__1__1.A__1.C_with_hs	-6.593	0.3333333333333333
6f22__1__1.A__1.C_with_hs	-6.866	0.0
6f22__1__1.A__1.C_with_hs	-6.087	0.0
6f22__1__1.A__1.C_with_hs	-6.378	0.4
6f22__1__1.A__1.C_with_hs	-6.902	0.3333333333333333
6f22__1__1.A__1.C_with_hs	-7.839	0.5
6f22__1__1.A__1.C_with_hs	-5.276	0.0
6f22__1__1.A__1.C_with_hs	-6.511	0.0
6f22__1__1.A__1.C_with_hs	-5.945	0.75
6f22__1__1.A__1.C_with_hs	-8.561	0.0
6f22__1__1.A__1.C_with_hs	-6.193	0.5
6f22__1__1.A__1.C_with_hs	-8.044	0.0
6f22__1__1.A__1.C_with_hs	-5.604	0.0
6f22__1__1.A__1.C_with_hs	-7.663	0.5
6f22__1__1.A__1.C_with_hs	-5.777	0.3333333333333333
6f22__1__1.A__1.C_with_hs	-7.291	0.2
6f22__1__1.A__1.C_with_hs	-10.761	0.0
6f22__1__1.A__1.C_with_hs	-8.367	0.0
6f22__1__1.A__1.C_with_hs	-7.29	0.0
6f22__1__1.A__1.C_with_hs	-7.959	0.25
6f22__1__1.A__1.C_with_hs	-5.019	0.0
6f22__1__1.A__1.C_with_hs	-8.963	0.0
6f22__1__1.A__1.C_with_hs	-7.304	0.2
6f22__1__1.A__1.C_with_hs	-8.094	0.0
6f22__1__1.A__1.C_with_hs	-6.797	0.6666666666666666
6f22__1__1.A__1.C_with_hs	-6.493	0.16666666666666666
6f22__1__1.A__1.C_with_hs	-6.697	0.25
6f22__1__1.A__1.C_with_hs	-6.472	0.0
6f22__1__1.A__1.C_with_hs	-7.731	0.4
6f22__1__1.A__1.C_with_hs	-7.957	0.0
6f22__1__1.A__1.C_with_hs	-6.478	0.0
6f22__1__1.A__1.C_with_hs	-7.66	0.3333333333333333
6f22__1__1.A__1.C_with_hs	-10.397	0.0
6f22__1__1.A__1.C_with_hs	-5.005	0.3333333333333333
6f22__1__1.A__1.C_with_hs	-7.008	0.4
6f22__1__1.A__1.C_with_hs	-10.03	0.0
6f22__1__1.A__1.C_with_hs	-7.662	0.3333333333333333
6f22__1__1.A__1.C_with_hs	-5.566	0.3333333333333333
6f22__1__1.A__1.C_with_hs	-8.478	0.0
6f22__1__1.A__1.C_with_hs	-6.684	0.4
6f22__1__1.A__1.C_with_hs	-5.15	0.3333333333333333
6f22__1__1.A__1.C_with_hs	-6.129	0.0
6f22__1__1.A__1.C_with_hs	-7.945	0.0
6f22__1__1.A__1.C_with_hs	-9.314	0.0
6f22__1__1.A__1.C_with_hs	-8.398	0.6666666666666666
6f22__1__1.A__1.C_with_hs	-7.008	0.25
6f22__1__1.A__1.C_with_hs	-5.91	0.0
6f22__1__1.A__1.C_with_hs	-9.552	0.0
6f22__1__1.A__1.C_with_hs	-7.868	0.3333333333333333
6f22__1__1.A__1.C_with_hs	-9.156	0.3333333333333333
4gmc__2__1.B__1.E_with_hs	-4.504	0.5
4gmc__2__1.B__1.E_with_hs	-5.225	1.0
4gmc__2__1.B__1.E_with_hs	-4.57	0.5
4gmc__2__1.B__1.E_with_hs	-6.932	0.6666666666666666
4gmc__2__1.B__1.E_with_hs	-5.433	0.6666666666666666
4gmc__2__1.B__1.E_with_hs	-4.2	0.0
4gmc__2__1.B__1.E_with_hs	-6.34	1.0
4gmc__2__1.B__1.E_with_hs	-4.07	0.6666666666666666
4gmc__2__1.B__1.E_with_hs	-4.933	0.5
4gmc__2__1.B__1.E_with_hs	-3.773	0.5
4gmc__2__1.B__1.E_with_hs	-3.17	1.0
4gmc__2__1.B__1.E_with_hs	-4.76	1.0
4gmc__2__1.B__1.E_with_hs	-4.554	1.0
4gmc__2__1.B__1.E_with_hs	-5.321	0.6666666666666666
4gmc__2__1.B__1.E_with_hs	-6.124	0.3333333333333333
4gmc__2__1.B__1.E_with_hs	-6.214	1.0
4gmc__2__1.B__1.E_with_hs	-6.771	0.5
4gmc__2__1.B__1.E_with_hs	-5.999	1.0
4gmc__2__1.B__1.E_with_hs	-5.385	1.0
4gmc__2__1.B__1.E_with_hs	-4.7	0.3333333333333333
4gmc__2__1.B__1.E_with_hs	-6.876	0.3333333333333333
4gmc__2__1.B__1.E_with_hs	-5.957	0.0
4gmc__2__1.B__1.E_with_hs	-3.825	1.0
4gmc__2__1.B__1.E_with_hs	-6.812	0.3333333333333333
4gmc__2__1.B__1.E_with_hs	-3.975	1.0
4gmc__2__1.B__1.E_with_hs	-5.076	0.5
4gmc__2__1.B__1.E_with_hs	-4.935	0.5
4gmc__2__1.B__1.E_with_hs	-5.002	0.5
4gmc__2__1.B__1.E_with_hs	-6.289	0.0
4gmc__2__1.B__1.E_with_hs	-5.507	0.3333333333333333
4gmc__2__1.B__1.E_with_hs	-2.687	0.5
4gmc__2__1.B__1.E_with_hs	-3.953	0.3333333333333333
4gmc__2__1.B__1.E_with_hs	-4.088	0.5
4gmc__2__1.B__1.E_with_hs	-4.45	1.0
4gmc__2__1.B__1.E_with_hs	-4.068	0.3333333333333333
4gmc__2__1.B__1.E_with_hs	-7.737	0.0
4gmc__2__1.B__1.E_with_hs	-5.758	0.6666666666666666
4gmc__2__1.B__1.E_with_hs	-6.31	0.5
4gmc__2__1.B__1.E_with_hs	-4.273	0.5
4gmc__2__1.B__1.E_with_hs	-4.326	0.5
4gmc__2__1.B__1.E_with_hs	-4.172	0.3333333333333333
4gmc__2__1.B__1.E_with_hs	-2.776	0.3333333333333333
4gmc__2__1.B__1.E_with_hs	-2.996	1.0
4gmc__2__1.B__1.E_with_hs	-2.954	0.5
4gmc__2__1.B__1.E_with_hs	-4.801	1.0
4gmc__2__1.B__1.E_with_hs	-4.731	0.3333333333333333
4gmc__2__1.B__1.E_with_hs	-6.517	0.3333333333333333
4gmc__2__1.B__1.E_with_hs	-4.512	1.0
4gmc__2__1.B__1.E_with_hs	-5.543	0.5
4gmc__2__1.B__1.E_with_hs	-6.026	1.0
4gmc__2__1.B__1.E_with_hs	-6.19	0.6666666666666666
4gmc__2__1.B__1.E_with_hs	-5.298	0.3333333333333333
4gmc__2__1.B__1.E_with_hs	-5.833	0.0
4gmc__2__1.B__1.E_with_hs	-5.985	0.3333333333333333
4gmc__2__1.B__1.E_with_hs	-2.836	0.6666666666666666
4gmc__2__1.B__1.E_with_hs	-5.53	0.3333333333333333
4gmc__2__1.B__1.E_with_hs	-5.325	0.5
4gmc__2__1.B__1.E_with_hs	-5.444	1.0
4gmc__2__1.B__1.E_with_hs	-5.307	0.3333333333333333
4gmc__2__1.B__1.E_with_hs	-4.118	0.6666666666666666
4gmc__2__1.B__1.E_with_hs	-5.689	0.5
4gmc__2__1.B__1.E_with_hs	-3.747	0.3333333333333333
4gmc__2__1.B__1.E_with_hs	-3.278	1.0
4gmc__2__1.B__1.E_with_hs	-4.391	0.5
4gmc__2__1.B__1.E_with_hs	-6.153	0.5
4gmc__2__1.B__1.E_with_hs	-4.844	0.5
4gmc__2__1.B__1.E_with_hs	-4.778	1.0
4gmc__2__1.B__1.E_with_hs	-5.586	0.5
4gmc__2__1.B__1.E_with_hs	-0.618	0.5
4gmc__2__1.B__1.E_with_hs	-5.524	0.6666666666666666
4gmc__2__1.B__1.E_with_hs	-4.55	0.5
4gmc__2__1.B__1.E_with_hs	-5.548	0.0
4gmd__2__1.D__1.O_with_hs	-7.9	0.5454545454545454
4gmd__2__1.D__1.O_with_hs	-7.736	0.2727272727272727
4gmd__2__1.D__1.O_with_hs	-8.582	0.5454545454545454
4gmd__2__1.D__1.O_with_hs	-8.696	0.21428571428571427
4gmd__2__1.D__1.O_with_hs	-8.594	0.9090909090909091
4gmd__2__1.D__1.O_with_hs	-6.88	0.6363636363636364
4gmd__2__1.D__1.O_with_hs	-9.135	0.8333333333333334
4gmd__2__1.D__1.O_with_hs	-8.675	0.8333333333333334
4gmd__2__1.D__1.O_with_hs	-9.144	0.45454545454545453
4gmd__2__1.D__1.O_with_hs	-7.555	0.75
4gmd__2__1.D__1.O_with_hs	-7.143	0.23076923076923078
4gmd__2__1.D__1.O_with_hs	-8.266	0.8333333333333334
4gmd__2__1.D__1.O_with_hs	-7.91	0.75
4gmd__2__1.D__1.O_with_hs	-6.968	0.25
4gmd__2__1.D__1.O_with_hs	-7.632	0.6153846153846154
4gmd__2__1.D__1.O_with_hs	-8.968	0.7272727272727273
4gmd__2__1.D__1.O_with_hs	-6.953	0.5833333333333334
4gmd__2__1.D__1.O_with_hs	-8.417	0.9090909090909091
4gmd__2__1.D__1.O_with_hs	-7.308	0.6666666666666666
4gmd__2__1.D__1.O_with_hs	-7.401	0.8181818181818182
4gmd__2__1.D__1.O_with_hs	-9.149	0.8333333333333334
4gmd__2__1.D__1.O_with_hs	-7.257	0.14285714285714285
4gmd__2__1.D__1.O_with_hs	-9.133	0.07692307692307693
4gmd__2__1.D__1.O_with_hs	-7.281	0.8333333333333334
4gmd__2__1.D__1.O_with_hs	-7.257	0.9090909090909091
4gmd__2__1.D__1.O_with_hs	-8.257	0.4166666666666667
4gmd__2__1.D__1.O_with_hs	-9.119	0.6363636363636364
4gmd__2__1.D__1.O_with_hs	-7.028	0.6666666666666666
4gmd__2__1.D__1.O_with_hs	-7.182	0.6666666666666666
4gmd__2__1.D__1.O_with_hs	-6.358	0.3333333333333333
4gmd__2__1.D__1.O_with_hs	-8.167	0.75
4gmd__2__1.D__1.O_with_hs	-5.606	0.16666666666666666
4gmd__2__1.D__1.O_with_hs	-8.221	0.8333333333333334
4gmd__2__1.D__1.O_with_hs	-7.323	0.3076923076923077
4gmd__2__1.D__1.O_with_hs	-6.026	0.2727272727272727
4gmd__2__1.D__1.O_with_hs	-8.029	0.7692307692307693
4gmd__2__1.D__1.O_with_hs	-7.953	0.2727272727272727
4gmd__2__1.D__1.O_with_hs	-7.052	0.5384615384615384
4gmd__2__1.D__1.O_with_hs	-7.594	0.5384615384615384
4gmd__2__1.D__1.O_with_hs	-6.957	0.16666666666666666
4gmd__2__1.D__1.O_with_hs	-8.821	0.9090909090909091
4gmd__2__1.D__1.O_with_hs	-7.264	0.45454545454545453
4gmd__2__1.D__1.O_with_hs	-7.26	0.15384615384615385
4gmd__2__1.D__1.O_with_hs	-6.67	0.2727272727272727
4gmd__2__1.D__1.O_with_hs	-8.269	0.75
4gmd__2__1.D__1.O_with_hs	-6.708	0.16666666666666666
4gmd__2__1.D__1.O_with_hs	-9.622	0.5714285714285714
4gmd__2__1.D__1.O_with_hs	-8.584	0.7272727272727273
4gmd__2__1.D__1.O_with_hs	-6.649	0.6363636363636364
4gmd__2__1.D__1.O_with_hs	-8.58	0.8333333333333334
4gmd__2__1.D__1.O_with_hs	-8.615	0.06666666666666667
4gmd__2__1.D__1.O_with_hs	-9.044	0.8333333333333334
4gmd__2__1.D__1.O_with_hs	-9.199	0.45454545454545453
4gmd__2__1.D__1.O_with_hs	-9.411	0.7692307692307693
4gmd__2__1.D__1.O_with_hs	-7.809	0.9090909090909091
4gmd__2__1.D__1.O_with_hs	-9.38	0.8333333333333334
4gmd__2__1.D__1.O_with_hs	-7.731	0.75
4gmd__2__1.D__1.O_with_hs	-6.006	0.16666666666666666
4gmd__2__1.D__1.O_with_hs	-7.935	0.45454545454545453
4gmd__2__1.D__1.O_with_hs	-7.848	0.2727272727272727
4gmd__2__1.D__1.O_with_hs	-8.621	0.36363636363636365
4gmd__2__1.D__1.O_with_hs	-6.38	0.45454545454545453
4gmd__2__1.D__1.O_with_hs	-8.392	0.8333333333333334
4gmd__2__1.D__1.O_with_hs	-7.872	0.3333333333333333
4gmd__2__1.D__1.O_with_hs	-7.613	0.3333333333333333
4gmd__2__1.D__1.O_with_hs	-7.136	0.3333333333333333
4gmd__2__1.D__1.O_with_hs	-6.821	0.6666666666666666
4gmd__2__1.D__1.O_with_hs	-8.091	0.7272727272727273
4gmd__2__1.D__1.O_with_hs	-8.122	0.6428571428571429
4gmd__2__1.D__1.O_with_hs	-7.813	0.7692307692307693
4gmd__2__1.D__1.O_with_hs	-8.676	0.75
4gmd__2__1.D__1.O_with_hs	-8.528	0.8333333333333334
4gmd__2__1.D__1.O_with_hs	-8.659	0.9090909090909091
4gmd__2__1.D__1.O_with_hs	-8.194	0.45454545454545453
4gmd__2__1.D__1.O_with_hs	-9.369	0.25
4gmd__2__1.D__1.O_with_hs	-5.781	0.09090909090909091
4gmd__2__1.D__1.O_with_hs	-8.11	0.9090909090909091
4gmd__2__1.D__1.O_with_hs	-6.916	0.18181818181818182
4gmd__2__1.D__1.O_with_hs	-7.204	0.4166666666666667
4gmd__2__1.D__1.O_with_hs	-9.038	0.8181818181818182
4gmd__2__1.D__1.O_with_hs	-9.244	0.8181818181818182
4gmd__2__1.D__1.O_with_hs	-6.142	0.3333333333333333
4gmd__2__1.D__1.O_with_hs	-8.708	0.45454545454545453
4gmd__2__1.D__1.O_with_hs	-7.458	0.18181818181818182
4gmd__2__1.D__1.O_with_hs	-7.045	0.3076923076923077
4gmd__2__1.D__1.O_with_hs	-8.947	0.8333333333333334
4gmd__2__1.D__1.O_with_hs	-8.776	0.08333333333333333
4gmd__2__1.D__1.O_with_hs	-8.073	0.7272727272727273
4gmd__2__1.D__1.O_with_hs	-7.409	0.6666666666666666
4gmd__2__1.D__1.O_with_hs	-7.94	0.45454545454545453
4gmd__2__1.D__1.O_with_hs	-7.561	0.36363636363636365
4gmd__2__1.D__1.O_with_hs	-7.678	0.5384615384615384
[truncated: 18,027 more rows]
