# Supplementary material for: FLOWR: flow matching for structure-aware de novo, interaction- and fragment-based ligand generation
Source: Nat Comput Sci. 2026 May 28;6(6):565–74. doi: 10.1038/s43588-026-00998-8 (PMC13293864; doi:10.1038/s43588-026-00998-8)
Supplement: Supplementary file 8 — Source data. [file 43588_2026_998_MOESM8_ESM.zip › extended-data_fig5/ext_data_figure_5c.csv]

Target	Vina_score	PLIF_Tanimoto_similarity
5etl__1__1.A__1.J_with_hs	-6.158	0.7777777777777778
5etl__1__1.A__1.J_with_hs	-6.599	0.875
5etl__1__1.A__1.J_with_hs	-6.673	0.6
5etl__1__1.A__1.J_with_hs	-6.54	0.75
5etl__1__1.A__1.J_with_hs	-6.252	0.7777777777777778
5etl__1__1.A__1.J_with_hs	-5.037	0.7142857142857143
5etl__1__1.A__1.J_with_hs	-5.833	1.0
5etl__1__1.A__1.J_with_hs	-6.025	0.875
5etl__1__1.A__1.J_with_hs	-6.605	1.0
5etl__1__1.A__1.J_with_hs	-5.528	0.7777777777777778
5etl__1__1.A__1.J_with_hs	-6.38	0.625
5etl__1__1.A__1.J_with_hs	-7.072	0.875
5etl__1__1.A__1.J_with_hs	-5.906	0.875
5etl__1__1.A__1.J_with_hs	-6.464	0.7777777777777778
5etl__1__1.A__1.J_with_hs	-5.199	1.0
5etl__1__1.A__1.J_with_hs	-6.13	0.75
5etl__1__1.A__1.J_with_hs	-4.279	0.875
5etl__1__1.A__1.J_with_hs	-6.393	0.875
5etl__1__1.A__1.J_with_hs	-7.334	0.875
5etl__1__1.A__1.J_with_hs	-4.913	0.8571428571428571
5etl__1__1.A__1.J_with_hs	-5.567	1.0
5etl__1__1.A__1.J_with_hs	-6.831	1.0
5etl__1__1.A__1.J_with_hs	-6.7	1.0
5etl__1__1.A__1.J_with_hs	-5.218	0.6666666666666666
5etl__1__1.A__1.J_with_hs	-6.653	0.6666666666666666
5etl__1__1.A__1.J_with_hs	-5.439	0.625
5etl__1__1.A__1.J_with_hs	-6.467	1.0
5etl__1__1.A__1.J_with_hs	-5.727	1.0
5etl__1__1.A__1.J_with_hs	-5.622	1.0
5etl__1__1.A__1.J_with_hs	-5.215	0.7777777777777778
5etl__1__1.A__1.J_with_hs	-6.538	1.0
5etl__1__1.A__1.J_with_hs	-7.338	0.75
5etl__1__1.A__1.J_with_hs	-5.996	0.7777777777777778
5etl__1__1.A__1.J_with_hs	-5.882	0.75
5etl__1__1.A__1.J_with_hs	-6.464	0.7
5etl__1__1.A__1.J_with_hs	-6.679	1.0
5etl__1__1.A__1.J_with_hs	-5.783	1.0
5etl__1__1.A__1.J_with_hs	-5.162	0.8571428571428571
5etl__1__1.A__1.J_with_hs	-6.704	0.875
5etl__1__1.A__1.J_with_hs	-6.193	0.6666666666666666
5etl__1__1.A__1.J_with_hs	-5.033	0.7777777777777778
5etl__1__1.A__1.J_with_hs	-6.334	1.0
5etl__1__1.A__1.J_with_hs	-5.373	0.875
5etl__1__1.A__1.J_with_hs	-6.018	0.8571428571428571
5etl__1__1.A__1.J_with_hs	-7.162	1.0
5etl__1__1.A__1.J_with_hs	-5.902	0.875
5etl__1__1.A__1.J_with_hs	-7.465	0.875
5etl__1__1.A__1.J_with_hs	-6.563	1.0
5etl__1__1.A__1.J_with_hs	-6.122	0.875
5etl__1__1.A__1.J_with_hs	-6.388	0.875
5etl__1__1.A__1.J_with_hs	-6.5	0.875
5etl__1__1.A__1.J_with_hs	-6.219	0.8571428571428571
5etl__1__1.A__1.J_with_hs	-6.47	0.7142857142857143
5etl__1__1.A__1.J_with_hs	-5.089	1.0
5etl__1__1.A__1.J_with_hs	-5.779	1.0
5etl__1__1.A__1.J_with_hs	-6.435	0.875
5etl__1__1.A__1.J_with_hs	-5.625	0.875
5etl__1__1.A__1.J_with_hs	-6.223	0.6666666666666666
5etl__1__1.A__1.J_with_hs	-6.776	0.7
5etl__1__1.A__1.J_with_hs	-6.801	0.875
5etl__1__1.A__1.J_with_hs	-5.795	0.875
5etl__1__1.A__1.J_with_hs	-4.529	0.7142857142857143
5etl__1__1.A__1.J_with_hs	-6.898	0.6666666666666666
5etl__1__1.A__1.J_with_hs	-6.522	0.7777777777777778
5etl__1__1.A__1.J_with_hs	-6.145	0.5714285714285714
5etl__1__1.A__1.J_with_hs	-6.495	0.7777777777777778
5etl__1__1.A__1.J_with_hs	-5.351	0.7142857142857143
5etl__1__1.A__1.J_with_hs	-5.426	0.7142857142857143
5etl__1__1.A__1.J_with_hs	-6.035	0.75
5etl__1__1.A__1.J_with_hs	-6.943	0.7
5etl__1__1.A__1.J_with_hs	-5.158	0.625
5etl__1__1.A__1.J_with_hs	-6.726	0.7777777777777778
5etl__1__1.A__1.J_with_hs	-6.306	0.875
5etl__1__1.A__1.J_with_hs	-7.61	0.7777777777777778
5etl__1__1.A__1.J_with_hs	-5.445	1.0
5etl__1__1.A__1.J_with_hs	-5.987	0.875
5etl__1__1.A__1.J_with_hs	-6.043	0.7
5etl__1__1.A__1.J_with_hs	-5.433	0.6666666666666666
5etl__1__1.A__1.J_with_hs	-5.614	1.0
5etl__1__1.A__1.J_with_hs	-5.673	1.0
5etl__1__1.A__1.J_with_hs	-6.179	1.0
5etl__1__1.A__1.J_with_hs	-6.318	0.875
5etl__1__1.A__1.J_with_hs	-6.013	0.625
5etl__1__1.A__1.J_with_hs	-4.821	0.8571428571428571
5etl__1__1.A__1.J_with_hs	-5.081	0.875
5etl__1__1.A__1.J_with_hs	-6.556	0.7777777777777778
5etl__1__1.A__1.J_with_hs	-5.357	0.7777777777777778
7em1__1__1.A__1.D_with_hs	-4.233	1.0
7em1__1__1.A__1.D_with_hs	-5.294	1.0
7em1__1__1.A__1.D_with_hs	-4.715	0.75
7em1__1__1.A__1.D_with_hs	-4.691	0.875
7em1__1__1.A__1.D_with_hs	-2.32	1.0
7em1__1__1.A__1.D_with_hs	-4.933	1.0
7em1__1__1.A__1.D_with_hs	-4.705	1.0
7em1__1__1.A__1.D_with_hs	-5.26	0.875
7em1__1__1.A__1.D_with_hs	-5.033	1.0
7em1__1__1.A__1.D_with_hs	-5.096	1.0
7em1__1__1.A__1.D_with_hs	-5.282	0.875
7em1__1__1.A__1.D_with_hs	-4.636	1.0
7em1__1__1.A__1.D_with_hs	-4.778	1.0
7em1__1__1.A__1.D_with_hs	-5.055	0.875
7em1__1__1.A__1.D_with_hs	-4.359	0.875
7em1__1__1.A__1.D_with_hs	-4.853	1.0
7em1__1__1.A__1.D_with_hs	-5.502	1.0
7em1__1__1.A__1.D_with_hs	-4.869	1.0
7em1__1__1.A__1.D_with_hs	-5.15	1.0
7em1__1__1.A__1.D_with_hs	-4.631	0.875
7em1__1__1.A__1.D_with_hs	-5.192	1.0
7em1__1__1.A__1.D_with_hs	-5.087	0.875
7em1__1__1.A__1.D_with_hs	-5.163	1.0
7em1__1__1.A__1.D_with_hs	-3.588	1.0
7em1__1__1.A__1.D_with_hs	-4.699	1.0
7em1__1__1.A__1.D_with_hs	-5.219	0.875
7em1__1__1.A__1.D_with_hs	-4.629	1.0
7em1__1__1.A__1.D_with_hs	-5.154	1.0
7em1__1__1.A__1.D_with_hs	-5.393	0.75
7em1__1__1.A__1.D_with_hs	-5.237	1.0
7em1__1__1.A__1.D_with_hs	-5.314	1.0
7em1__1__1.A__1.D_with_hs	-5.201	1.0
7em1__1__1.A__1.D_with_hs	-5.286	1.0
7em1__1__1.A__1.D_with_hs	-4.489	1.0
7em1__1__1.A__1.D_with_hs	-5.181	1.0
7em1__1__1.A__1.D_with_hs	-5.269	1.0
7em1__1__1.A__1.D_with_hs	-5.192	1.0
7em1__1__1.A__1.D_with_hs	-5.221	1.0
7em1__1__1.A__1.D_with_hs	-4.612	1.0
7em1__1__1.A__1.D_with_hs	-4.816	0.875
7em1__1__1.A__1.D_with_hs	-5.119	1.0
7em1__1__1.A__1.D_with_hs	-4.646	0.875
7em1__1__1.A__1.D_with_hs	-5.459	1.0
7em1__1__1.A__1.D_with_hs	-5.013	1.0
7em1__1__1.A__1.D_with_hs	-4.851	1.0
7em1__1__1.A__1.D_with_hs	-4.73	0.875
7em1__1__1.A__1.D_with_hs	-4.946	1.0
7em1__1__1.A__1.D_with_hs	-5.251	0.875
7em1__1__1.A__1.D_with_hs	-5.19	1.0
7em1__1__1.A__1.D_with_hs	-5.035	0.7777777777777778
7em1__1__1.A__1.D_with_hs	-4.535	0.875
7em1__1__1.A__1.D_with_hs	-5.346	0.875
7em1__1__1.A__1.D_with_hs	-4.06	1.0
7em1__1__1.A__1.D_with_hs	-5.87	1.0
7em1__1__1.A__1.D_with_hs	-5.284	1.0
7em1__1__1.A__1.D_with_hs	-5.512	0.875
7em1__1__1.A__1.D_with_hs	-5.287	1.0
7em1__1__1.A__1.D_with_hs	-3.72	1.0
7em1__1__1.A__1.D_with_hs	-5.251	0.875
7em1__1__1.A__1.D_with_hs	-5.087	1.0
7em1__1__1.A__1.D_with_hs	-5.268	1.0
7em1__1__1.A__1.D_with_hs	-5.312	1.0
7em1__1__1.A__1.D_with_hs	-5.152	0.6666666666666666
7em1__1__1.A__1.D_with_hs	-5.322	1.0
7em1__1__1.A__1.D_with_hs	-5.122	0.7777777777777778
7em1__1__1.A__1.D_with_hs	-4.843	0.875
7em1__1__1.A__1.D_with_hs	-4.623	1.0
5e6m__1__1.B__1.G_with_hs	-7.77	0.8
5e6m__1__1.B__1.G_with_hs	-8.036	0.8
5e6m__1__1.B__1.G_with_hs	-7.506	0.6363636363636364
5e6m__1__1.B__1.G_with_hs	-8.112	0.8888888888888888
5e6m__1__1.B__1.G_with_hs	-8.365	0.8
5e6m__1__1.B__1.G_with_hs	-7.727	0.8888888888888888
5e6m__1__1.B__1.G_with_hs	-8.07	0.8
5e6m__1__1.B__1.G_with_hs	-6.614	0.6666666666666666
5e6m__1__1.B__1.G_with_hs	-8.0	0.8
5e6m__1__1.B__1.G_with_hs	-8.185	0.6153846153846154
5e6m__1__1.B__1.G_with_hs	-7.754	0.6153846153846154
5e6m__1__1.B__1.G_with_hs	-8.036	0.7
5e6m__1__1.B__1.G_with_hs	-8.379	1.0
5e6m__1__1.B__1.G_with_hs	-8.349	0.5714285714285714
5e6m__1__1.B__1.G_with_hs	-8.028	0.9
5e6m__1__1.B__1.G_with_hs	-7.966	0.8888888888888888
5e6m__1__1.B__1.G_with_hs	-7.68	0.8
5e6m__1__1.B__1.G_with_hs	-8.125	1.0
5e6m__1__1.B__1.G_with_hs	-7.781	0.8888888888888888
5e6m__1__1.B__1.G_with_hs	-7.644	1.0
5e6m__1__1.B__1.G_with_hs	-7.353	0.8888888888888888
5e6m__1__1.B__1.G_with_hs	-8.077	1.0
5e6m__1__1.B__1.G_with_hs	-8.298	0.7
5e6m__1__1.B__1.G_with_hs	-8.01	0.8
5e6m__1__1.B__1.G_with_hs	-7.793	0.8
5e6m__1__1.B__1.G_with_hs	-8.038	0.7777777777777778
5e6m__1__1.B__1.G_with_hs	-7.544	0.7272727272727273
5e6m__1__1.B__1.G_with_hs	-7.613	1.0
5e6m__1__1.B__1.G_with_hs	-7.782	0.8888888888888888
5e6m__1__1.B__1.G_with_hs	-8.014	0.8
5e6m__1__1.B__1.G_with_hs	-8.049	0.8
5e6m__1__1.B__1.G_with_hs	-7.73	0.8
5e6m__1__1.B__1.G_with_hs	-7.564	0.7
5e6m__1__1.B__1.G_with_hs	-7.656	0.8888888888888888
5e6m__1__1.B__1.G_with_hs	-7.831	1.0
5e6m__1__1.B__1.G_with_hs	-8.032	0.8
5e6m__1__1.B__1.G_with_hs	-7.35	0.8888888888888888
5e6m__1__1.B__1.G_with_hs	-7.632	0.5384615384615384
5e6m__1__1.B__1.G_with_hs	-7.898	0.8
5e6m__1__1.B__1.G_with_hs	-7.417	0.8888888888888888
5e6m__1__1.B__1.G_with_hs	-8.008	0.7272727272727273
5e6m__1__1.B__1.G_with_hs	-7.783	0.7777777777777778
5e6m__1__1.B__1.G_with_hs	-8.445	0.8888888888888888
5e6m__1__1.B__1.G_with_hs	-8.116	0.8
5e6m__1__1.B__1.G_with_hs	-8.034	0.75
5e6m__1__1.B__1.G_with_hs	-7.754	0.8888888888888888
5e6m__1__1.B__1.G_with_hs	-7.54	0.8
5e6m__1__1.B__1.G_with_hs	-7.982	0.8888888888888888
5e6m__1__1.B__1.G_with_hs	-7.987	0.7
5e6m__1__1.B__1.G_with_hs	-8.053	0.7
5e6m__1__1.B__1.G_with_hs	-7.77	0.8888888888888888
5e6m__1__1.B__1.G_with_hs	-7.932	0.8888888888888888
5e6m__1__1.B__1.G_with_hs	-8.019	0.8
5e6m__1__1.B__1.G_with_hs	-7.636	1.0
5e6m__1__1.B__1.G_with_hs	-7.764	0.8888888888888888
5e6m__1__1.B__1.G_with_hs	-6.674	0.6153846153846154
5e6m__1__1.B__1.G_with_hs	-7.672	0.7
5e6m__1__1.B__1.G_with_hs	-7.649	0.8888888888888888
5e6m__1__1.B__1.G_with_hs	-8.045	0.6923076923076923
5e6m__1__1.B__1.G_with_hs	-7.925	0.8
5e6m__1__1.B__1.G_with_hs	-7.972	0.5
5e6m__1__1.B__1.G_with_hs	-8.365	0.7777777777777778
5e6m__1__1.B__1.G_with_hs	-6.708	0.8888888888888888
5e6m__1__1.B__1.G_with_hs	-8.273	1.0
5e6m__1__1.B__1.G_with_hs	-7.699	0.75
5e6m__1__1.B__1.G_with_hs	-7.736	0.8888888888888888
5e6m__1__1.B__1.G_with_hs	-7.64	0.8
5e6m__1__1.B__1.G_with_hs	-7.863	0.8
5e6m__1__1.B__1.G_with_hs	-7.147	0.8888888888888888
5e6m__1__1.B__1.G_with_hs	-6.964	0.8
5e6m__1__1.B__1.G_with_hs	-8.063	1.0
5e6m__1__1.B__1.G_with_hs	-7.013	0.7272727272727273
5e6m__1__1.B__1.G_with_hs	-8.087	0.8
5e6m__1__1.B__1.G_with_hs	-7.845	0.7
5e6m__1__1.B__1.G_with_hs	-7.193	0.7
5e6m__1__1.B__1.G_with_hs	-8.042	0.8
5e6m__1__1.B__1.G_with_hs	-7.477	0.7
5e6m__1__1.B__1.G_with_hs	-7.771	0.7
5e6m__1__1.B__1.G_with_hs	-7.188	0.8
5e6m__1__1.B__1.G_with_hs	-8.022	0.7
5e6m__1__1.B__1.G_with_hs	-7.691	0.6428571428571429
5e6m__1__1.B__1.G_with_hs	-7.462	0.8888888888888888
5e6m__1__1.B__1.G_with_hs	-7.726	0.8
5e6m__1__1.B__1.G_with_hs	-7.765	0.8
8e0t__1__1.B__1.E_with_hs	-5.961	1.0
8e0t__1__1.B__1.E_with_hs	-5.526	1.0
8e0t__1__1.B__1.E_with_hs	-5.312	1.0
8e0t__1__1.B__1.E_with_hs	-5.584	1.0
8e0t__1__1.B__1.E_with_hs	-5.298	1.0
8e0t__1__1.B__1.E_with_hs	-5.442	1.0
8e0t__1__1.B__1.E_with_hs	-5.355	1.0
8e0t__1__1.B__1.E_with_hs	-5.906	1.0
8e0t__1__1.B__1.E_with_hs	-5.613	1.0
8e0t__1__1.B__1.E_with_hs	-5.625	1.0
8e0t__1__1.B__1.E_with_hs	-5.342	1.0
8e0t__1__1.B__1.E_with_hs	-5.39	1.0
8e0t__1__1.B__1.E_with_hs	-5.053	1.0
8e0t__1__1.B__1.E_with_hs	-5.707	1.0
8e0t__1__1.B__1.E_with_hs	-5.382	1.0
8e0t__1__1.B__1.E_with_hs	-5.51	1.0
8e0t__1__1.B__1.E_with_hs	-5.627	1.0
8e0t__1__1.B__1.E_with_hs	-4.966	1.0
8e0t__1__1.B__1.E_with_hs	-5.356	1.0
8e0t__1__1.B__1.E_with_hs	-5.658	1.0
8e0t__1__1.B__1.E_with_hs	-4.381	0.9090909090909091
8e0t__1__1.B__1.E_with_hs	-5.285	1.0
8e0t__1__1.B__1.E_with_hs	-5.446	1.0
8e0t__1__1.B__1.E_with_hs	-5.855	1.0
8e0t__1__1.B__1.E_with_hs	-5.237	1.0
8e0t__1__1.B__1.E_with_hs	-5.469	1.0
8e0t__1__1.B__1.E_with_hs	-4.99	1.0
8e0t__1__1.B__1.E_with_hs	-5.263	1.0
8e0t__1__1.B__1.E_with_hs	-5.569	1.0
8e0t__1__1.B__1.E_with_hs	-5.614	1.0
8e0t__1__1.B__1.E_with_hs	-4.517	1.0
8e0t__1__1.B__1.E_with_hs	-5.54	1.0
8e0t__1__1.B__1.E_with_hs	-5.418	1.0
8e0t__1__1.B__1.E_with_hs	-6.196	1.0
8e0t__1__1.B__1.E_with_hs	-5.296	1.0
8e0t__1__1.B__1.E_with_hs	-5.315	1.0
8e0t__1__1.B__1.E_with_hs	-5.422	1.0
8e0t__1__1.B__1.E_with_hs	-5.273	1.0
8e0t__1__1.B__1.E_with_hs	-4.382	1.0
8e0t__1__1.B__1.E_with_hs	-5.54	1.0
8e0t__1__1.B__1.E_with_hs	-4.961	1.0
8e0t__1__1.B__1.E_with_hs	-5.419	1.0
8e0t__1__1.B__1.E_with_hs	-5.48	1.0
8e0t__1__1.B__1.E_with_hs	-5.4	1.0
8e0t__1__1.B__1.E_with_hs	-5.282	1.0
8e0t__1__1.B__1.E_with_hs	-5.271	1.0
8e0t__1__1.B__1.E_with_hs	-5.073	1.0
8e0t__1__1.B__1.E_with_hs	-4.354	1.0
8e0t__1__1.B__1.E_with_hs	-5.628	1.0
8e0t__1__1.B__1.E_with_hs	-5.466	1.0
8e0t__1__1.B__1.E_with_hs	-5.44	1.0
8e0t__1__1.B__1.E_with_hs	-5.274	1.0
8e0t__1__1.B__1.E_with_hs	-5.383	1.0
8e0t__1__1.B__1.E_with_hs	-5.737	1.0
8e0t__1__1.B__1.E_with_hs	-5.303	1.0
8e0t__1__1.B__1.E_with_hs	-5.609	1.0
8e0t__1__1.B__1.E_with_hs	-5.447	1.0
8e0t__1__1.B__1.E_with_hs	-5.001	1.0
8e0t__1__1.B__1.E_with_hs	-4.925	1.0
8e0t__1__1.B__1.E_with_hs	-5.219	1.0
8e0t__1__1.B__1.E_with_hs	-5.46	1.0
8e0t__1__1.B__1.E_with_hs	-5.387	1.0
8e0t__1__1.B__1.E_with_hs	-5.251	1.0
8e0t__1__1.B__1.E_with_hs	-4.715	1.0
8e0t__1__1.B__1.E_with_hs	-5.839	1.0
8e0t__1__1.B__1.E_with_hs	-5.44	1.0
8e0t__1__1.B__1.E_with_hs	-5.634	1.0
8e0t__1__1.B__1.E_with_hs	-5.581	0.9166666666666666
8e0t__1__1.B__1.E_with_hs	-5.734	1.0
8e0t__1__1.B__1.E_with_hs	-5.467	1.0
8e0t__1__1.B__1.E_with_hs	-5.815	1.0
8e0t__1__1.B__1.E_with_hs	-5.295	1.0
8e0t__1__1.B__1.E_with_hs	-5.438	1.0
8e0t__1__1.B__1.E_with_hs	-5.453	1.0
8e0t__1__1.B__1.E_with_hs	-5.524	1.0
8e0t__1__1.B__1.E_with_hs	-5.293	1.0
8e0t__1__1.B__1.E_with_hs	-5.155	1.0
8e0t__1__1.B__1.E_with_hs	-5.562	1.0
8e0t__1__1.B__1.E_with_hs	-5.039	1.0
8e0t__1__1.B__1.E_with_hs	-5.625	1.0
8e0t__1__1.B__1.E_with_hs	-5.129	1.0
8e0t__1__1.B__1.E_with_hs	-5.546	1.0
8e0t__1__1.B__1.E_with_hs	-5.356	1.0
8e0t__1__1.B__1.E_with_hs	-5.107	1.0
8e0t__1__1.B__1.E_with_hs	-5.532	1.0
8e0t__1__1.B__1.E_with_hs	-5.85	1.0
8e0t__1__1.B__1.E_with_hs	-5.64	1.0
8e0t__1__1.B__1.E_with_hs	-5.573	1.0
8e0t__1__1.B__1.E_with_hs	-5.253	1.0
8e0t__1__1.B__1.E_with_hs	-5.426	1.0
8e0t__1__1.B__1.E_with_hs	-5.227	1.0
8e0t__1__1.B__1.E_with_hs	-5.525	1.0
8e0t__1__1.B__1.E_with_hs	-5.426	1.0
8e0t__1__1.B__1.E_with_hs	-5.242	1.0
8e0t__1__1.B__1.E_with_hs	-5.186	1.0
8e0t__1__1.B__1.E_with_hs	-5.579	1.0
8e0t__1__1.B__1.E_with_hs	-4.953	1.0
6eut__1__1.A__1.C_with_hs	-9.993	0.3333333333333333
6eut__1__1.A__1.C_with_hs	-10.178	0.0
6eut__1__1.A__1.C_with_hs	-9.065	1.0
6eut__1__1.A__1.C_with_hs	-11.766	1.0
6eut__1__1.A__1.C_with_hs	-10.684	1.0
6eut__1__1.A__1.C_with_hs	-8.518	0.3333333333333333
6eut__1__1.A__1.C_with_hs	-8.128	1.0
6eut__1__1.A__1.C_with_hs	-9.414	0.3333333333333333
6eut__1__1.A__1.C_with_hs	-9.197	1.0
6eut__1__1.A__1.C_with_hs	-9.626	1.0
6eut__1__1.A__1.C_with_hs	-11.126	0.5
6eut__1__1.A__1.C_with_hs	-8.249	0.5
6eut__1__1.A__1.C_with_hs	-9.429	0.0
6eut__1__1.A__1.C_with_hs	-7.904	1.0
6eut__1__1.A__1.C_with_hs	-13.193	0.0
6eut__1__1.A__1.C_with_hs	-10.221	0.5
6eut__1__1.A__1.C_with_hs	-9.904	0.0
6eut__1__1.A__1.C_with_hs	-9.274	0.0
6eut__1__1.A__1.C_with_hs	-8.554	0.5
6eut__1__1.A__1.C_with_hs	-11.215	0.3333333333333333
6eut__1__1.A__1.C_with_hs	-7.129	0.0
6eut__1__1.A__1.C_with_hs	-10.476	0.0
6eut__1__1.A__1.C_with_hs	-9.353	0.0
6eut__1__1.A__1.C_with_hs	-9.512	1.0
6eut__1__1.A__1.C_with_hs	-12.804	1.0
6eut__1__1.A__1.C_with_hs	-6.856	0.0
6eut__1__1.A__1.C_with_hs	-9.491	0.0
6eut__1__1.A__1.C_with_hs	-8.302	1.0
6eut__1__1.A__1.C_with_hs	-9.272	0.0
6eut__1__1.A__1.C_with_hs	-8.053	0.0
6eut__1__1.A__1.C_with_hs	-9.328	1.0
6eut__1__1.A__1.C_with_hs	-8.981	0.0
6eut__1__1.A__1.C_with_hs	-11.31	0.0
6eut__1__1.A__1.C_with_hs	-9.957	1.0
6eut__1__1.A__1.C_with_hs	-8.652	1.0
6eut__1__1.A__1.C_with_hs	-9.449	0.5
6eut__1__1.A__1.C_with_hs	-8.442	0.0
6eut__1__1.A__1.C_with_hs	-10.8	0.5
6eut__1__1.A__1.C_with_hs	-7.884	0.0
6eut__1__1.A__1.C_with_hs	-6.948	0.0
6eut__1__1.A__1.C_with_hs	-11.546	0.0
6eut__1__1.A__1.C_with_hs	-11.78	0.0
6eut__1__1.A__1.C_with_hs	-10.89	0.0
6eut__1__1.A__1.C_with_hs	-9.087	0.0
6eut__1__1.A__1.C_with_hs	-7.302	0.5
6eut__1__1.A__1.C_with_hs	-10.034	1.0
6eut__1__1.A__1.C_with_hs	-9.294	0.0
6eut__1__1.A__1.C_with_hs	-8.733	0.0
6eut__1__1.A__1.C_with_hs	-10.216	0.5
6eut__1__1.A__1.C_with_hs	-9.784	0.0
6eut__1__1.A__1.C_with_hs	-12.37	0.5
6eut__1__1.A__1.C_with_hs	-7.634	0.0
6eut__1__1.A__1.C_with_hs	-8.464	0.5
6eut__1__1.A__1.C_with_hs	-9.528	0.0
6eut__1__1.A__1.C_with_hs	-9.103	1.0
6eut__1__1.A__1.C_with_hs	-8.107	0.0
6eut__1__1.A__1.C_with_hs	-9.983	0.0
6eut__1__1.A__1.C_with_hs	-8.473	1.0
6eut__1__1.A__1.C_with_hs	-9.354	0.5
6eut__1__1.A__1.C_with_hs	-8.503	0.0
6eut__1__1.A__1.C_with_hs	-9.147	0.5
6eut__1__1.A__1.C_with_hs	-9.158	1.0
6eut__1__1.A__1.C_with_hs	-11.099	1.0
6eut__1__1.A__1.C_with_hs	-9.301	0.3333333333333333
6eut__1__1.A__1.C_with_hs	-9.0	1.0
6eut__1__1.A__1.C_with_hs	-8.264	0.0
6eut__1__1.A__1.C_with_hs	-13.001	0.0
6eut__1__1.A__1.C_with_hs	-9.972	0.5
6eut__1__1.A__1.C_with_hs	-10.029	1.0
6eut__1__1.A__1.C_with_hs	-10.74	0.0
6eut__1__1.A__1.C_with_hs	-9.485	1.0
6eut__1__1.A__1.C_with_hs	-10.81	0.25
6eut__1__1.A__1.C_with_hs	-8.754	0.0
6eut__1__1.A__1.C_with_hs	-8.8	0.0
6eut__1__1.A__1.C_with_hs	-9.961	0.3333333333333333
6eut__1__1.A__1.C_with_hs	-9.725	1.0
6eut__1__1.A__1.C_with_hs	-11.843	0.0
6eut__1__1.A__1.C_with_hs	-8.994	0.5
6eut__1__1.A__1.C_with_hs	-10.356	1.0
6eut__1__1.A__1.C_with_hs	-7.307	1.0
6eut__1__1.A__1.C_with_hs	-12.07	0.0
6eut__1__1.A__1.C_with_hs	-6.187	1.0
6eut__1__1.A__1.C_with_hs	-12.414	1.0
6eut__1__1.A__1.C_with_hs	-8.073	0.3333333333333333
6eut__1__1.A__1.C_with_hs	-9.663	0.5
6eut__1__1.A__1.C_with_hs	-8.332	0.5
6eut__1__1.A__1.C_with_hs	-9.348	0.5
6eut__1__1.A__1.C_with_hs	-12.384	0.0
6eut__1__1.A__1.C_with_hs	-12.095	0.0
6eut__1__1.A__1.C_with_hs	-8.47	0.3333333333333333
6eut__1__1.A__1.C_with_hs	-10.483	1.0
6eut__1__1.A__1.C_with_hs	-8.231	1.0
6eut__1__1.A__1.C_with_hs	-9.676	0.0
6eut__1__1.A__1.C_with_hs	-9.422	0.5
5eq9__1__1.A__1.E_with_hs	-5.191	0.42857142857142855
5eq9__1__1.A__1.E_with_hs	-4.303	0.5714285714285714
5eq9__1__1.A__1.E_with_hs	-3.657	0.42857142857142855
5eq9__1__1.A__1.E_with_hs	-4.13	0.8571428571428571
5eq9__1__1.A__1.E_with_hs	-4.443	0.8571428571428571
5eq9__1__1.A__1.E_with_hs	-4.806	0.8571428571428571
5eq9__1__1.A__1.E_with_hs	-5.163	1.0
5eq9__1__1.A__1.E_with_hs	-5.351	0.75
5eq9__1__1.A__1.E_with_hs	-4.606	0.5714285714285714
5eq9__1__1.A__1.E_with_hs	-5.755	0.75
5eq9__1__1.A__1.E_with_hs	-4.342	1.0
5eq9__1__1.A__1.E_with_hs	-4.515	0.2857142857142857
5eq9__1__1.A__1.E_with_hs	-5.51	0.5714285714285714
5eq9__1__1.A__1.E_with_hs	-5.41	0.375
5eq9__1__1.A__1.E_with_hs	-5.389	0.42857142857142855
5eq9__1__1.A__1.E_with_hs	-4.383	0.4444444444444444
5eq9__1__1.A__1.E_with_hs	-4.937	0.42857142857142855
5eq9__1__1.A__1.E_with_hs	-4.716	0.875
5eq9__1__1.A__1.E_with_hs	-4.599	0.5714285714285714
5eq9__1__1.A__1.E_with_hs	-5.027	1.0
5eq9__1__1.A__1.E_with_hs	-5.05	0.8571428571428571
5eq9__1__1.A__1.E_with_hs	-4.745	0.5714285714285714
5eq9__1__1.A__1.E_with_hs	-5.158	0.42857142857142855
5eq9__1__1.A__1.E_with_hs	-5.46	0.8571428571428571
5eq9__1__1.A__1.E_with_hs	-5.104	0.8571428571428571
5eq9__1__1.A__1.E_with_hs	-4.735	0.42857142857142855
5eq9__1__1.A__1.E_with_hs	-5.146	0.42857142857142855
5eq9__1__1.A__1.E_with_hs	-4.657	0.42857142857142855
5eq9__1__1.A__1.E_with_hs	-5.691	0.5714285714285714
5eq9__1__1.A__1.E_with_hs	-4.197	0.7142857142857143
5eq9__1__1.A__1.E_with_hs	-4.893	0.5714285714285714
5eq9__1__1.A__1.E_with_hs	-4.433	0.5714285714285714
5eq9__1__1.A__1.E_with_hs	-5.846	0.42857142857142855
5eq9__1__1.A__1.E_with_hs	-4.475	0.42857142857142855
5eq9__1__1.A__1.E_with_hs	-4.391	0.42857142857142855
5eq9__1__1.A__1.E_with_hs	-4.739	0.5714285714285714
5eq9__1__1.A__1.E_with_hs	-5.044	0.375
5eq9__1__1.A__1.E_with_hs	-4.528	0.75
5eq9__1__1.A__1.E_with_hs	-5.386	0.8571428571428571
5eq9__1__1.A__1.E_with_hs	-4.649	0.2857142857142857
5eq9__1__1.A__1.E_with_hs	-5.236	0.5714285714285714
5eq9__1__1.A__1.E_with_hs	-3.964	0.42857142857142855
5eq9__1__1.A__1.E_with_hs	-4.805	1.0
5eq9__1__1.A__1.E_with_hs	-5.504	0.5714285714285714
5eq9__1__1.A__1.E_with_hs	-5.13	0.5714285714285714
5eq9__1__1.A__1.E_with_hs	-4.432	0.7142857142857143
5eq9__1__1.A__1.E_with_hs	-5.015	0.5714285714285714
5eq9__1__1.A__1.E_with_hs	-5.225	0.42857142857142855
5eq9__1__1.A__1.E_with_hs	-4.571	0.42857142857142855
5eq9__1__1.A__1.E_with_hs	-4.423	0.2857142857142857
5eq9__1__1.A__1.E_with_hs	-5.451	0.42857142857142855
5eq9__1__1.A__1.E_with_hs	-4.73	0.42857142857142855
5eq9__1__1.A__1.E_with_hs	-4.283	0.42857142857142855
5eq9__1__1.A__1.E_with_hs	-3.075	0.2857142857142857
5eq9__1__1.A__1.E_with_hs	-4.686	0.375
5eq9__1__1.A__1.E_with_hs	-4.513	0.42857142857142855
5eq9__1__1.A__1.E_with_hs	-5.247	0.5
5eq9__1__1.A__1.E_with_hs	-4.331	0.3333333333333333
5eq9__1__1.A__1.E_with_hs	-3.728	0.625
5eq9__1__1.A__1.E_with_hs	-5.388	1.0
5eq9__1__1.A__1.E_with_hs	-5.285	0.42857142857142855
5eq9__1__1.A__1.E_with_hs	-5.032	0.42857142857142855
5eq9__1__1.A__1.E_with_hs	-5.035	0.8571428571428571
5eq9__1__1.A__1.E_with_hs	-4.927	0.42857142857142855
5eq9__1__1.A__1.E_with_hs	-5.773	0.42857142857142855
5eq9__1__1.A__1.E_with_hs	-5.284	0.42857142857142855
5eq9__1__1.A__1.E_with_hs	-5.345	0.42857142857142855
5eq9__1__1.A__1.E_with_hs	-4.271	0.42857142857142855
5eq9__1__1.A__1.E_with_hs	-4.963	0.42857142857142855
5eq9__1__1.A__1.E_with_hs	-4.455	0.75
5eq9__1__1.A__1.E_with_hs	-5.082	0.42857142857142855
5eq9__1__1.A__1.E_with_hs	-5.115	0.42857142857142855
5eq9__1__1.A__1.E_with_hs	-4.563	0.42857142857142855
5eq9__1__1.A__1.E_with_hs	-5.272	0.5714285714285714
5eq9__1__1.A__1.E_with_hs	-5.42	0.8571428571428571
5eq9__1__1.A__1.E_with_hs	-5.18	0.8571428571428571
5eq9__1__1.A__1.E_with_hs	-4.754	0.5714285714285714
5eq9__1__1.A__1.E_with_hs	-5.28	0.42857142857142855
5eq9__1__1.A__1.E_with_hs	-4.938	0.42857142857142855
5eq9__1__1.A__1.E_with_hs	-4.931	0.2857142857142857
5eq9__1__1.A__1.E_with_hs	-4.116	0.42857142857142855
5eq9__1__1.A__1.E_with_hs	-4.685	0.42857142857142855
5eq9__1__1.A__1.E_with_hs	-5.484	0.5714285714285714
5eq9__1__1.A__1.E_with_hs	-4.967	1.0
5eq9__1__1.A__1.E_with_hs	-4.979	0.8571428571428571
5eq9__1__1.A__1.E_with_hs	-4.501	0.2857142857142857
5eq9__1__1.A__1.E_with_hs	-3.341	0.42857142857142855
5eq9__1__1.A__1.E_with_hs	-4.116	0.5714285714285714
5eq9__1__1.A__1.E_with_hs	-5.118	0.2857142857142857
5eq9__1__1.A__1.E_with_hs	-4.996	0.75
5eq9__1__1.A__1.E_with_hs	-5.023	0.42857142857142855
5eq9__1__1.A__1.E_with_hs	-4.585	0.5714285714285714
5eq9__1__1.A__1.E_with_hs	-5.294	0.42857142857142855
5eq9__1__1.A__1.E_with_hs	-5.264	0.42857142857142855
5eq9__1__1.A__1.E_with_hs	-4.646	0.42857142857142855
5eq9__1__1.A__1.E_with_hs	-5.002	0.5714285714285714
5eq9__1__1.A__1.E_with_hs	-5.889	0.5714285714285714
4efe__1__1.A__1.E_with_hs	-7.876	0.75
4efe__1__1.A__1.E_with_hs	-6.123	0.8
4efe__1__1.A__1.E_with_hs	-9.639	0.6666666666666666
4efe__1__1.A__1.E_with_hs	-8.348	0.75
4efe__1__1.A__1.E_with_hs	-7.553	0.6
4efe__1__1.A__1.E_with_hs	-8.511	0.75
4efe__1__1.A__1.E_with_hs	-6.636	0.8
4efe__1__1.A__1.E_with_hs	-6.553	0.8
4efe__1__1.A__1.E_with_hs	-7.974	0.6
4efe__1__1.A__1.E_with_hs	-7.283	0.75
4efe__1__1.A__1.E_with_hs	-5.82	0.75
4efe__1__1.A__1.E_with_hs	-8.077	0.6666666666666666
4efe__1__1.A__1.E_with_hs	-6.782	0.5714285714285714
4efe__1__1.A__1.E_with_hs	-7.399	0.6
4efe__1__1.A__1.E_with_hs	-6.247	0.6
4efe__1__1.A__1.E_with_hs	-8.431	1.0
4efe__1__1.A__1.E_with_hs	-6.53	0.75
4efe__1__1.A__1.E_with_hs	-6.899	0.75
4efe__1__1.A__1.E_with_hs	-7.932	1.0
4efe__1__1.A__1.E_with_hs	-8.899	0.6666666666666666
4efe__1__1.A__1.E_with_hs	-7.894	0.75
4efe__1__1.A__1.E_with_hs	-7.707	0.6666666666666666
4efe__1__1.A__1.E_with_hs	-7.17	0.5
4efe__1__1.A__1.E_with_hs	-6.472	0.8
4efe__1__1.A__1.E_with_hs	-8.231	0.75
4efe__1__1.A__1.E_with_hs	-7.075	0.5
4efe__1__1.A__1.E_with_hs	-7.303	0.8
4efe__1__1.A__1.E_with_hs	-8.511	0.6
4efe__1__1.A__1.E_with_hs	-7.571	0.6
4efe__1__1.A__1.E_with_hs	-6.779	0.6
4efe__1__1.A__1.E_with_hs	-6.582	0.75
4efe__1__1.A__1.E_with_hs	-8.066	1.0
4efe__1__1.A__1.E_with_hs	-7.952	0.75
4efe__1__1.A__1.E_with_hs	-7.091	1.0
4efe__1__1.A__1.E_with_hs	-9.484	0.8
4efe__1__1.A__1.E_with_hs	-5.965	1.0
4efe__1__1.A__1.E_with_hs	-8.523	0.8
4efe__1__1.A__1.E_with_hs	-6.713	0.8
4efe__1__1.A__1.E_with_hs	-5.949	0.8
4efe__1__1.A__1.E_with_hs	-9.089	1.0
4efe__1__1.A__1.E_with_hs	-8.534	0.5
4efe__1__1.A__1.E_with_hs	-6.73	0.5
4efe__1__1.A__1.E_with_hs	-6.331	0.8
4efe__1__1.A__1.E_with_hs	-8.151	0.8
4efe__1__1.A__1.E_with_hs	-8.134	0.75
4efe__1__1.A__1.E_with_hs	-6.398	0.6666666666666666
4efe__1__1.A__1.E_with_hs	-6.555	1.0
4efe__1__1.A__1.E_with_hs	-8.323	0.6
4efe__1__1.A__1.E_with_hs	-8.496	0.8
4efe__1__1.A__1.E_with_hs	-6.968	0.6
4efe__1__1.A__1.E_with_hs	-7.366	0.6666666666666666
4efe__1__1.A__1.E_with_hs	-8.279	1.0
4efe__1__1.A__1.E_with_hs	-7.307	1.0
4efe__1__1.A__1.E_with_hs	-7.484	0.75
4efe__1__1.A__1.E_with_hs	-7.049	0.8
4efe__1__1.A__1.E_with_hs	-6.768	0.75
4efe__1__1.A__1.E_with_hs	-6.377	0.75
4efe__1__1.A__1.E_with_hs	-7.271	1.0
4efe__1__1.A__1.E_with_hs	-8.264	1.0
4efe__1__1.A__1.E_with_hs	-7.579	0.6
4efe__1__1.A__1.E_with_hs	-7.104	1.0
4efe__1__1.A__1.E_with_hs	-6.499	0.6
4efe__1__1.A__1.E_with_hs	-7.871	0.5
4efe__1__1.A__1.E_with_hs	-6.811	0.5
4efe__1__1.A__1.E_with_hs	-7.391	1.0
4efe__1__1.A__1.E_with_hs	-9.201	0.8
4efe__1__1.A__1.E_with_hs	-7.327	0.5
4efe__1__1.A__1.E_with_hs	-7.542	0.6666666666666666
4efe__1__1.A__1.E_with_hs	-6.855	0.5
4efe__1__1.A__1.E_with_hs	-7.824	0.75
4efe__1__1.A__1.E_with_hs	-8.874	0.8
4efe__1__1.A__1.E_with_hs	-8.85	0.5
4efe__1__1.A__1.E_with_hs	-7.637	0.6666666666666666
4efe__1__1.A__1.E_with_hs	-6.277	0.6
4efe__1__1.A__1.E_with_hs	-8.718	0.4
4efe__1__1.A__1.E_with_hs	-6.52	0.8
4efe__1__1.A__1.E_with_hs	-8.532	0.6666666666666666
4efe__1__1.A__1.E_with_hs	-7.111	0.75
4efe__1__1.A__1.E_with_hs	-7.336	0.6666666666666666
4efe__1__1.A__1.E_with_hs	-7.435	1.0
4efe__1__1.A__1.E_with_hs	-8.134	1.0
5enr__1__1.C__1.G_with_hs	-10.834	0.0
5enr__1__1.C__1.G_with_hs	-13.52	0.3333333333333333
5enr__1__1.C__1.G_with_hs	-12.528	0.3333333333333333
5enr__1__1.C__1.G_with_hs	-11.25	0.5
5enr__1__1.C__1.G_with_hs	-9.06	0.3333333333333333
5enr__1__1.C__1.G_with_hs	-10.357	0.3333333333333333
5enr__1__1.C__1.G_with_hs	-11.965	0.0
5enr__1__1.C__1.G_with_hs	-11.848	0.0
5enr__1__1.C__1.G_with_hs	-9.911	0.3333333333333333
5enr__1__1.C__1.G_with_hs	-11.755	0.3333333333333333
5enr__1__1.C__1.G_with_hs	-11.236	0.0
5enr__1__1.C__1.G_with_hs	-12.421	0.0
5enr__1__1.C__1.G_with_hs	-11.111	0.0
5enr__1__1.C__1.G_with_hs	-10.211	0.5
5enr__1__1.C__1.G_with_hs	-9.264	0.3333333333333333
5enr__1__1.C__1.G_with_hs	-10.891	0.3333333333333333
5enr__1__1.C__1.G_with_hs	-11.822	0.5
5enr__1__1.C__1.G_with_hs	-9.397	0.5
5enr__1__1.C__1.G_with_hs	-11.728	0.5
5enr__1__1.C__1.G_with_hs	-10.329	0.3333333333333333
5enr__1__1.C__1.G_with_hs	-13.462	0.0
5enr__1__1.C__1.G_with_hs	-10.718	0.5
5enr__1__1.C__1.G_with_hs	-13.522	0.5
5enr__1__1.C__1.G_with_hs	-10.279	0.0
5enr__1__1.C__1.G_with_hs	-9.333	0.0
5enr__1__1.C__1.G_with_hs	-10.426	0.5
5enr__1__1.C__1.G_with_hs	-9.722	0.25
5enr__1__1.C__1.G_with_hs	-8.762	0.5
5enr__1__1.C__1.G_with_hs	-13.379	0.5
5enr__1__1.C__1.G_with_hs	-12.587	0.0
5enr__1__1.C__1.G_with_hs	-9.477	0.0
5enr__1__1.C__1.G_with_hs	-12.84	0.3333333333333333
5enr__1__1.C__1.G_with_hs	-11.24	1.0
5enr__1__1.C__1.G_with_hs	-8.484	0.3333333333333333
5enr__1__1.C__1.G_with_hs	-9.61	0.0
5enr__1__1.C__1.G_with_hs	-9.727	0.3333333333333333
5enr__1__1.C__1.G_with_hs	-9.544	0.5
5enr__1__1.C__1.G_with_hs	-12.472	0.25
5enr__1__1.C__1.G_with_hs	-8.583	0.0
5enr__1__1.C__1.G_with_hs	-8.541	0.5
5enr__1__1.C__1.G_with_hs	-9.405	0.0
5enr__1__1.C__1.G_with_hs	-12.126	0.5
5enr__1__1.C__1.G_with_hs	-13.002	0.5
5enr__1__1.C__1.G_with_hs	-11.881	0.5
5enr__1__1.C__1.G_with_hs	-10.093	0.0
5enr__1__1.C__1.G_with_hs	-7.726	0.3333333333333333
5enr__1__1.C__1.G_with_hs	-10.788	0.0
5enr__1__1.C__1.G_with_hs	-12.317	0.3333333333333333
5enr__1__1.C__1.G_with_hs	-9.555	0.0
5enr__1__1.C__1.G_with_hs	-13.175	0.0
5enr__1__1.C__1.G_with_hs	-10.733	0.5
5enr__1__1.C__1.G_with_hs	-12.882	0.3333333333333333
5enr__1__1.C__1.G_with_hs	-9.716	0.0
5enr__1__1.C__1.G_with_hs	-12.168	0.5
5enr__1__1.C__1.G_with_hs	-10.125	0.5
5enr__1__1.C__1.G_with_hs	-10.63	0.0
5enr__1__1.C__1.G_with_hs	-11.781	0.3333333333333333
5enr__1__1.C__1.G_with_hs	-8.822	0.5
5enr__1__1.C__1.G_with_hs	-11.024	0.3333333333333333
5enr__1__1.C__1.G_with_hs	-8.085	0.0
5enr__1__1.C__1.G_with_hs	-14.674	0.5
5enr__1__1.C__1.G_with_hs	-8.18	0.0
5enr__1__1.C__1.G_with_hs	-8.778	0.3333333333333333
5enr__1__1.C__1.G_with_hs	-11.445	0.0
5enr__1__1.C__1.G_with_hs	-9.786	0.0
5enr__1__1.C__1.G_with_hs	-8.128	0.5
5enr__1__1.C__1.G_with_hs	-12.037	0.0
5enr__1__1.C__1.G_with_hs	-9.647	0.3333333333333333
5enr__1__1.C__1.G_with_hs	-11.302	0.3333333333333333
5enr__1__1.C__1.G_with_hs	-11.819	0.3333333333333333
5enr__1__1.C__1.G_with_hs	-9.519	1.0
5enr__1__1.C__1.G_with_hs	-8.668	0.5
5enr__1__1.C__1.G_with_hs	-13.136	0.5
5enr__1__1.C__1.G_with_hs	-10.902	0.5
5enr__1__1.C__1.G_with_hs	-9.513	1.0
5enr__1__1.C__1.G_with_hs	-10.597	0.5
5enr__1__1.C__1.G_with_hs	-11.024	0.5
5enr__1__1.C__1.G_with_hs	-13.893	0.5
5enr__1__1.C__1.G_with_hs	-9.842	0.0
5enr__1__1.C__1.G_with_hs	-8.412	0.3333333333333333
5enr__1__1.C__1.G_with_hs	-8.391	0.0
5enr__1__1.C__1.G_with_hs	-11.724	0.3333333333333333
5enr__1__1.C__1.G_with_hs	-8.525	0.5
5enr__1__1.C__1.G_with_hs	-11.392	0.3333333333333333
5enr__1__1.C__1.G_with_hs	-11.913	0.5
5enr__1__1.C__1.G_with_hs	-12.074	0.5
5enr__1__1.C__1.G_with_hs	-13.217	0.0
5enr__1__1.C__1.G_with_hs	-8.949	0.3333333333333333
5enr__1__1.C__1.G_with_hs	-11.023	0.3333333333333333
5enr__1__1.C__1.G_with_hs	-10.402	0.5
5enr__1__1.C__1.G_with_hs	-9.527	0.3333333333333333
6ex0__1__2.B__2.D_with_hs	-5.553	0.8571428571428571
6ex0__1__2.B__2.D_with_hs	-8.445	0.95
6ex0__1__2.B__2.D_with_hs	-9.356	1.0
6ex0__1__2.B__2.D_with_hs	-10.763	1.0
6ex0__1__2.B__2.D_with_hs	-7.912	0.9047619047619048
6ex0__1__2.B__2.D_with_hs	-8.885	0.9
6ex0__1__2.B__2.D_with_hs	-6.195	0.8
6ex0__1__2.B__2.D_with_hs	-8.07	0.8571428571428571
6ex0__1__2.B__2.D_with_hs	-6.758	0.9
6ex0__1__2.B__2.D_with_hs	-7.494	0.95
6ex0__1__2.B__2.D_with_hs	-8.511	0.9047619047619048
6ex0__1__2.B__2.D_with_hs	-5.721	0.9
6ex0__1__2.B__2.D_with_hs	-7.573	0.8095238095238095
6ex0__1__2.B__2.D_with_hs	-7.254	0.9
6ex0__1__2.B__2.D_with_hs	-5.92	0.9
6ex0__1__2.B__2.D_with_hs	-6.816	0.85
6ex0__1__2.B__2.D_with_hs	-7.406	0.9
6ex0__1__2.B__2.D_with_hs	-6.44	0.9
6ex0__1__2.B__2.D_with_hs	-5.632	0.9
6ex0__1__2.B__2.D_with_hs	-8.201	0.9
6ex0__1__2.B__2.D_with_hs	-8.578	0.8181818181818182
6ex0__1__2.B__2.D_with_hs	-7.534	0.95
6ex0__1__2.B__2.D_with_hs	-7.376	0.9047619047619048
6ex0__1__2.B__2.D_with_hs	-8.863	0.8181818181818182
6ex0__1__2.B__2.D_with_hs	-7.445	0.9047619047619048
6ex0__1__2.B__2.D_with_hs	-9.723	0.95
6ex0__1__2.B__2.D_with_hs	-6.197	0.95
6ex0__1__2.B__2.D_with_hs	-10.433	0.9
6ex0__1__2.B__2.D_with_hs	-7.094	0.95
6ex0__1__2.B__2.D_with_hs	-8.307	0.9
6ex0__1__2.B__2.D_with_hs	-7.782	0.95
6ex0__1__2.B__2.D_with_hs	-8.784	0.9
6ex0__1__2.B__2.D_with_hs	-7.121	0.95
6ex0__1__2.B__2.D_with_hs	-5.992	0.8571428571428571
6ex0__1__2.B__2.D_with_hs	-9.314	0.9
6ex0__1__2.B__2.D_with_hs	-9.18	0.95
6ex0__1__2.B__2.D_with_hs	-6.761	1.0
6ex0__1__2.B__2.D_with_hs	-10.866	0.95
6ex0__1__2.B__2.D_with_hs	-6.992	0.9
6ex0__1__2.B__2.D_with_hs	-7.483	0.95
6ex0__1__2.B__2.D_with_hs	-11.633	0.8571428571428571
6ex0__1__2.B__2.D_with_hs	-6.527	0.95
6ex0__1__2.B__2.D_with_hs	-10.96	0.8636363636363636
6ex0__1__2.B__2.D_with_hs	-8.364	0.9
6ex0__1__2.B__2.D_with_hs	-11.103	0.95
6ex0__1__2.B__2.D_with_hs	-6.105	1.0
6ex0__1__2.B__2.D_with_hs	-6.019	1.0
6ex0__1__2.B__2.D_with_hs	-6.977	0.95
6ex0__1__2.B__2.D_with_hs	-8.417	0.9
6ex0__1__2.B__2.D_with_hs	-7.876	0.9
6ex0__1__2.B__2.D_with_hs	-10.756	1.0
6ex0__1__2.B__2.D_with_hs	-6.529	0.95
6ex0__1__2.B__2.D_with_hs	-7.395	0.95
6ex0__1__2.B__2.D_with_hs	-6.922	0.95
6ex0__1__2.B__2.D_with_hs	-8.939	0.8571428571428571
6ex0__1__2.B__2.D_with_hs	-5.785	0.95
6ex0__1__2.B__2.D_with_hs	-6.495	1.0
6ex0__1__2.B__2.D_with_hs	-6.54	0.9
6ex0__1__2.B__2.D_with_hs	-6.244	0.95
6ex0__1__2.B__2.D_with_hs	-7.474	0.8571428571428571
6ex0__1__2.B__2.D_with_hs	-5.217	0.95
6ex0__1__2.B__2.D_with_hs	-7.168	0.85
6ex0__1__2.B__2.D_with_hs	-10.945	0.8571428571428571
6ex0__1__2.B__2.D_with_hs	-6.537	0.9047619047619048
7ee5__1__1.A__1.H_with_hs	-5.205	0.5
7ee5__1__1.A__1.H_with_hs	-5.883	1.0
7ee5__1__1.A__1.H_with_hs	-5.427	0.3333333333333333
7ee5__1__1.A__1.H_with_hs	-6.312	0.4
7ee5__1__1.A__1.H_with_hs	-6.925	0.5
7ee5__1__1.A__1.H_with_hs	-6.721	0.5
7ee5__1__1.A__1.H_with_hs	-4.582	0.5
7ee5__1__1.A__1.H_with_hs	-6.233	1.0
7ee5__1__1.A__1.H_with_hs	-5.385	0.5
7ee5__1__1.A__1.H_with_hs	-6.61	0.5
7ee5__1__1.A__1.H_with_hs	-5.911	0.5
7ee5__1__1.A__1.H_with_hs	-6.185	0.3333333333333333
7ee5__1__1.A__1.H_with_hs	-5.77	0.4
7ee5__1__1.A__1.H_with_hs	-5.436	1.0
7ee5__1__1.A__1.H_with_hs	-5.297	0.4
7ee5__1__1.A__1.H_with_hs	-5.372	0.5
7ee5__1__1.A__1.H_with_hs	-5.453	1.0
7ee5__1__1.A__1.H_with_hs	-5.344	0.4
7ee5__1__1.A__1.H_with_hs	-5.369	0.4
7ee5__1__1.A__1.H_with_hs	-6.028	0.75
7ee5__1__1.A__1.H_with_hs	-5.662	0.6666666666666666
7ee5__1__1.A__1.H_with_hs	-5.461	0.75
7ee5__1__1.A__1.H_with_hs	-5.891	0.75
7ee5__1__1.A__1.H_with_hs	-5.345	0.4
7ee5__1__1.A__1.H_with_hs	-5.782	0.4
7ee5__1__1.A__1.H_with_hs	-5.029	0.3333333333333333
7ee5__1__1.A__1.H_with_hs	-5.343	0.5
7ee5__1__1.A__1.H_with_hs	-5.721	0.5
7ee5__1__1.A__1.H_with_hs	-5.819	0.5
7ee5__1__1.A__1.H_with_hs	-6.411	0.5
7ee5__1__1.A__1.H_with_hs	-5.314	0.5
7ee5__1__1.A__1.H_with_hs	-4.627	0.6666666666666666
7ee5__1__1.A__1.H_with_hs	-6.481	0.6666666666666666
7ee5__1__1.A__1.H_with_hs	-5.743	0.5
7ee5__1__1.A__1.H_with_hs	-5.513	0.25
7ee5__1__1.A__1.H_with_hs	-7.546	0.5
7ee5__1__1.A__1.H_with_hs	-6.42	0.5
7ee5__1__1.A__1.H_with_hs	-4.347	0.75
7ee5__1__1.A__1.H_with_hs	-6.622	0.4
7ee5__1__1.A__1.H_with_hs	-5.26	0.5
7ee5__1__1.A__1.H_with_hs	-5.195	0.4
7ee5__1__1.A__1.H_with_hs	-7.538	0.5
7ee5__1__1.A__1.H_with_hs	-7.31	0.4
7ee5__1__1.A__1.H_with_hs	-5.565	0.75
7ee5__1__1.A__1.H_with_hs	-4.679	1.0
7ee5__1__1.A__1.H_with_hs	-5.599	0.5
7ee5__1__1.A__1.H_with_hs	-4.993	0.4
7ee5__1__1.A__1.H_with_hs	-4.664	0.6666666666666666
7ee5__1__1.A__1.H_with_hs	-6.751	0.6666666666666666
7ee5__1__1.A__1.H_with_hs	-5.553	0.5
7ee5__1__1.A__1.H_with_hs	-6.205	0.5
7ee5__1__1.A__1.H_with_hs	-6.523	0.6
7ee5__1__1.A__1.H_with_hs	-6.355	0.25
7ee5__1__1.A__1.H_with_hs	-5.453	0.6
7ee5__1__1.A__1.H_with_hs	-5.891	0.6666666666666666
7ee5__1__1.A__1.H_with_hs	-4.97	0.75
7ee5__1__1.A__1.H_with_hs	-5.096	0.6666666666666666
7ee5__1__1.A__1.H_with_hs	-6.312	0.3333333333333333
7ee5__1__1.A__1.H_with_hs	-4.92	0.6666666666666666
7ee5__1__1.A__1.H_with_hs	-5.702	1.0
7ee5__1__1.A__1.H_with_hs	-6.652	0.75
7ee5__1__1.A__1.H_with_hs	-4.926	0.5
7ee5__1__1.A__1.H_with_hs	-6.472	0.5
7ee5__1__1.A__1.H_with_hs	-5.181	0.4
7ee5__1__1.A__1.H_with_hs	-5.684	0.2
7ee5__1__1.A__1.H_with_hs	-5.119	0.3333333333333333
7ee5__1__1.A__1.H_with_hs	-8.092	0.5
7ee5__1__1.A__1.H_with_hs	-6.892	0.5
7ee5__1__1.A__1.H_with_hs	-6.837	0.4
7ee5__1__1.A__1.H_with_hs	-6.029	0.6666666666666666
7ee5__1__1.A__1.H_with_hs	-5.204	0.5
7ee5__1__1.A__1.H_with_hs	-6.727	0.25
7ee5__1__1.A__1.H_with_hs	-6.615	1.0
7ee5__1__1.A__1.H_with_hs	-4.984	1.0
7ee5__1__1.A__1.H_with_hs	-6.174	0.4
7ee5__1__1.A__1.H_with_hs	-7.533	0.5
7ee5__1__1.A__1.H_with_hs	-6.007	0.5
7ee5__1__1.A__1.H_with_hs	-5.701	0.5
7ee5__1__1.A__1.H_with_hs	-6.041	1.0
7ee5__1__1.A__1.H_with_hs	-5.759	0.6666666666666666
7ee5__1__1.A__1.H_with_hs	-5.606	0.6666666666666666
7ee5__1__1.A__1.H_with_hs	-5.795	1.0
7ee5__1__1.A__1.H_with_hs	-5.928	0.5
7ee5__1__1.A__1.H_with_hs	-6.095	1.0
7ee5__1__1.A__1.H_with_hs	-4.716	0.6666666666666666
7ee5__1__1.A__1.H_with_hs	-4.982	0.5
7ee5__1__1.A__1.H_with_hs	-4.18	0.4
7ee5__1__1.A__1.H_with_hs	-4.585	0.4
7ee5__1__1.A__1.H_with_hs	-6.878	0.3333333333333333
7ee5__1__1.A__1.H_with_hs	-4.573	0.4
7ee5__1__1.A__1.H_with_hs	-5.593	0.4
7ee5__1__1.A__1.H_with_hs	-4.298	0.6
7ee5__1__1.A__1.H_with_hs	-5.342	0.6666666666666666
7ee5__1__1.A__1.H_with_hs	-5.494	0.4
7ee5__1__1.A__1.H_with_hs	-5.379	0.75
7ee5__1__1.A__1.H_with_hs	-6.703	0.5
7ee5__1__1.A__1.H_with_hs	-4.887	0.6666666666666666
7ee5__1__1.A__1.H_with_hs	-6.005	1.0
8f1g__1__1.A__1.C_with_hs	-1.525	0.3333333333333333
8f1g__1__1.A__1.C_with_hs	-5.704	0.25
8f1g__1__1.A__1.C_with_hs	-4.2	0.5
8f1g__1__1.A__1.C_with_hs	-5.247	0.3333333333333333
8f1g__1__1.A__1.C_with_hs	-2.982	0.4
8f1g__1__1.A__1.C_with_hs	-5.697	0.6666666666666666
8f1g__1__1.A__1.C_with_hs	-4.535	0.6666666666666666
8f1g__1__1.A__1.C_with_hs	-3.072	0.25
8f1g__1__1.A__1.C_with_hs	-4.118	0.5
8f1g__1__1.A__1.C_with_hs	-4.663	0.25
8f1g__1__1.A__1.C_with_hs	-5.06	0.2
8f1g__1__1.A__1.C_with_hs	-5.459	1.0
8f1g__1__1.A__1.C_with_hs	-4.973	0.25
8f1g__1__1.A__1.C_with_hs	-3.489	0.6666666666666666
8f1g__1__1.A__1.C_with_hs	-4.448	0.6666666666666666
8f1g__1__1.A__1.C_with_hs	-2.774	0.25
8f1g__1__1.A__1.C_with_hs	-2.056	0.5
8f1g__1__1.A__1.C_with_hs	-3.616	0.5
8f1g__1__1.A__1.C_with_hs	-3.572	0.2
8f1g__1__1.A__1.C_with_hs	-5.105	0.4
8f1g__1__1.A__1.C_with_hs	-3.707	0.25
8f1g__1__1.A__1.C_with_hs	-3.371	0.4
8f1g__1__1.A__1.C_with_hs	-2.002	0.6666666666666666
8f1g__1__1.A__1.C_with_hs	-3.45	0.5
8f1g__1__1.A__1.C_with_hs	-6.265	1.0
8f1g__1__1.A__1.C_with_hs	-3.895	0.6666666666666666
8f1g__1__1.A__1.C_with_hs	-4.108	0.5
8f1g__1__1.A__1.C_with_hs	-4.608	0.6666666666666666
8f1g__1__1.A__1.C_with_hs	-5.915	0.4
8f1g__1__1.A__1.C_with_hs	-4.82	0.5
8f1g__1__1.A__1.C_with_hs	-5.384	0.2
8f1g__1__1.A__1.C_with_hs	-6.009	0.5
8f1g__1__1.A__1.C_with_hs	-3.489	0.25
8f1g__1__1.A__1.C_with_hs	-3.354	0.6666666666666666
8f1g__1__1.A__1.C_with_hs	-6.155	0.6666666666666666
8f1g__1__1.A__1.C_with_hs	-3.836	0.25
8f1g__1__1.A__1.C_with_hs	-6.129	0.25
8f1g__1__1.A__1.C_with_hs	-3.776	0.6666666666666666
8f1g__1__1.A__1.C_with_hs	-3.994	0.3333333333333333
8f1g__1__1.A__1.C_with_hs	-4.133	0.5
8f1g__1__1.A__1.C_with_hs	-3.507	0.5
8f1g__1__1.A__1.C_with_hs	-5.096	0.3333333333333333
8f1g__1__1.A__1.C_with_hs	-4.083	0.6666666666666666
8f1g__1__1.A__1.C_with_hs	-2.733	0.6666666666666666
8f1g__1__1.A__1.C_with_hs	-6.048	0.2
8f1g__1__1.A__1.C_with_hs	-3.3	0.4
8f1g__1__1.A__1.C_with_hs	-3.828	0.3333333333333333
8f1g__1__1.A__1.C_with_hs	-3.561	0.2
8f1g__1__1.A__1.C_with_hs	-4.677	0.5
8f1g__1__1.A__1.C_with_hs	-4.332	0.2
8f1g__1__1.A__1.C_with_hs	-5.384	1.0
8f1g__1__1.A__1.C_with_hs	-7.812	0.2
8f1g__1__1.A__1.C_with_hs	-3.386	0.6666666666666666
8f1g__1__1.A__1.C_with_hs	-5.685	0.3333333333333333
8f1g__1__1.A__1.C_with_hs	-3.53	0.16666666666666666
8f1g__1__1.A__1.C_with_hs	-5.099	0.2
8f1g__1__1.A__1.C_with_hs	-3.818	0.6666666666666666
8f1g__1__1.A__1.C_with_hs	-4.606	0.5
8f1g__1__1.A__1.C_with_hs	-3.771	0.5
8f1g__1__1.A__1.C_with_hs	-2.717	0.2
8f1g__1__1.A__1.C_with_hs	-3.539	0.5
8f1g__1__1.A__1.C_with_hs	-5.651	0.6666666666666666
8f1g__1__1.A__1.C_with_hs	-5.494	0.3333333333333333
8f1g__1__1.A__1.C_with_hs	-6.018	0.3333333333333333
8f1g__1__1.A__1.C_with_hs	-2.82	0.4
8f1g__1__1.A__1.C_with_hs	-3.419	0.5
8f1g__1__1.A__1.C_with_hs	-3.053	0.6666666666666666
8f1g__1__1.A__1.C_with_hs	-3.177	0.6666666666666666
8f1g__1__1.A__1.C_with_hs	-2.752	0.4
8f1g__1__1.A__1.C_with_hs	-3.699	0.5
8f1g__1__1.A__1.C_with_hs	-2.481	0.25
8f1g__1__1.A__1.C_with_hs	-3.424	0.25
8f1g__1__1.A__1.C_with_hs	-5.499	0.6666666666666666
8f1g__1__1.A__1.C_with_hs	-6.848	0.3333333333333333
8f1g__1__1.A__1.C_with_hs	-2.164	0.25
8f1g__1__1.A__1.C_with_hs	-2.89	0.5
8f1g__1__1.A__1.C_with_hs	-5.083	0.25
8f1g__1__1.A__1.C_with_hs	-5.692	0.3333333333333333
8f1g__1__1.A__1.C_with_hs	-3.914	0.25
8f1g__1__1.A__1.C_with_hs	-2.992	0.5
8f1g__1__1.A__1.C_with_hs	-5.214	0.6666666666666666
8f1g__1__1.A__1.C_with_hs	-5.291	0.3333333333333333
8f1g__1__1.A__1.C_with_hs	-4.256	0.5
8f1g__1__1.A__1.C_with_hs	-4.892	0.5
8f1g__1__1.A__1.C_with_hs	-6.207	0.25
8f1g__1__1.A__1.C_with_hs	-5.181	1.0
8f1g__1__1.A__1.C_with_hs	-2.425	1.0
8f1g__1__1.A__1.C_with_hs	-3.942	0.4
8f1g__1__1.A__1.C_with_hs	-3.851	0.6666666666666666
8f1g__1__1.A__1.C_with_hs	-0.492	0.4
8f1g__1__1.A__1.C_with_hs	-4.192	0.2
2fqw__1__1.A__1.B_with_hs	-8.525	1.0
2fqw__1__1.A__1.B_with_hs	-8.587	1.0
2fqw__1__1.A__1.B_with_hs	-7.781	1.0
2fqw__1__1.A__1.B_with_hs	-7.766	1.0
2fqw__1__1.A__1.B_with_hs	-8.012	0.8333333333333334
2fqw__1__1.A__1.B_with_hs	-7.785	1.0
2fqw__1__1.A__1.B_with_hs	-8.313	1.0
2fqw__1__1.A__1.B_with_hs	-8.288	0.6666666666666666
2fqw__1__1.A__1.B_with_hs	-7.721	1.0
2fqw__1__1.A__1.B_with_hs	-7.425	1.0
2fqw__1__1.A__1.B_with_hs	-7.651	0.8333333333333334
2fqw__1__1.A__1.B_with_hs	-8.305	1.0
2fqw__1__1.A__1.B_with_hs	-8.311	1.0
2fqw__1__1.A__1.B_with_hs	-7.431	1.0
2fqw__1__1.A__1.B_with_hs	-7.428	1.0
2fqw__1__1.A__1.B_with_hs	-7.659	0.8333333333333334
2fqw__1__1.A__1.B_with_hs	-8.092	0.8333333333333334
2fqw__1__1.A__1.B_with_hs	-8.289	1.0
2fqw__1__1.A__1.B_with_hs	-8.093	0.8333333333333334
2fqw__1__1.A__1.B_with_hs	-7.432	1.0
2fqw__1__1.A__1.B_with_hs	-7.612	0.8333333333333334
2fqw__1__1.A__1.B_with_hs	-7.424	1.0
2fqw__1__1.A__1.B_with_hs	-8.082	0.8333333333333334
2fqw__1__1.A__1.B_with_hs	-8.315	1.0
2fqw__1__1.A__1.B_with_hs	-8.518	1.0
2fqw__1__1.A__1.B_with_hs	-8.076	0.8333333333333334
2fqw__1__1.A__1.B_with_hs	-8.059	0.8333333333333334
2fqw__1__1.A__1.B_with_hs	-7.781	1.0
2fqw__1__1.A__1.B_with_hs	-8.302	1.0
2fqw__1__1.A__1.B_with_hs	-8.316	1.0
2fqw__1__1.A__1.B_with_hs	-8.345	1.0
2fqw__1__1.A__1.B_with_hs	-7.781	1.0
2fqw__1__1.A__1.B_with_hs	-8.317	1.0
2fqw__1__1.A__1.B_with_hs	-8.084	0.8333333333333334
2fqw__1__1.A__1.B_with_hs	-7.425	1.0
2fqw__1__1.A__1.B_with_hs	-8.32	1.0
2fqw__1__1.A__1.B_with_hs	-7.416	1.0
2fqw__1__1.A__1.B_with_hs	-7.666	0.8333333333333334
2fqw__1__1.A__1.B_with_hs	-8.066	0.8333333333333334
2fqw__1__1.A__1.B_with_hs	-8.032	1.0
2fqw__1__1.A__1.B_with_hs	-7.791	1.0
2fqw__1__1.A__1.B_with_hs	-6.911	0.8333333333333334
2fqw__1__1.A__1.B_with_hs	-8.356	0.8333333333333334
2fqw__1__1.A__1.B_with_hs	-8.296	0.6666666666666666
2fqw__1__1.A__1.B_with_hs	-8.029	0.8333333333333334
2fqw__1__1.A__1.B_with_hs	-8.077	0.8333333333333334
2fqw__1__1.A__1.B_with_hs	-7.674	0.8333333333333334
2fqw__1__1.A__1.B_with_hs	-8.08	0.8333333333333334
2fqw__1__1.A__1.B_with_hs	-8.29	1.0
2fqw__1__1.A__1.B_with_hs	-7.676	0.8333333333333334
2fqw__1__1.A__1.B_with_hs	-8.294	1.0
2fqw__1__1.A__1.B_with_hs	-7.765	1.0
2fqw__1__1.A__1.B_with_hs	-7.65	0.8333333333333334
2fqw__1__1.A__1.B_with_hs	-8.297	1.0
2fqw__1__1.A__1.B_with_hs	-7.108	1.0
2fqw__1__1.A__1.B_with_hs	-8.299	1.0
2fqw__1__1.A__1.B_with_hs	-7.775	1.0
2fqw__1__1.A__1.B_with_hs	-8.522	1.0
2fqw__1__1.A__1.B_with_hs	-8.309	1.0
2fqw__1__1.A__1.B_with_hs	-8.292	1.0
2fqw__1__1.A__1.B_with_hs	-7.737	1.0
2fqw__1__1.A__1.B_with_hs	-8.291	1.0
2fqw__1__1.A__1.B_with_hs	-7.426	1.0
2fqw__1__1.A__1.B_with_hs	-8.285	1.0
2fqw__1__1.A__1.B_with_hs	-7.291	0.6666666666666666
2fqw__1__1.A__1.B_with_hs	-8.505	1.0
2fqw__1__1.A__1.B_with_hs	-8.477	0.6666666666666666
2fqw__1__1.A__1.B_with_hs	-7.426	1.0
2fqw__1__1.A__1.B_with_hs	-7.633	0.8333333333333334
2fqw__1__1.A__1.B_with_hs	-8.085	0.8333333333333334
2fqw__1__1.A__1.B_with_hs	-8.082	0.8333333333333334
2fqw__1__1.A__1.B_with_hs	-6.996	0.6666666666666666
2fqw__1__1.A__1.B_with_hs	-7.787	1.0
2fqw__1__1.A__1.B_with_hs	-8.311	1.0
2fqw__1__1.A__1.B_with_hs	-7.777	1.0
2fqw__1__1.A__1.B_with_hs	-7.763	1.0
2fqw__1__1.A__1.B_with_hs	-8.319	1.0
2fqw__1__1.A__1.B_with_hs	-8.089	0.8333333333333334
2fqw__1__1.A__1.B_with_hs	-8.29	1.0
2fqw__1__1.A__1.B_with_hs	-8.079	0.8333333333333334
2fqw__1__1.A__1.B_with_hs	-8.081	0.8333333333333334
2fqw__1__1.A__1.B_with_hs	-7.783	1.0
2fqw__1__1.A__1.B_with_hs	-7.419	1.0
2fqw__1__1.A__1.B_with_hs	-8.323	1.0
2fqw__1__1.A__1.B_with_hs	-8.318	1.0
2fqw__1__1.A__1.B_with_hs	-8.084	0.8333333333333334
2fqw__1__1.A__1.B_with_hs	-7.759	1.0
2fqw__1__1.A__1.B_with_hs	-7.778	1.0
2fqw__1__1.A__1.B_with_hs	-7.64	0.8333333333333334
2fqw__1__1.A__1.B_with_hs	-8.303	1.0
2fqw__1__1.A__1.B_with_hs	-8.301	1.0
2fqw__1__1.A__1.B_with_hs	-8.314	1.0
2fqw__1__1.A__1.B_with_hs	-8.319	1.0
2fqw__1__1.A__1.B_with_hs	-8.505	1.0
2fqw__1__1.A__1.B_with_hs	-8.517	1.0
6flu__1__1.B__1.R_with_hs	-3.835	0.25
6flu__1__1.B__1.R_with_hs	-3.235	0.5
6flu__1__1.B__1.R_with_hs	-3.941	0.75
6flu__1__1.B__1.R_with_hs	-4.024	0.75
6flu__1__1.B__1.R_with_hs	-3.715	0.4
6flu__1__1.B__1.R_with_hs	-3.546	0.75
6flu__1__1.B__1.R_with_hs	-2.46	0.5
6flu__1__1.B__1.R_with_hs	-4.127	0.5
6flu__1__1.B__1.R_with_hs	-3.796	0.5
6flu__1__1.B__1.R_with_hs	-3.51	0.75
6flu__1__1.B__1.R_with_hs	-2.995	0.5
6flu__1__1.B__1.R_with_hs	-3.032	0.5
6flu__1__1.B__1.R_with_hs	-3.427	0.5
6flu__1__1.B__1.R_with_hs	-3.415	0.5
6flu__1__1.B__1.R_with_hs	-3.33	0.5
6flu__1__1.B__1.R_with_hs	-3.804	0.75
6flu__1__1.B__1.R_with_hs	-2.707	0.5
6flu__1__1.B__1.R_with_hs	-4.702	0.5
6flu__1__1.B__1.R_with_hs	-3.89	0.75
6flu__1__1.B__1.R_with_hs	-3.507	0.4
6flu__1__1.B__1.R_with_hs	-3.994	0.5
6flu__1__1.B__1.R_with_hs	-4.026	0.5
6flu__1__1.B__1.R_with_hs	-3.207	0.6
6flu__1__1.B__1.R_with_hs	-4.296	0.75
6flu__1__1.B__1.R_with_hs	-2.968	0.25
6flu__1__1.B__1.R_with_hs	-4.085	0.5
6flu__1__1.B__1.R_with_hs	-3.643	0.75
6flu__1__1.B__1.R_with_hs	-3.832	0.5
6flu__1__1.B__1.R_with_hs	-3.707	0.5
6flu__1__1.B__1.R_with_hs	-6.398	0.5
6flu__1__1.B__1.R_with_hs	-4.2	0.5
6flu__1__1.B__1.R_with_hs	-4.518	0.75
6flu__1__1.B__1.R_with_hs	-3.306	0.25
6flu__1__1.B__1.R_with_hs	-3.461	0.25
6flu__1__1.B__1.R_with_hs	-4.48	0.4
6flu__1__1.B__1.R_with_hs	-3.944	0.5
6flu__1__1.B__1.R_with_hs	-3.368	0.75
6flu__1__1.B__1.R_with_hs	-4.275	0.5
6flu__1__1.B__1.R_with_hs	-3.525	0.5
6flu__1__1.B__1.R_with_hs	-4.165	0.5
6flu__1__1.B__1.R_with_hs	-4.948	0.5
6flu__1__1.B__1.R_with_hs	-3.15	0.25
6flu__1__1.B__1.R_with_hs	-3.246	0.5
6flu__1__1.B__1.R_with_hs	-3.194	0.75
6flu__1__1.B__1.R_with_hs	-4.359	0.75
6flu__1__1.B__1.R_with_hs	-3.256	0.4
6flu__1__1.B__1.R_with_hs	-3.554	0.5
6flu__1__1.B__1.R_with_hs	-3.386	0.5
6flu__1__1.B__1.R_with_hs	-3.43	0.75
6flu__1__1.B__1.R_with_hs	-4.207	0.5
6flu__1__1.B__1.R_with_hs	-4.984	0.5
6flu__1__1.B__1.R_with_hs	-3.517	0.4
6flu__1__1.B__1.R_with_hs	-3.467	0.4
6flu__1__1.B__1.R_with_hs	-3.786	0.5
6flu__1__1.B__1.R_with_hs	-4.123	0.5
6flu__1__1.B__1.R_with_hs	-3.595	0.5
6flu__1__1.B__1.R_with_hs	-3.213	0.25
6flu__1__1.B__1.R_with_hs	-4.008	0.5
6flu__1__1.B__1.R_with_hs	-4.401	0.5
6flu__1__1.B__1.R_with_hs	-3.548	0.5
6flu__1__1.B__1.R_with_hs	-4.129	0.75
6flu__1__1.B__1.R_with_hs	-3.443	0.5
6flu__1__1.B__1.R_with_hs	-4.556	0.5
6flu__1__1.B__1.R_with_hs	-3.003	0.5
6flu__1__1.B__1.R_with_hs	-3.041	0.5
6flu__1__1.B__1.R_with_hs	-3.744	0.75
6flu__1__1.B__1.R_with_hs	-3.462	0.75
6flu__1__1.B__1.R_with_hs	-2.604	0.5
6flu__1__1.B__1.R_with_hs	-4.341	0.5
6flu__1__1.B__1.R_with_hs	-3.305	0.5
6flu__1__1.B__1.R_with_hs	-3.645	0.6
6flu__1__1.B__1.R_with_hs	-3.325	0.5
6flu__1__1.B__1.R_with_hs	-3.188	0.75
6flu__1__1.B__1.R_with_hs	-4.232	0.5
6flu__1__1.B__1.R_with_hs	-3.17	0.5
6flu__1__1.B__1.R_with_hs	-4.301	0.5
6flu__1__1.B__1.R_with_hs	-4.546	0.5
6flu__1__1.B__1.R_with_hs	-3.068	0.5
6flu__1__1.B__1.R_with_hs	-3.563	0.5
6flu__1__1.B__1.R_with_hs	-3.712	0.75
6flu__1__1.B__1.R_with_hs	-5.382	0.75
6flu__1__1.B__1.R_with_hs	-3.298	0.5
6flu__1__1.B__1.R_with_hs	-3.69	0.6
6flu__1__1.B__1.R_with_hs	-3.312	0.25
6flu__1__1.B__1.R_with_hs	-2.895	0.5
6flu__1__1.B__1.R_with_hs	-3.91	0.4
6flu__1__1.B__1.R_with_hs	-3.05	0.5
6flu__1__1.B__1.R_with_hs	-4.838	0.5
6flu__1__1.B__1.R_with_hs	-3.282	0.5
5fsc__1__2.A__2.D_with_hs	-2.493	0.6666666666666666
5fsc__1__2.A__2.D_with_hs	-1.871	0.6666666666666666
5fsc__1__2.A__2.D_with_hs	-3.502	0.6666666666666666
5fsc__1__2.A__2.D_with_hs	-3.05	0.6666666666666666
5fsc__1__2.A__2.D_with_hs	-2.791	0.6666666666666666
5fsc__1__2.A__2.D_with_hs	-3.286	0.6666666666666666
5fsc__1__2.A__2.D_with_hs	-2.987	0.6666666666666666
5fsc__1__2.A__2.D_with_hs	-2.7	0.6666666666666666
5fsc__1__2.A__2.D_with_hs	-3.004	0.6666666666666666
5fsc__1__2.A__2.D_with_hs	-2.901	0.3333333333333333
5fsc__1__2.A__2.D_with_hs	-2.091	0.6666666666666666
5fsc__1__2.A__2.D_with_hs	-3.086	0.6666666666666666
5fsc__1__2.A__2.D_with_hs	-2.812	1.0
5fsc__1__2.A__2.D_with_hs	-2.467	0.6666666666666666
5fsc__1__2.A__2.D_with_hs	-3.305	0.6666666666666666
5fsc__1__2.A__2.D_with_hs	-2.563	0.5
5fsc__1__2.A__2.D_with_hs	-2.294	0.6666666666666666
5fsc__1__2.A__2.D_with_hs	-2.9	0.5
5fsc__1__2.A__2.D_with_hs	-2.7	0.3333333333333333
5fsc__1__2.A__2.D_with_hs	-3.341	0.6666666666666666
5fsc__1__2.A__2.D_with_hs	-3.027	0.6666666666666666
5fsc__1__2.A__2.D_with_hs	-2.755	0.6666666666666666
5fsc__1__2.A__2.D_with_hs	-2.848	1.0
5fsc__1__2.A__2.D_with_hs	-3.293	0.6666666666666666
5fsc__1__2.A__2.D_with_hs	-2.932	0.6666666666666666
5fsc__1__2.A__2.D_with_hs	-2.445	1.0
5fsc__1__2.A__2.D_with_hs	-2.555	0.6666666666666666
5fsc__1__2.A__2.D_with_hs	-2.455	1.0
5fsc__1__2.A__2.D_with_hs	-3.358	0.6666666666666666
5fsc__1__2.A__2.D_with_hs	-3.641	0.6666666666666666
5fsc__1__2.A__2.D_with_hs	-2.96	0.6666666666666666
5fsc__1__2.A__2.D_with_hs	-2.633	0.6666666666666666
5fsc__1__2.A__2.D_with_hs	-3.039	0.6666666666666666
5fsc__1__2.A__2.D_with_hs	-3.241	0.6666666666666666
5fsc__1__2.A__2.D_with_hs	-3.402	0.6666666666666666
5fsc__1__2.A__2.D_with_hs	-2.588	0.6666666666666666
5fsc__1__2.A__2.D_with_hs	-2.713	0.6666666666666666
5fsc__1__2.A__2.D_with_hs	-2.49	1.0
5fsc__1__2.A__2.D_with_hs	-4.247	0.3333333333333333
5fsc__1__2.A__2.D_with_hs	-3.199	0.6666666666666666
5fsc__1__2.A__2.D_with_hs	-3.194	0.6666666666666666
5fsc__1__2.A__2.D_with_hs	-2.416	0.5
5fsc__1__2.A__2.D_with_hs	-2.807	0.6666666666666666
5fsc__1__2.A__2.D_with_hs	-3.488	0.6666666666666666
5fsc__1__2.A__2.D_with_hs	-2.511	1.0
5fsc__1__2.A__2.D_with_hs	-2.72	0.5
5fsc__1__2.A__2.D_with_hs	-3.263	0.6666666666666666
5fsc__1__2.A__2.D_with_hs	-3.121	0.6666666666666666
5fsc__1__2.A__2.D_with_hs	-2.695	0.6666666666666666
5fsc__1__2.A__2.D_with_hs	-3.696	0.6666666666666666
5fsc__1__2.A__2.D_with_hs	-2.759	0.6666666666666666
5fsc__1__2.A__2.D_with_hs	-3.27	0.5
5fsc__1__2.A__2.D_with_hs	-2.822	0.25
5fsc__1__2.A__2.D_with_hs	-2.505	0.5
5fsc__1__2.A__2.D_with_hs	-2.752	0.5
5fsc__1__2.A__2.D_with_hs	-3.144	1.0
5fsc__1__2.A__2.D_with_hs	-2.72	1.0
5fsc__1__2.A__2.D_with_hs	-3.475	0.5
5fsc__1__2.A__2.D_with_hs	-3.286	0.6666666666666666
5fsc__1__2.A__2.D_with_hs	-2.868	1.0
5fsc__1__2.A__2.D_with_hs	-3.518	0.6666666666666666
5fsc__1__2.A__2.D_with_hs	-2.878	1.0
5fsc__1__2.A__2.D_with_hs	-2.679	1.0
5fsc__1__2.A__2.D_with_hs	-2.769	0.6666666666666666
5fsc__1__2.A__2.D_with_hs	-2.862	0.5
5fsc__1__2.A__2.D_with_hs	-2.375	0.6666666666666666
5fsc__1__2.A__2.D_with_hs	-1.973	1.0
5fsc__1__2.A__2.D_with_hs	-3.355	0.5
5fsc__1__2.A__2.D_with_hs	-3.002	0.6666666666666666
5fsc__1__2.A__2.D_with_hs	-2.334	0.6666666666666666
5fsc__1__2.A__2.D_with_hs	-3.431	0.5
5fsc__1__2.A__2.D_with_hs	-3.003	0.6666666666666666
5fsc__1__2.A__2.D_with_hs	-3.013	0.6666666666666666
5fsc__1__2.A__2.D_with_hs	-2.317	1.0
5fsc__1__2.A__2.D_with_hs	-1.845	0.3333333333333333
5fsc__1__2.A__2.D_with_hs	-2.763	0.6666666666666666
5fsc__1__2.A__2.D_with_hs	-2.525	0.5
5fsc__1__2.A__2.D_with_hs	-2.192	0.6666666666666666
5fsc__1__2.A__2.D_with_hs	-2.308	1.0
5fsc__1__2.A__2.D_with_hs	-2.85	0.6666666666666666
5fsc__1__2.A__2.D_with_hs	-2.999	1.0
5fsc__1__2.A__2.D_with_hs	-3.533	1.0
5fsc__1__2.A__2.D_with_hs	-2.587	1.0
5fsc__1__2.A__2.D_with_hs	-2.332	0.3333333333333333
5fsc__1__2.A__2.D_with_hs	-2.806	1.0
5fsc__1__2.A__2.D_with_hs	-1.939	1.0
5fsc__1__2.A__2.D_with_hs	-3.432	0.5
5fsc__1__2.A__2.D_with_hs	-3.187	0.5
5fsc__1__2.A__2.D_with_hs	-2.841	0.6666666666666666
5fsc__1__2.A__2.D_with_hs	-3.859	0.6666666666666666
5fsc__1__2.A__2.D_with_hs	-3.846	0.6666666666666666
5fsc__1__2.A__2.D_with_hs	-2.693	0.6666666666666666
5fsc__1__2.A__2.D_with_hs	-2.685	0.5
5fsc__1__2.A__2.D_with_hs	-2.231	1.0
5fsc__1__2.A__2.D_with_hs	-2.779	0.6666666666666666
5fsc__1__2.A__2.D_with_hs	-2.603	0.6666666666666666
5fsc__1__2.A__2.D_with_hs	-3.379	1.0
6f5w__1__1.B__1.HA_with_hs	-4.425	1.0
6f5w__1__1.B__1.HA_with_hs	-3.629	1.0
6f5w__1__1.B__1.HA_with_hs	-3.804	1.0
6f5w__1__1.B__1.HA_with_hs	-4.823	1.0
6f5w__1__1.B__1.HA_with_hs	-4.335	1.0
6f5w__1__1.B__1.HA_with_hs	-3.67	1.0
6f5w__1__1.B__1.HA_with_hs	-4.301	1.0
6f5w__1__1.B__1.HA_with_hs	-5.143	0.6666666666666666
6f5w__1__1.B__1.HA_with_hs	-3.744	1.0
6f5w__1__1.B__1.HA_with_hs	-3.491	0.5
6f5w__1__1.B__1.HA_with_hs	-3.413	1.0
6f5w__1__1.B__1.HA_with_hs	-3.584	1.0
6f5w__1__1.B__1.HA_with_hs	-4.341	1.0
6f5w__1__1.B__1.HA_with_hs	-3.835	0.5
6f5w__1__1.B__1.HA_with_hs	-4.056	0.6666666666666666
6f5w__1__1.B__1.HA_with_hs	-3.519	1.0
6f5w__1__1.B__1.HA_with_hs	-4.125	0.5
6f5w__1__1.B__1.HA_with_hs	-3.417	1.0
6f5w__1__1.B__1.HA_with_hs	-3.936	0.3333333333333333
6f5w__1__1.B__1.HA_with_hs	-4.231	1.0
6f5w__1__1.B__1.HA_with_hs	-4.349	0.5
6f5w__1__1.B__1.HA_with_hs	-4.424	0.3333333333333333
6f5w__1__1.B__1.HA_with_hs	-4.557	1.0
6f5w__1__1.B__1.HA_with_hs	-4.138	1.0
6f5w__1__1.B__1.HA_with_hs	-3.526	0.5
6f5w__1__1.B__1.HA_with_hs	-4.218	1.0
6f5w__1__1.B__1.HA_with_hs	-4.348	1.0
6f5w__1__1.B__1.HA_with_hs	-3.136	1.0
6f5w__1__1.B__1.HA_with_hs	-4.142	1.0
6f5w__1__1.B__1.HA_with_hs	-4.198	1.0
6f5w__1__1.B__1.HA_with_hs	-3.561	1.0
6f5w__1__1.B__1.HA_with_hs	-4.21	0.5
6f5w__1__1.B__1.HA_with_hs	-4.654	1.0
6f5w__1__1.B__1.HA_with_hs	-4.965	1.0
6f5w__1__1.B__1.HA_with_hs	-3.865	1.0
6f5w__1__1.B__1.HA_with_hs	-4.168	1.0
6f5w__1__1.B__1.HA_with_hs	-4.842	0.5
6f5w__1__1.B__1.HA_with_hs	-4.352	1.0
6f5w__1__1.B__1.HA_with_hs	-4.361	1.0
6f5w__1__1.B__1.HA_with_hs	-3.504	0.5
6f5w__1__1.B__1.HA_with_hs	-4.561	0.6666666666666666
6f5w__1__1.B__1.HA_with_hs	-3.476	0.5
6f5w__1__1.B__1.HA_with_hs	-3.665	1.0
6f5w__1__1.B__1.HA_with_hs	-3.806	0.6666666666666666
6f5w__1__1.B__1.HA_with_hs	-3.767	0.3333333333333333
6f5w__1__1.B__1.HA_with_hs	-4.499	1.0
6f5w__1__1.B__1.HA_with_hs	-4.16	0.5
6f5w__1__1.B__1.HA_with_hs	-3.987	0.3333333333333333
6f5w__1__1.B__1.HA_with_hs	-4.082	0.5
6f5w__1__1.B__1.HA_with_hs	-3.941	1.0
6f5w__1__1.B__1.HA_with_hs	-4.071	1.0
6f5w__1__1.B__1.HA_with_hs	-3.533	1.0
6f5w__1__1.B__1.HA_with_hs	-4.688	1.0
6f5w__1__1.B__1.HA_with_hs	-3.42	0.6666666666666666
6f5w__1__1.B__1.HA_with_hs	-4.237	1.0
6f5w__1__1.B__1.HA_with_hs	-3.762	1.0
6f5w__1__1.B__1.HA_with_hs	-4.259	1.0
6f5w__1__1.B__1.HA_with_hs	-5.114	1.0
6f5w__1__1.B__1.HA_with_hs	-4.759	1.0
6f5w__1__1.B__1.HA_with_hs	-3.612	0.6666666666666666
6f5w__1__1.B__1.HA_with_hs	-4.872	1.0
6f5w__1__1.B__1.HA_with_hs	-4.809	1.0
6f5w__1__1.B__1.HA_with_hs	-5.003	0.5
6f5w__1__1.B__1.HA_with_hs	-4.164	1.0
6f5w__1__1.B__1.HA_with_hs	-3.549	0.5
6f5w__1__1.B__1.HA_with_hs	-3.584	1.0
6f5w__1__1.B__1.HA_with_hs	-4.548	1.0
6f5w__1__1.B__1.HA_with_hs	-3.858	1.0
6f5w__1__1.B__1.HA_with_hs	-4.2	1.0
6f5w__1__1.B__1.HA_with_hs	-4.083	1.0
6f5w__1__1.B__1.HA_with_hs	-3.245	1.0
6f5w__1__1.B__1.HA_with_hs	-4.283	1.0
6f5w__1__1.B__1.HA_with_hs	-4.384	1.0
6f5w__1__1.B__1.HA_with_hs	-3.479	1.0
6f5w__1__1.B__1.HA_with_hs	-4.414	0.5
6f5w__1__1.B__1.HA_with_hs	-4.164	1.0
6f5w__1__1.B__1.HA_with_hs	-3.641	0.5
6f5w__1__1.B__1.HA_with_hs	-4.531	1.0
6f5w__1__1.B__1.HA_with_hs	-3.482	1.0
6f5w__1__1.B__1.HA_with_hs	-4.512	1.0
6f5w__1__1.B__1.HA_with_hs	-3.585	0.5
6f5w__1__1.B__1.HA_with_hs	-4.403	1.0
6f5w__1__1.B__1.HA_with_hs	-4.474	1.0
6f5w__1__1.B__1.HA_with_hs	-4.453	1.0
6f5w__1__1.B__1.HA_with_hs	-5.196	0.5
6f5w__1__1.B__1.HA_with_hs	-4.29	1.0
6f5w__1__1.B__1.HA_with_hs	-4.439	0.6666666666666666
6f5w__1__1.B__1.HA_with_hs	-3.376	1.0
6f5w__1__1.B__1.HA_with_hs	-3.57	1.0
6f5w__1__1.B__1.HA_with_hs	-4.694	1.0
6f5w__1__1.B__1.HA_with_hs	-3.889	1.0
6f5w__1__1.B__1.HA_with_hs	-3.401	0.5
6f5w__1__1.B__1.HA_with_hs	-3.411	0.5
6f5w__1__1.B__1.HA_with_hs	-3.981	1.0
6f5w__1__1.B__1.HA_with_hs	-4.062	1.0
6f5w__1__1.B__1.HA_with_hs	-3.503	1.0
6f5w__1__1.B__1.HA_with_hs	-4.008	1.0
5fog__3__1.D__1.M_with_hs	-7.218	0.7777777777777778
5fog__3__1.D__1.M_with_hs	-6.852	0.5833333333333334
5fog__3__1.D__1.M_with_hs	-6.978	0.5555555555555556
5fog__3__1.D__1.M_with_hs	-6.13	0.6666666666666666
5fog__3__1.D__1.M_with_hs	-5.979	0.7777777777777778
5fog__3__1.D__1.M_with_hs	-7.772	0.5454545454545454
5fog__3__1.D__1.M_with_hs	-6.689	0.5833333333333334
5fog__3__1.D__1.M_with_hs	-6.3	0.5
5fog__3__1.D__1.M_with_hs	-7.618	0.5
5fog__3__1.D__1.M_with_hs	-6.856	1.0
5fog__3__1.D__1.M_with_hs	-5.403	0.3076923076923077
5fog__3__1.D__1.M_with_hs	-6.454	0.4444444444444444
5fog__3__1.D__1.M_with_hs	-6.941	0.2
5fog__3__1.D__1.M_with_hs	-5.87	0.7777777777777778
5fog__3__1.D__1.M_with_hs	-6.633	0.7777777777777778
5fog__3__1.D__1.M_with_hs	-6.919	0.5
5fog__3__1.D__1.M_with_hs	-5.934	0.5454545454545454
5fog__3__1.D__1.M_with_hs	-6.136	0.7
5fog__3__1.D__1.M_with_hs	-6.844	0.7
5fog__3__1.D__1.M_with_hs	-6.734	0.875
5fog__3__1.D__1.M_with_hs	-9.568	0.6
5fog__3__1.D__1.M_with_hs	-6.625	0.7777777777777778
5fog__3__1.D__1.M_with_hs	-5.969	0.5454545454545454
5fog__3__1.D__1.M_with_hs	-7.365	0.7777777777777778
5fog__3__1.D__1.M_with_hs	-6.572	0.875
5fog__3__1.D__1.M_with_hs	-6.546	0.7777777777777778
5fog__3__1.D__1.M_with_hs	-6.243	0.8888888888888888
5fog__3__1.D__1.M_with_hs	-6.176	0.5833333333333334
5fog__3__1.D__1.M_with_hs	-7.102	0.75
5fog__3__1.D__1.M_with_hs	-6.182	0.7777777777777778
5fog__3__1.D__1.M_with_hs	-6.814	0.5
5fog__3__1.D__1.M_with_hs	-5.578	0.875
5fog__3__1.D__1.M_with_hs	-6.17	0.6666666666666666
5fog__3__1.D__1.M_with_hs	-6.797	0.7
5fog__3__1.D__1.M_with_hs	-6.271	0.6363636363636364
5fog__3__1.D__1.M_with_hs	-5.961	0.6666666666666666
5fog__3__1.D__1.M_with_hs	-5.894	0.46153846153846156
5fog__3__1.D__1.M_with_hs	-5.296	0.5555555555555556
5fog__3__1.D__1.M_with_hs	-6.386	0.7777777777777778
5fog__3__1.D__1.M_with_hs	-6.315	0.6363636363636364
5fog__3__1.D__1.M_with_hs	-7.375	0.8888888888888888
5fog__3__1.D__1.M_with_hs	-6.706	0.5
5fog__3__1.D__1.M_with_hs	-5.767	0.7
5fog__3__1.D__1.M_with_hs	-6.717	0.7777777777777778
5fog__3__1.D__1.M_with_hs	-6.267	0.5454545454545454
5fog__3__1.D__1.M_with_hs	-6.34	0.6
5fog__3__1.D__1.M_with_hs	-6.462	0.8888888888888888
5fog__3__1.D__1.M_with_hs	-6.835	0.7
5fog__3__1.D__1.M_with_hs	-6.889	1.0
5fog__3__1.D__1.M_with_hs	-7.073	0.5454545454545454
5fog__3__1.D__1.M_with_hs	-6.321	0.5
5fog__3__1.D__1.M_with_hs	-6.141	0.5555555555555556
5fog__3__1.D__1.M_with_hs	-6.328	0.7
5fog__3__1.D__1.M_with_hs	-7.016	1.0
5fog__3__1.D__1.M_with_hs	-6.393	0.875
5fog__3__1.D__1.M_with_hs	-7.519	1.0
5fog__3__1.D__1.M_with_hs	-6.968	0.8888888888888888
5fog__3__1.D__1.M_with_hs	-6.889	0.625
5fog__3__1.D__1.M_with_hs	-7.049	0.7777777777777778
5fog__3__1.D__1.M_with_hs	-6.893	0.8
5fog__3__1.D__1.M_with_hs	-7.52	0.45454545454545453
5fog__3__1.D__1.M_with_hs	-6.214	0.6
5fog__3__1.D__1.M_with_hs	-7.914	0.8
5fog__3__1.D__1.M_with_hs	-6.29	0.6363636363636364
5fog__3__1.D__1.M_with_hs	-7.254	0.8888888888888888
5fog__3__1.D__1.M_with_hs	-5.365	0.4
5fog__3__1.D__1.M_with_hs	-6.504	0.38461538461538464
5fog__3__1.D__1.M_with_hs	-7.18	0.3333333333333333
5fog__3__1.D__1.M_with_hs	-5.386	0.6
5fog__3__1.D__1.M_with_hs	-7.159	0.6
5fog__3__1.D__1.M_with_hs	-6.594	1.0
5fog__3__1.D__1.M_with_hs	-5.57	0.625
5fog__3__1.D__1.M_with_hs	-5.531	0.7
5fog__3__1.D__1.M_with_hs	-6.611	0.6
5fog__3__1.D__1.M_with_hs	-6.063	0.5454545454545454
5fog__3__1.D__1.M_with_hs	-7.051	0.6363636363636364
5fog__3__1.D__1.M_with_hs	-6.226	0.8
5fog__3__1.D__1.M_with_hs	-6.183	0.4444444444444444
5fog__3__1.D__1.M_with_hs	-6.248	0.7
5fog__3__1.D__1.M_with_hs	-5.907	1.0
5fog__3__1.D__1.M_with_hs	-6.359	0.5
5fog__3__1.D__1.M_with_hs	-7.128	0.5555555555555556
5fog__3__1.D__1.M_with_hs	-5.592	0.5454545454545454
5fog__3__1.D__1.M_with_hs	-6.153	0.8
5fog__3__1.D__1.M_with_hs	-6.712	0.8888888888888888
5fog__3__1.D__1.M_with_hs	-6.531	0.875
5fog__3__1.D__1.M_with_hs	-6.688	0.7
5fog__3__1.D__1.M_with_hs	-6.418	0.8
5fra__4__1.D__1.L_with_hs	-3.889	0.8333333333333334
5fra__4__1.D__1.L_with_hs	-4.168	0.8333333333333334
5fra__4__1.D__1.L_with_hs	-3.398	1.0
5fra__4__1.D__1.L_with_hs	-3.595	0.8333333333333334
5fra__4__1.D__1.L_with_hs	-4.249	1.0
5fra__4__1.D__1.L_with_hs	-3.766	0.8571428571428571
5fra__4__1.D__1.L_with_hs	-3.795	1.0
5fra__4__1.D__1.L_with_hs	-4.422	1.0
5fra__4__1.D__1.L_with_hs	-4.207	1.0
5fra__4__1.D__1.L_with_hs	-4.18	0.5
5fra__4__1.D__1.L_with_hs	-3.945	1.0
5fra__4__1.D__1.L_with_hs	-3.944	0.6666666666666666
5fra__4__1.D__1.L_with_hs	-4.24	0.6666666666666666
5fra__4__1.D__1.L_with_hs	-4.197	1.0
5fra__4__1.D__1.L_with_hs	-3.672	0.8333333333333334
5fra__4__1.D__1.L_with_hs	-4.32	1.0
5fra__4__1.D__1.L_with_hs	-4.43	1.0
5fra__4__1.D__1.L_with_hs	-3.34	1.0
5fra__4__1.D__1.L_with_hs	-3.564	0.8333333333333334
5fra__4__1.D__1.L_with_hs	-4.678	1.0
5fra__4__1.D__1.L_with_hs	-3.649	0.6666666666666666
5fra__4__1.D__1.L_with_hs	-3.756	0.7142857142857143
5fra__4__1.D__1.L_with_hs	-4.885	0.8333333333333334
5fra__4__1.D__1.L_with_hs	-3.895	1.0
5fra__4__1.D__1.L_with_hs	-3.517	1.0
5fra__4__1.D__1.L_with_hs	-4.324	0.8333333333333334
5fra__4__1.D__1.L_with_hs	-4.04	0.8571428571428571
5fra__4__1.D__1.L_with_hs	-4.363	0.8333333333333334
5fra__4__1.D__1.L_with_hs	-4.317	0.8333333333333334
5fra__4__1.D__1.L_with_hs	-4.257	0.6666666666666666
5fra__4__1.D__1.L_with_hs	-3.433	0.8571428571428571
5fra__4__1.D__1.L_with_hs	-4.181	0.7142857142857143
5fra__4__1.D__1.L_with_hs	-4.522	0.8333333333333334
5fra__4__1.D__1.L_with_hs	-3.92	0.6666666666666666
5fra__4__1.D__1.L_with_hs	-3.734	1.0
5fra__4__1.D__1.L_with_hs	-3.558	0.8571428571428571
5fra__4__1.D__1.L_with_hs	-4.109	0.8333333333333334
5fra__4__1.D__1.L_with_hs	-3.51	0.8333333333333334
5fra__4__1.D__1.L_with_hs	-4.128	0.8333333333333334
5fra__4__1.D__1.L_with_hs	-4.521	0.7142857142857143
5fra__4__1.D__1.L_with_hs	-4.38	1.0
5fra__4__1.D__1.L_with_hs	-4.266	0.7142857142857143
5fra__4__1.D__1.L_with_hs	-4.435	0.7142857142857143
5fra__4__1.D__1.L_with_hs	-4.947	0.8333333333333334
5fra__4__1.D__1.L_with_hs	-3.538	1.0
5fra__4__1.D__1.L_with_hs	-3.526	1.0
5fra__4__1.D__1.L_with_hs	-4.047	1.0
5fra__4__1.D__1.L_with_hs	-4.315	0.8333333333333334
5fra__4__1.D__1.L_with_hs	-3.443	1.0
5fra__4__1.D__1.L_with_hs	-4.044	1.0
5fra__4__1.D__1.L_with_hs	-3.649	1.0
5fra__4__1.D__1.L_with_hs	-3.739	0.5
5fra__4__1.D__1.L_with_hs	-2.93	1.0
5fra__4__1.D__1.L_with_hs	-4.494	1.0
5fra__4__1.D__1.L_with_hs	-4.041	1.0
5fra__4__1.D__1.L_with_hs	-4.502	1.0
5fra__4__1.D__1.L_with_hs	-3.588	0.42857142857142855
5fra__4__1.D__1.L_with_hs	-5.064	0.8571428571428571
5fra__4__1.D__1.L_with_hs	-4.213	1.0
5fra__4__1.D__1.L_with_hs	-3.515	1.0
5fra__4__1.D__1.L_with_hs	-4.51	0.6666666666666666
5fra__4__1.D__1.L_with_hs	-3.869	0.8571428571428571
5fra__4__1.D__1.L_with_hs	-3.713	0.8333333333333334
5fra__4__1.D__1.L_with_hs	-3.067	0.8333333333333334
5fra__4__1.D__1.L_with_hs	-4.203	0.5714285714285714
5fra__4__1.D__1.L_with_hs	-4.322	0.8571428571428571
5fra__4__1.D__1.L_with_hs	-3.803	0.6666666666666666
5fra__4__1.D__1.L_with_hs	-3.263	0.5
5fra__4__1.D__1.L_with_hs	-3.04	0.8333333333333334
5fra__4__1.D__1.L_with_hs	-4.069	1.0
5fra__4__1.D__1.L_with_hs	-3.805	1.0
5fra__4__1.D__1.L_with_hs	-3.659	0.8333333333333334
5fra__4__1.D__1.L_with_hs	-4.289	1.0
5fra__4__1.D__1.L_with_hs	-4.178	0.75
5fra__4__1.D__1.L_with_hs	-2.515	0.8333333333333334
5fra__4__1.D__1.L_with_hs	-3.858	1.0
5fra__4__1.D__1.L_with_hs	-3.804	1.0
5fra__4__1.D__1.L_with_hs	-4.532	0.8571428571428571
5fra__4__1.D__1.L_with_hs	-4.49	0.8571428571428571
5fra__4__1.D__1.L_with_hs	-4.643	0.6666666666666666
5fra__4__1.D__1.L_with_hs	-3.443	0.8333333333333334
5fra__4__1.D__1.L_with_hs	-4.698	1.0
5fra__4__1.D__1.L_with_hs	-3.849	1.0
5fra__4__1.D__1.L_with_hs	-3.349	0.8333333333333334
5fra__4__1.D__1.L_with_hs	-3.424	0.8571428571428571
5fra__4__1.D__1.L_with_hs	-4.081	1.0
5fra__4__1.D__1.L_with_hs	-5.104	0.7142857142857143
5fra__4__1.D__1.L_with_hs	-4.578	1.0
5fra__4__1.D__1.L_with_hs	-4.589	0.6666666666666666
5fra__4__1.D__1.L_with_hs	-4.869	1.0
5fra__4__1.D__1.L_with_hs	-3.357	1.0
5fra__4__1.D__1.L_with_hs	-4.027	0.6666666666666666
5fra__4__1.D__1.L_with_hs	-4.123	0.7142857142857143
5fra__4__1.D__1.L_with_hs	-3.571	1.0
5fra__4__1.D__1.L_with_hs	-4.517	0.8571428571428571
5fra__4__1.D__1.L_with_hs	-4.743	0.8333333333333334
6fhy__1__1.A__1.C_with_hs	-3.913	1.0
6fhy__1__1.A__1.C_with_hs	-4.452	1.0
6fhy__1__1.A__1.C_with_hs	-5.207	1.0
6fhy__1__1.A__1.C_with_hs	-4.752	0.5
6fhy__1__1.A__1.C_with_hs	-4.598	1.0
6fhy__1__1.A__1.C_with_hs	-4.232	0.6666666666666666
6fhy__1__1.A__1.C_with_hs	-3.897	1.0
6fhy__1__1.A__1.C_with_hs	-3.557	0.6666666666666666
6fhy__1__1.A__1.C_with_hs	-3.717	1.0
6fhy__1__1.A__1.C_with_hs	-3.824	0.6666666666666666
6fhy__1__1.A__1.C_with_hs	-4.172	0.6666666666666666
6fhy__1__1.A__1.C_with_hs	-5.466	1.0
6fhy__1__1.A__1.C_with_hs	-5.315	1.0
6fhy__1__1.A__1.C_with_hs	-4.421	0.5
6fhy__1__1.A__1.C_with_hs	-3.803	0.6666666666666666
6fhy__1__1.A__1.C_with_hs	-5.307	1.0
6fhy__1__1.A__1.C_with_hs	-4.214	1.0
6fhy__1__1.A__1.C_with_hs	-4.414	1.0
6fhy__1__1.A__1.C_with_hs	-5.178	1.0
6fhy__1__1.A__1.C_with_hs	-3.63	0.6666666666666666
6fhy__1__1.A__1.C_with_hs	-4.828	1.0
6fhy__1__1.A__1.C_with_hs	-5.209	0.6666666666666666
6fhy__1__1.A__1.C_with_hs	-4.137	1.0
6fhy__1__1.A__1.C_with_hs	-5.061	0.6666666666666666
6fhy__1__1.A__1.C_with_hs	-4.211	0.5
6fhy__1__1.A__1.C_with_hs	-4.423	0.6666666666666666
6fhy__1__1.A__1.C_with_hs	-4.46	0.3333333333333333
6fhy__1__1.A__1.C_with_hs	-4.008	1.0
6fhy__1__1.A__1.C_with_hs	-4.08	0.3333333333333333
6fhy__1__1.A__1.C_with_hs	-4.81	0.3333333333333333
6fhy__1__1.A__1.C_with_hs	-4.26	0.6666666666666666
6fhy__1__1.A__1.C_with_hs	-4.099	0.5
6fhy__1__1.A__1.C_with_hs	-5.126	0.6666666666666666
6fhy__1__1.A__1.C_with_hs	-5.149	0.6666666666666666
6fhy__1__1.A__1.C_with_hs	-3.516	0.6666666666666666
6fhy__1__1.A__1.C_with_hs	-4.773	0.5
6fhy__1__1.A__1.C_with_hs	-4.423	0.6666666666666666
6fhy__1__1.A__1.C_with_hs	-4.559	0.6666666666666666
6fhy__1__1.A__1.C_with_hs	-4.424	1.0
6fhy__1__1.A__1.C_with_hs	-4.426	1.0
6fhy__1__1.A__1.C_with_hs	-5.115	0.6666666666666666
6fhy__1__1.A__1.C_with_hs	-3.618	0.5
6fhy__1__1.A__1.C_with_hs	-4.464	1.0
6fhy__1__1.A__1.C_with_hs	-3.673	0.5
6fhy__1__1.A__1.C_with_hs	-4.011	0.6666666666666666
6fhy__1__1.A__1.C_with_hs	-3.951	1.0
6fhy__1__1.A__1.C_with_hs	-3.585	0.6666666666666666
6fhy__1__1.A__1.C_with_hs	-4.157	1.0
6fhy__1__1.A__1.C_with_hs	-4.348	0.5
6fhy__1__1.A__1.C_with_hs	-3.769	1.0
6fhy__1__1.A__1.C_with_hs	-4.486	0.5
6fhy__1__1.A__1.C_with_hs	-5.371	0.5
6fhy__1__1.A__1.C_with_hs	-3.208	1.0
6fhy__1__1.A__1.C_with_hs	-4.189	0.6666666666666666
6fhy__1__1.A__1.C_with_hs	-4.325	1.0
6fhy__1__1.A__1.C_with_hs	-4.28	1.0
6fhy__1__1.A__1.C_with_hs	-3.808	1.0
6fhy__1__1.A__1.C_with_hs	-3.536	1.0
6fhy__1__1.A__1.C_with_hs	-4.483	0.6666666666666666
6fhy__1__1.A__1.C_with_hs	-4.828	1.0
6fhy__1__1.A__1.C_with_hs	-4.048	1.0
6fhy__1__1.A__1.C_with_hs	-5.643	0.6666666666666666
6fhy__1__1.A__1.C_with_hs	-3.848	1.0
6fhy__1__1.A__1.C_with_hs	-4.03	1.0
6fhy__1__1.A__1.C_with_hs	-3.866	1.0
6fhy__1__1.A__1.C_with_hs	-4.641	0.6666666666666666
6fhy__1__1.A__1.C_with_hs	-4.582	0.6666666666666666
6fhy__1__1.A__1.C_with_hs	-4.344	1.0
6fhy__1__1.A__1.C_with_hs	-3.688	0.6666666666666666
6fhy__1__1.A__1.C_with_hs	-3.348	1.0
6fhy__1__1.A__1.C_with_hs	-4.073	1.0
6fhy__1__1.A__1.C_with_hs	-4.022	0.6666666666666666
6fhy__1__1.A__1.C_with_hs	-4.543	1.0
6fhy__1__1.A__1.C_with_hs	-4.598	1.0
6fhy__1__1.A__1.C_with_hs	-3.818	0.6666666666666666
6fhy__1__1.A__1.C_with_hs	-4.263	0.5
6fhy__1__1.A__1.C_with_hs	-4.172	1.0
6fhy__1__1.A__1.C_with_hs	-4.35	0.6666666666666666
6fhy__1__1.A__1.C_with_hs	-4.539	0.6666666666666666
6fhy__1__1.A__1.C_with_hs	-3.987	0.5
6fhy__1__1.A__1.C_with_hs	-4.569	0.5
6fhy__1__1.A__1.C_with_hs	-3.34	1.0
6fhy__1__1.A__1.C_with_hs	-4.058	1.0
6fhy__1__1.A__1.C_with_hs	-3.907	1.0
6fhy__1__1.A__1.C_with_hs	-5.434	1.0
6fhy__1__1.A__1.C_with_hs	-3.61	1.0
6fhy__1__1.A__1.C_with_hs	-4.415	0.6666666666666666
5f9t__2__1.B__1.G_with_hs	-3.549	0.6666666666666666
5f9t__2__1.B__1.G_with_hs	-3.358	0.6666666666666666
5f9t__2__1.B__1.G_with_hs	-4.895	0.8571428571428571
5f9t__2__1.B__1.G_with_hs	-3.743	0.6666666666666666
5f9t__2__1.B__1.G_with_hs	-4.28	0.6666666666666666
5f9t__2__1.B__1.G_with_hs	-3.587	1.0
5f9t__2__1.B__1.G_with_hs	-3.859	1.0
5f9t__2__1.B__1.G_with_hs	-3.025	0.6666666666666666
5f9t__2__1.B__1.G_with_hs	-3.856	1.0
5f9t__2__1.B__1.G_with_hs	-4.278	1.0
5f9t__2__1.B__1.G_with_hs	-4.415	0.6666666666666666
5f9t__2__1.B__1.G_with_hs	-2.826	1.0
5f9t__2__1.B__1.G_with_hs	-3.579	0.8571428571428571
5f9t__2__1.B__1.G_with_hs	-3.682	1.0
5f9t__2__1.B__1.G_with_hs	-3.58	0.6666666666666666
5f9t__2__1.B__1.G_with_hs	-3.366	1.0
5f9t__2__1.B__1.G_with_hs	-2.842	0.4
5f9t__2__1.B__1.G_with_hs	-3.334	1.0
5f9t__2__1.B__1.G_with_hs	-4.198	1.0
5f9t__2__1.B__1.G_with_hs	-3.014	1.0
5f9t__2__1.B__1.G_with_hs	-3.459	0.6666666666666666
5f9t__2__1.B__1.G_with_hs	-3.216	1.0
5f9t__2__1.B__1.G_with_hs	-3.939	0.6666666666666666
5f9t__2__1.B__1.G_with_hs	-4.127	1.0
5f9t__2__1.B__1.G_with_hs	-3.17	0.6666666666666666
5f9t__2__1.B__1.G_with_hs	-3.068	0.6666666666666666
5f9t__2__1.B__1.G_with_hs	-2.952	1.0
5f9t__2__1.B__1.G_with_hs	-3.984	1.0
5f9t__2__1.B__1.G_with_hs	-3.639	1.0
5f9t__2__1.B__1.G_with_hs	-3.676	0.5
5f9t__2__1.B__1.G_with_hs	-3.432	0.6
5f9t__2__1.B__1.G_with_hs	-3.437	1.0
5f9t__2__1.B__1.G_with_hs	-4.226	1.0
5f9t__2__1.B__1.G_with_hs	-3.916	0.5714285714285714
5f9t__2__1.B__1.G_with_hs	-3.967	1.0
5f9t__2__1.B__1.G_with_hs	-3.345	0.3
5f9t__2__1.B__1.G_with_hs	-3.742	0.6666666666666666
5f9t__2__1.B__1.G_with_hs	-3.443	0.6666666666666666
5f9t__2__1.B__1.G_with_hs	-4.467	0.6666666666666666
5f9t__2__1.B__1.G_with_hs	-3.514	1.0
5f9t__2__1.B__1.G_with_hs	-3.195	1.0
5f9t__2__1.B__1.G_with_hs	-3.498	0.6666666666666666
5f9t__2__1.B__1.G_with_hs	-3.716	1.0
5f9t__2__1.B__1.G_with_hs	-4.087	0.6666666666666666
5f9t__2__1.B__1.G_with_hs	-4.288	0.6666666666666666
5f9t__2__1.B__1.G_with_hs	-4.271	0.8333333333333334
5f9t__2__1.B__1.G_with_hs	-3.545	0.6666666666666666
5f9t__2__1.B__1.G_with_hs	-3.698	0.6666666666666666
5f9t__2__1.B__1.G_with_hs	-3.613	0.6666666666666666
5f9t__2__1.B__1.G_with_hs	-3.59	1.0
5f9t__2__1.B__1.G_with_hs	-4.19	1.0
5f9t__2__1.B__1.G_with_hs	-3.523	1.0
5f9t__2__1.B__1.G_with_hs	-3.873	1.0
5f9t__2__1.B__1.G_with_hs	-4.596	1.0
5f9t__2__1.B__1.G_with_hs	-4.227	0.6666666666666666
5f9t__2__1.B__1.G_with_hs	-3.339	1.0
5f9t__2__1.B__1.G_with_hs	-3.808	0.6666666666666666
5f9t__2__1.B__1.G_with_hs	-3.945	1.0
5f9t__2__1.B__1.G_with_hs	-3.079	1.0
5f9t__2__1.B__1.G_with_hs	-3.527	0.8571428571428571
5f9t__2__1.B__1.G_with_hs	-3.515	0.6
5f9t__2__1.B__1.G_with_hs	-3.109	0.5
5f9t__2__1.B__1.G_with_hs	-3.558	0.6666666666666666
5f9t__2__1.B__1.G_with_hs	-3.896	1.0
5f9t__2__1.B__1.G_with_hs	-3.967	0.6666666666666666
5f9t__2__1.B__1.G_with_hs	-3.883	0.6666666666666666
5f9t__2__1.B__1.G_with_hs	-4.172	1.0
5f9t__2__1.B__1.G_with_hs	-4.033	0.6666666666666666
5f9t__2__1.B__1.G_with_hs	-3.212	1.0
5f9t__2__1.B__1.G_with_hs	-3.687	1.0
5f9t__2__1.B__1.G_with_hs	-3.768	0.8333333333333334
5f9t__2__1.B__1.G_with_hs	-3.435	0.6666666666666666
5f9t__2__1.B__1.G_with_hs	-4.244	1.0
5f9t__2__1.B__1.G_with_hs	-3.46	1.0
5f9t__2__1.B__1.G_with_hs	-3.547	0.6666666666666666
5f9t__2__1.B__1.G_with_hs	-3.92	0.6666666666666666
5f9t__2__1.B__1.G_with_hs	-3.774	0.6666666666666666
5f9t__2__1.B__1.G_with_hs	-2.904	1.0
5f9t__2__1.B__1.G_with_hs	-3.757	1.0
5f9t__2__1.B__1.G_with_hs	-3.583	0.5
5f9t__2__1.B__1.G_with_hs	-3.523	1.0
5f9t__2__1.B__1.G_with_hs	-3.249	1.0
5f9t__2__1.B__1.G_with_hs	-4.047	1.0
5f9t__2__1.B__1.G_with_hs	-5.002	0.6666666666666666
5f9t__2__1.B__1.G_with_hs	-3.724	1.0
5f9t__2__1.B__1.G_with_hs	-3.982	0.8333333333333334
5f9t__2__1.B__1.G_with_hs	-3.55	1.0
5f9t__2__1.B__1.G_with_hs	-3.33	0.6666666666666666
5f9t__2__1.B__1.G_with_hs	-3.958	0.6666666666666666
5f9t__2__1.B__1.G_with_hs	-3.854	0.6666666666666666
5f9t__2__1.B__1.G_with_hs	-3.75	0.6666666666666666
5f9t__2__1.B__1.G_with_hs	-4.354	1.0
5f9t__2__1.B__1.G_with_hs	-3.159	0.8571428571428571
6f22__1__1.A__1.C_with_hs	-8.269	1.0
6f22__1__1.A__1.C_with_hs	-7.887	0.3333333333333333
6f22__1__1.A__1.C_with_hs	-7.903	0.5
6f22__1__1.A__1.C_with_hs	-6.993	0.3333333333333333
6f22__1__1.A__1.C_with_hs	-8.144	0.75
6f22__1__1.A__1.C_with_hs	-7.139	0.3333333333333333
6f22__1__1.A__1.C_with_hs	-8.144	0.75
6f22__1__1.A__1.C_with_hs	-8.344	0.6666666666666666
6f22__1__1.A__1.C_with_hs	-6.357	1.0
6f22__1__1.A__1.C_with_hs	-6.834	0.5
6f22__1__1.A__1.C_with_hs	-7.508	0.75
6f22__1__1.A__1.C_with_hs	-6.729	0.3333333333333333
6f22__1__1.A__1.C_with_hs	-6.685	0.5
6f22__1__1.A__1.C_with_hs	-6.199	0.6666666666666666
6f22__1__1.A__1.C_with_hs	-7.573	0.6666666666666666
6f22__1__1.A__1.C_with_hs	-5.834	1.0
6f22__1__1.A__1.C_with_hs	-5.459	0.6666666666666666
6f22__1__1.A__1.C_with_hs	-8.635	0.6
6f22__1__1.A__1.C_with_hs	-6.713	0.5
6f22__1__1.A__1.C_with_hs	-6.969	0.75
6f22__1__1.A__1.C_with_hs	-6.103	0.6
6f22__1__1.A__1.C_with_hs	-8.672	0.5
6f22__1__1.A__1.C_with_hs	-8.324	1.0
6f22__1__1.A__1.C_with_hs	-7.887	0.3333333333333333
6f22__1__1.A__1.C_with_hs	-7.802	1.0
6f22__1__1.A__1.C_with_hs	-9.251	0.6666666666666666
6f22__1__1.A__1.C_with_hs	-8.501	1.0
6f22__1__1.A__1.C_with_hs	-8.441	0.5
6f22__1__1.A__1.C_with_hs	-9.838	0.6
6f22__1__1.A__1.C_with_hs	-7.456	0.25
6f22__1__1.A__1.C_with_hs	-9.311	0.25
6f22__1__1.A__1.C_with_hs	-5.046	0.3333333333333333
6f22__1__1.A__1.C_with_hs	-7.402	0.6666666666666666
6f22__1__1.A__1.C_with_hs	-8.217	1.0
6f22__1__1.A__1.C_with_hs	-4.849	0.3333333333333333
6f22__1__1.A__1.C_with_hs	-7.894	0.0
6f22__1__1.A__1.C_with_hs	-6.68	0.25
6f22__1__1.A__1.C_with_hs	-8.943	0.3333333333333333
6f22__1__1.A__1.C_with_hs	-6.724	0.6666666666666666
6f22__1__1.A__1.C_with_hs	-8.293	0.42857142857142855
6f22__1__1.A__1.C_with_hs	-6.917	1.0
6f22__1__1.A__1.C_with_hs	-8.638	0.3333333333333333
6f22__1__1.A__1.C_with_hs	-7.988	1.0
6f22__1__1.A__1.C_with_hs	-7.668	0.5
6f22__1__1.A__1.C_with_hs	-7.502	0.6
6f22__1__1.A__1.C_with_hs	-7.71	1.0
6f22__1__1.A__1.C_with_hs	-7.757	0.5
6f22__1__1.A__1.C_with_hs	-8.678	0.3333333333333333
6f22__1__1.A__1.C_with_hs	-10.071	0.6666666666666666
6f22__1__1.A__1.C_with_hs	-5.799	0.6666666666666666
6f22__1__1.A__1.C_with_hs	-5.663	0.5
6f22__1__1.A__1.C_with_hs	-7.974	1.0
6f22__1__1.A__1.C_with_hs	-8.893	1.0
6f22__1__1.A__1.C_with_hs	-8.078	1.0
6f22__1__1.A__1.C_with_hs	-9.234	0.6666666666666666
6f22__1__1.A__1.C_with_hs	-8.849	0.75
6f22__1__1.A__1.C_with_hs	-6.181	0.25
6f22__1__1.A__1.C_with_hs	-6.822	0.4
6f22__1__1.A__1.C_with_hs	-6.333	1.0
6f22__1__1.A__1.C_with_hs	-5.153	0.6666666666666666
6f22__1__1.A__1.C_with_hs	-5.752	0.6666666666666666
6f22__1__1.A__1.C_with_hs	-7.649	0.5
6f22__1__1.A__1.C_with_hs	-6.818	0.6666666666666666
6f22__1__1.A__1.C_with_hs	-8.138	0.75
6f22__1__1.A__1.C_with_hs	-6.595	0.6
6f22__1__1.A__1.C_with_hs	-8.486	0.2
6f22__1__1.A__1.C_with_hs	-7.028	1.0
6f22__1__1.A__1.C_with_hs	-7.664	0.6666666666666666
6f22__1__1.A__1.C_with_hs	-8.99	0.5
6f22__1__1.A__1.C_with_hs	-7.453	0.3333333333333333
6f22__1__1.A__1.C_with_hs	-9.136	0.3333333333333333
6f22__1__1.A__1.C_with_hs	-7.973	0.75
6f22__1__1.A__1.C_with_hs	-8.727	0.75
6f22__1__1.A__1.C_with_hs	-10.231	0.6666666666666666
6f22__1__1.A__1.C_with_hs	-6.464	0.5
6f22__1__1.A__1.C_with_hs	-8.124	0.5
6f22__1__1.A__1.C_with_hs	-8.493	0.6666666666666666
6f22__1__1.A__1.C_with_hs	-8.658	0.3333333333333333
6f22__1__1.A__1.C_with_hs	-6.195	0.6
6f22__1__1.A__1.C_with_hs	-6.768	0.25
6f22__1__1.A__1.C_with_hs	-7.886	0.3333333333333333
6f22__1__1.A__1.C_with_hs	-6.576	0.6666666666666666
6f22__1__1.A__1.C_with_hs	-8.422	1.0
6f22__1__1.A__1.C_with_hs	-6.903	0.6666666666666666
6f22__1__1.A__1.C_with_hs	-8.482	0.4
6f22__1__1.A__1.C_with_hs	-6.71	0.3333333333333333
6f22__1__1.A__1.C_with_hs	-9.149	0.75
6f22__1__1.A__1.C_with_hs	-6.497	0.5
6f22__1__1.A__1.C_with_hs	-6.65	0.6666666666666666
6f22__1__1.A__1.C_with_hs	-8.487	0.3333333333333333
6f22__1__1.A__1.C_with_hs	-7.273	0.5
6f22__1__1.A__1.C_with_hs	-7.281	1.0
6f22__1__1.A__1.C_with_hs	-5.24	0.6666666666666666
6f22__1__1.A__1.C_with_hs	-9.529	0.75
6f22__1__1.A__1.C_with_hs	-7.432	0.3333333333333333
4gmc__2__1.B__1.E_with_hs	-3.589	1.0
4gmc__2__1.B__1.E_with_hs	-6.184	0.6666666666666666
4gmc__2__1.B__1.E_with_hs	-5.864	0.5
4gmc__2__1.B__1.E_with_hs	-4.786	1.0
4gmc__2__1.B__1.E_with_hs	-4.704	0.3333333333333333
4gmc__2__1.B__1.E_with_hs	-3.693	1.0
4gmc__2__1.B__1.E_with_hs	-5.117	0.3333333333333333
4gmc__2__1.B__1.E_with_hs	-3.469	0.6666666666666666
4gmc__2__1.B__1.E_with_hs	-4.739	0.5
4gmc__2__1.B__1.E_with_hs	-5.853	0.3333333333333333
4gmc__2__1.B__1.E_with_hs	-6.145	0.3333333333333333
4gmc__2__1.B__1.E_with_hs	-4.204	0.6666666666666666
4gmc__2__1.B__1.E_with_hs	-5.724	0.5
4gmc__2__1.B__1.E_with_hs	-6.21	0.5
4gmc__2__1.B__1.E_with_hs	-4.825	0.5
4gmc__2__1.B__1.E_with_hs	-4.605	0.5
4gmc__2__1.B__1.E_with_hs	-2.665	0.6666666666666666
4gmc__2__1.B__1.E_with_hs	-4.982	1.0
4gmc__2__1.B__1.E_with_hs	-4.981	1.0
4gmc__2__1.B__1.E_with_hs	-3.696	1.0
4gmc__2__1.B__1.E_with_hs	-3.621	0.5
4gmc__2__1.B__1.E_with_hs	-5.366	0.25
4gmc__2__1.B__1.E_with_hs	-5.571	1.0
4gmc__2__1.B__1.E_with_hs	-4.025	1.0
4gmc__2__1.B__1.E_with_hs	-5.109	0.5
4gmc__2__1.B__1.E_with_hs	-4.482	1.0
4gmc__2__1.B__1.E_with_hs	-5.112	0.5
4gmc__2__1.B__1.E_with_hs	-3.685	0.3333333333333333
4gmc__2__1.B__1.E_with_hs	-4.396	0.25
4gmc__2__1.B__1.E_with_hs	-5.343	0.3333333333333333
4gmc__2__1.B__1.E_with_hs	-6.337	0.3333333333333333
4gmc__2__1.B__1.E_with_hs	-4.274	0.5
4gmc__2__1.B__1.E_with_hs	-4.615	0.5
4gmc__2__1.B__1.E_with_hs	-4.557	0.3333333333333333
4gmc__2__1.B__1.E_with_hs	-6.044	1.0
4gmc__2__1.B__1.E_with_hs	-4.293	1.0
4gmd__2__1.D__1.O_with_hs	-8.472	0.4166666666666667
4gmd__2__1.D__1.O_with_hs	-8.399	1.0
4gmd__2__1.D__1.O_with_hs	-8.159	0.9090909090909091
4gmd__2__1.D__1.O_with_hs	-6.859	0.8181818181818182
4gmd__2__1.D__1.O_with_hs	-7.771	0.9090909090909091
4gmd__2__1.D__1.O_with_hs	-7.509	0.9090909090909091
4gmd__2__1.D__1.O_with_hs	-8.093	0.9090909090909091
4gmd__2__1.D__1.O_with_hs	-8.443	0.9090909090909091
4gmd__2__1.D__1.O_with_hs	-8.066	0.9090909090909091
4gmd__2__1.D__1.O_with_hs	-7.683	0.8333333333333334
4gmd__2__1.D__1.O_with_hs	-8.283	0.9090909090909091
4gmd__2__1.D__1.O_with_hs	-8.062	0.9090909090909091
4gmd__2__1.D__1.O_with_hs	-8.661	0.9090909090909091
4gmd__2__1.D__1.O_with_hs	-8.351	0.9090909090909091
4gmd__2__1.D__1.O_with_hs	-6.832	0.9090909090909091
4gmd__2__1.D__1.O_with_hs	-7.903	0.9090909090909091
4gmd__2__1.D__1.O_with_hs	-7.698	0.9090909090909091
4gmd__2__1.D__1.O_with_hs	-8.781	0.9090909090909091
4gmd__2__1.D__1.O_with_hs	-8.261	0.8181818181818182
4gmd__2__1.D__1.O_with_hs	-8.496	0.8333333333333334
4gmd__2__1.D__1.O_with_hs	-8.183	0.9090909090909091
4gmd__2__1.D__1.O_with_hs	-8.046	0.9090909090909091
4gmd__2__1.D__1.O_with_hs	-8.597	0.9090909090909091
4gmd__2__1.D__1.O_with_hs	-8.031	0.8333333333333334
4gmd__2__1.D__1.O_with_hs	-8.282	0.9090909090909091
4gmd__2__1.D__1.O_with_hs	-8.659	0.9090909090909091
4gmd__2__1.D__1.O_with_hs	-7.95	0.9090909090909091
4gmd__2__1.D__1.O_with_hs	-8.97	0.9090909090909091
4gmd__2__1.D__1.O_with_hs	-8.333	0.9090909090909091
4gmd__2__1.D__1.O_with_hs	-6.821	0.9090909090909091
4gmd__2__1.D__1.O_with_hs	-8.74	0.9090909090909091
4gmd__2__1.D__1.O_with_hs	-8.329	0.8333333333333334
4gmd__2__1.D__1.O_with_hs	-8.683	0.9090909090909091
4gmd__2__1.D__1.O_with_hs	-8.025	0.9090909090909091
4gmd__2__1.D__1.O_with_hs	-8.05	0.9090909090909091
4gmd__2__1.D__1.O_with_hs	-7.113	0.8333333333333334
4gmd__2__1.D__1.O_with_hs	-8.844	0.9090909090909091
4gmd__2__1.D__1.O_with_hs	-8.738	0.9090909090909091
4gmd__2__1.D__1.O_with_hs	-8.648	0.9090909090909091
4gmd__2__1.D__1.O_with_hs	-8.676	0.9090909090909091
4gmd__2__1.D__1.O_with_hs	-7.157	0.8181818181818182
4gmd__2__1.D__1.O_with_hs	-9.01	1.0
4gmd__2__1.D__1.O_with_hs	-8.173	0.8181818181818182
4gmd__2__1.D__1.O_with_hs	-8.688	0.9090909090909091
4gmd__2__1.D__1.O_with_hs	-8.333	0.9090909090909091
4gmd__2__1.D__1.O_with_hs	-8.991	0.9090909090909091
4gmd__2__1.D__1.O_with_hs	-7.994	0.9090909090909091
4gmd__2__1.D__1.O_with_hs	-7.742	0.8333333333333334
4gmd__2__1.D__1.O_with_hs	-7.712	0.9090909090909091
4gmd__2__1.D__1.O_with_hs	-8.915	0.9090909090909091
4gmd__2__1.D__1.O_with_hs	-9.168	0.9090909090909091
4gmd__2__1.D__1.O_with_hs	-8.599	0.9090909090909091
4gmd__2__1.D__1.O_with_hs	-7.965	0.9090909090909091
4gmd__2__1.D__1.O_with_hs	-8.411	0.8181818181818182
4gmd__2__1.D__1.O_with_hs	-8.335	0.9090909090909091
4gmd__2__1.D__1.O_with_hs	-8.655	0.9090909090909091
4gmd__2__1.D__1.O_with_hs	-8.482	0.9166666666666666
4gmd__2__1.D__1.O_with_hs	-8.466	0.8333333333333334
4gmd__2__1.D__1.O_with_hs	-8.364	0.8333333333333334
4gmd__2__1.D__1.O_with_hs	-8.598	0.9090909090909091
4gmd__2__1.D__1.O_with_hs	-8.634	0.9090909090909091
4gmd__2__1.D__1.O_with_hs	-8.383	0.9090909090909091
4gmd__2__1.D__1.O_with_hs	-8.674	0.9090909090909091
4gmd__2__1.D__1.O_with_hs	-7.679	0.9090909090909091
4gmd__2__1.D__1.O_with_hs	-7.714	0.75
4gmd__2__1.D__1.O_with_hs	-8.696	0.7692307692307693
4gmd__2__1.D__1.O_with_hs	-7.686	0.9090909090909091
4gmd__2__1.D__1.O_with_hs	-7.305	0.8333333333333334
4gmd__2__1.D__1.O_with_hs	-9.762	0.8333333333333334
4gmd__2__1.D__1.O_with_hs	-8.613	0.9090909090909091
4gmd__2__1.D__1.O_with_hs	-8.438	0.9090909090909091
4gmd__2__1.D__1.O_with_hs	-8.162	1.0
4gmd__2__1.D__1.O_with_hs	-8.668	0.9090909090909091
4gmd__2__1.D__1.O_with_hs	-8.141	0.9090909090909091
4gmd__2__1.D__1.O_with_hs	-6.724	0.9090909090909091
4gmd__2__1.D__1.O_with_hs	-8.308	0.9090909090909091
4gmd__2__1.D__1.O_with_hs	-6.665	0.9090909090909091
4gmd__2__1.D__1.O_with_hs	-8.645	0.9090909090909091
4gmd__2__1.D__1.O_with_hs	-8.47	0.9090909090909091
4gmd__2__1.D__1.O_with_hs	-8.331	0.9090909090909091
4gmd__2__1.D__1.O_with_hs	-9.157	0.8333333333333334
4gmd__2__1.D__1.O_with_hs	-8.617	0.9090909090909091
4gmd__2__1.D__1.O_with_hs	-8.642	0.9090909090909091
4gmd__2__1.D__1.O_with_hs	-7.552	0.9090909090909091
4gmd__2__1.D__1.O_with_hs	-9.151	0.8333333333333334
4gmd__2__1.D__1.O_with_hs	-8.386	0.9090909090909091
4gmd__2__1.D__1.O_with_hs	-7.656	1.0
4gmd__2__1.D__1.O_with_hs	-8.302	0.7692307692307693
4gmd__2__1.D__1.O_with_hs	-8.69	0.9090909090909091
4gmd__2__1.D__1.O_with_hs	-8.633	0.9090909090909091
4gmd__2__1.D__1.O_with_hs	-8.398	0.9090909090909091
4gmd__2__1.D__1.O_with_hs	-7.56	1.0
4gmd__2__1.D__1.O_with_hs	-8.296	0.9090909090909091
4gmd__2__1.D__1.O_with_hs	-8.675	0.9090909090909091
4gmd__2__1.D__1.O_with_hs	-8.624	0.9090909090909091
4gmd__2__1.D__1.O_with_hs	-8.581	0.9090909090909091
8gm5__1__1.A__1.D_with_hs	-7.419	0.8
8gm5__1__1.A__1.D_with_hs	-8.767	1.0
8gm5__1__1.A__1.D_with_hs	-7.477	0.8333333333333334
8gm5__1__1.A__1.D_with_hs	-8.613	0.6
8gm5__1__1.A__1.D_with_hs	-7.512	0.5
8gm5__1__1.A__1.D_with_hs	-7.457	1.0
8gm5__1__1.A__1.D_with_hs	-7.61	1.0
8gm5__1__1.A__1.D_with_hs	-7.854	1.0
8gm5__1__1.A__1.D_with_hs	-8.099	1.0
8gm5__1__1.A__1.D_with_hs	-8.488	1.0
8gm5__1__1.A__1.D_with_hs	-7.996	0.8
8gm5__1__1.A__1.D_with_hs	-8.235	0.5
8gm5__1__1.A__1.D_with_hs	-9.018	0.6
8gm5__1__1.A__1.D_with_hs	-7.748	1.0
8gm5__1__1.A__1.D_with_hs	-8.633	1.0
8gm5__1__1.A__1.D_with_hs	-6.985	0.8333333333333334
8gm5__1__1.A__1.D_with_hs	-7.071	1.0
8gm5__1__1.A__1.D_with_hs	-7.499	0.8333333333333334
8gm5__1__1.A__1.D_with_hs	-7.863	0.6
8gm5__1__1.A__1.D_with_hs	-7.249	1.0
8gm5__1__1.A__1.D_with_hs	-7.542	1.0
8gm5__1__1.A__1.D_with_hs	-7.913	0.6
8gm5__1__1.A__1.D_with_hs	-8.253	1.0
8gm5__1__1.A__1.D_with_hs	-8.484	1.0
8gm5__1__1.A__1.D_with_hs	-8.081	0.8333333333333334
8gm5__1__1.A__1.D_with_hs	-7.765	1.0
8gm5__1__1.A__1.D_with_hs	-7.948	0.8333333333333334
8gm5__1__1.A__1.D_with_hs	-7.571	1.0
8gm5__1__1.A__1.D_with_hs	-8.007	0.6
8gm5__1__1.A__1.D_with_hs	-7.039	1.0
8gm5__1__1.A__1.D_with_hs	-8.168	0.6
8gm5__1__1.A__1.D_with_hs	-6.811	0.8333333333333334
8gm5__1__1.A__1.D_with_hs	-6.755	1.0
8gm5__1__1.A__1.D_with_hs	-7.701	1.0
8gm5__1__1.A__1.D_with_hs	-8.184	0.6
8gm5__1__1.A__1.D_with_hs	-7.83	1.0
8gm5__1__1.A__1.D_with_hs	-8.844	0.6
8gm5__1__1.A__1.D_with_hs	-7.93	1.0
8gm5__1__1.A__1.D_with_hs	-7.236	0.6
8gm5__1__1.A__1.D_with_hs	-8.408	0.6
8gm5__1__1.A__1.D_with_hs	-8.65	1.0
8gm5__1__1.A__1.D_with_hs	-7.383	1.0
8gm5__1__1.A__1.D_with_hs	-7.917	0.6
8gm5__1__1.A__1.D_with_hs	-8.276	0.6
8gm5__1__1.A__1.D_with_hs	-7.244	1.0
8gm5__1__1.A__1.D_with_hs	-7.559	0.8333333333333334
8gm5__1__1.A__1.D_with_hs	-8.332	0.6
8gm5__1__1.A__1.D_with_hs	-8.548	0.6
8gm5__1__1.A__1.D_with_hs	-8.116	1.0
8gm5__1__1.A__1.D_with_hs	-8.587	0.8
8gm5__1__1.A__1.D_with_hs	-7.186	0.8333333333333334
8gm5__1__1.A__1.D_with_hs	-8.548	0.6
8gm5__1__1.A__1.D_with_hs	-9.309	0.6
8gm5__1__1.A__1.D_with_hs	-7.264	1.0
8gm5__1__1.A__1.D_with_hs	-7.042	1.0
8gm5__1__1.A__1.D_with_hs	-8.173	1.0
8gm5__1__1.A__1.D_with_hs	-8.165	0.8
8gm5__1__1.A__1.D_with_hs	-7.978	1.0
8gm5__1__1.A__1.D_with_hs	-7.531	1.0
8gm5__1__1.A__1.D_with_hs	-8.568	1.0
8gm5__1__1.A__1.D_with_hs	-8.192	1.0
8gm5__1__1.A__1.D_with_hs	-8.529	1.0
8gm5__1__1.A__1.D_with_hs	-8.039	0.8
8gm5__1__1.A__1.D_with_hs	-7.388	0.8
8gm5__1__1.A__1.D_with_hs	-8.391	0.6
8gm5__1__1.A__1.D_with_hs	-8.851	0.6
8gm5__1__1.A__1.D_with_hs	-6.848	0.8333333333333334
8gm5__1__1.A__1.D_with_hs	-8.284	1.0
8gm5__1__1.A__1.D_with_hs	-7.902	0.6666666666666666
8gm5__1__1.A__1.D_with_hs	-8.209	1.0
8gm5__1__1.A__1.D_with_hs	-8.283	1.0
8gm5__1__1.A__1.D_with_hs	-8.647	1.0
8gm5__1__1.A__1.D_with_hs	-8.581	1.0
8gm5__1__1.A__1.D_with_hs	-7.19	1.0
8gm5__1__1.A__1.D_with_hs	-7.374	0.6
8gm5__1__1.A__1.D_with_hs	-8.268	0.5
8gm5__1__1.A__1.D_with_hs	-8.856	1.0
8gm5__1__1.A__1.D_with_hs	-7.898	0.8333333333333334
8gm5__1__1.A__1.D_with_hs	-6.956	0.4
[truncated: 17,842 more rows]
