# Supplementary material for: FLOWR: flow matching for structure-aware de novo, interaction- and fragment-based ligand generation
Source: Nat Comput Sci. 2026 May 28;6(6):565–74. doi: 10.1038/s43588-026-00998-8 (PMC13293864; doi:10.1038/s43588-026-00998-8)
Supplement: Supplementary file 8 — Source data. [file 43588_2026_998_MOESM8_ESM.zip › extended-data_fig5/ext_data_figure_5a.csv]

Target	Model	Recovery_rate
5etl__1__1.A__1.J_with_hs	FLOWR	0.5714285714285714
5etl__1__1.A__1.J_with_hs	FLOWR	0.5714285714285714
5etl__1__1.A__1.J_with_hs	FLOWR	0.2857142857142857
5etl__1__1.A__1.J_with_hs	FLOWR	0.2857142857142857
5etl__1__1.A__1.J_with_hs	FLOWR	0.7142857142857143
5etl__1__1.A__1.J_with_hs	FLOWR	0.42857142857142855
5etl__1__1.A__1.J_with_hs	FLOWR	0.5714285714285714
5etl__1__1.A__1.J_with_hs	FLOWR	0.14285714285714285
5etl__1__1.A__1.J_with_hs	FLOWR	0.5714285714285714
5etl__1__1.A__1.J_with_hs	FLOWR	0.5714285714285714
5etl__1__1.A__1.J_with_hs	FLOWR	0.5714285714285714
5etl__1__1.A__1.J_with_hs	FLOWR	0.42857142857142855
5etl__1__1.A__1.J_with_hs	FLOWR	0.42857142857142855
5etl__1__1.A__1.J_with_hs	FLOWR	0.5714285714285714
5etl__1__1.A__1.J_with_hs	FLOWR	0.5714285714285714
5etl__1__1.A__1.J_with_hs	FLOWR	0.5714285714285714
5etl__1__1.A__1.J_with_hs	FLOWR	0.42857142857142855
5etl__1__1.A__1.J_with_hs	FLOWR	0.42857142857142855
5etl__1__1.A__1.J_with_hs	FLOWR	0.2857142857142857
5etl__1__1.A__1.J_with_hs	FLOWR	0.5714285714285714
5etl__1__1.A__1.J_with_hs	FLOWR	0.7142857142857143
5etl__1__1.A__1.J_with_hs	FLOWR	0.7142857142857143
5etl__1__1.A__1.J_with_hs	FLOWR	0.42857142857142855
5etl__1__1.A__1.J_with_hs	FLOWR	0.5714285714285714
5etl__1__1.A__1.J_with_hs	FLOWR	0.5714285714285714
5etl__1__1.A__1.J_with_hs	FLOWR	0.42857142857142855
5etl__1__1.A__1.J_with_hs	FLOWR	0.5714285714285714
5etl__1__1.A__1.J_with_hs	FLOWR	0.5714285714285714
5etl__1__1.A__1.J_with_hs	FLOWR	0.5714285714285714
5etl__1__1.A__1.J_with_hs	FLOWR	0.5714285714285714
5etl__1__1.A__1.J_with_hs	FLOWR	0.7142857142857143
5etl__1__1.A__1.J_with_hs	FLOWR	0.42857142857142855
5etl__1__1.A__1.J_with_hs	FLOWR	0.42857142857142855
5etl__1__1.A__1.J_with_hs	FLOWR	0.42857142857142855
5etl__1__1.A__1.J_with_hs	FLOWR	0.5714285714285714
5etl__1__1.A__1.J_with_hs	FLOWR	0.42857142857142855
5etl__1__1.A__1.J_with_hs	FLOWR	0.5714285714285714
5etl__1__1.A__1.J_with_hs	FLOWR	0.7142857142857143
5etl__1__1.A__1.J_with_hs	FLOWR	0.7142857142857143
5etl__1__1.A__1.J_with_hs	FLOWR	0.7142857142857143
5etl__1__1.A__1.J_with_hs	FLOWR	0.5714285714285714
5etl__1__1.A__1.J_with_hs	FLOWR	0.42857142857142855
5etl__1__1.A__1.J_with_hs	FLOWR	0.5714285714285714
5etl__1__1.A__1.J_with_hs	FLOWR	0.42857142857142855
5etl__1__1.A__1.J_with_hs	FLOWR	0.5714285714285714
5etl__1__1.A__1.J_with_hs	FLOWR	0.5714285714285714
5etl__1__1.A__1.J_with_hs	FLOWR	0.2857142857142857
5etl__1__1.A__1.J_with_hs	FLOWR	0.42857142857142855
5etl__1__1.A__1.J_with_hs	FLOWR	0.2857142857142857
5etl__1__1.A__1.J_with_hs	FLOWR	0.5714285714285714
5etl__1__1.A__1.J_with_hs	FLOWR	0.8571428571428571
5etl__1__1.A__1.J_with_hs	FLOWR	0.5714285714285714
5etl__1__1.A__1.J_with_hs	FLOWR	0.42857142857142855
5etl__1__1.A__1.J_with_hs	FLOWR	0.2857142857142857
5etl__1__1.A__1.J_with_hs	FLOWR	0.7142857142857143
5etl__1__1.A__1.J_with_hs	FLOWR	0.2857142857142857
5etl__1__1.A__1.J_with_hs	FLOWR	0.2857142857142857
5etl__1__1.A__1.J_with_hs	FLOWR	0.7142857142857143
5etl__1__1.A__1.J_with_hs	FLOWR	0.7142857142857143
5etl__1__1.A__1.J_with_hs	FLOWR	0.42857142857142855
5etl__1__1.A__1.J_with_hs	FLOWR	0.5714285714285714
5etl__1__1.A__1.J_with_hs	FLOWR	0.42857142857142855
5etl__1__1.A__1.J_with_hs	FLOWR	0.5714285714285714
5etl__1__1.A__1.J_with_hs	FLOWR	0.7142857142857143
5etl__1__1.A__1.J_with_hs	FLOWR	0.42857142857142855
5etl__1__1.A__1.J_with_hs	FLOWR	0.5714285714285714
5etl__1__1.A__1.J_with_hs	FLOWR	0.5714285714285714
5etl__1__1.A__1.J_with_hs	FLOWR	0.42857142857142855
5etl__1__1.A__1.J_with_hs	FLOWR	0.7142857142857143
5etl__1__1.A__1.J_with_hs	FLOWR	0.5714285714285714
5etl__1__1.A__1.J_with_hs	FLOWR	0.5714285714285714
5etl__1__1.A__1.J_with_hs	FLOWR	0.5714285714285714
5etl__1__1.A__1.J_with_hs	FLOWR	0.5714285714285714
5etl__1__1.A__1.J_with_hs	FLOWR	0.5714285714285714
5etl__1__1.A__1.J_with_hs	FLOWR	0.7142857142857143
5etl__1__1.A__1.J_with_hs	FLOWR	0.5714285714285714
5etl__1__1.A__1.J_with_hs	FLOWR	0.5714285714285714
5etl__1__1.A__1.J_with_hs	FLOWR	0.7142857142857143
5etl__1__1.A__1.J_with_hs	FLOWR	0.5714285714285714
5etl__1__1.A__1.J_with_hs	FLOWR	0.5714285714285714
5etl__1__1.A__1.J_with_hs	FLOWR	0.5714285714285714
5etl__1__1.A__1.J_with_hs	FLOWR	0.5714285714285714
5etl__1__1.A__1.J_with_hs	FLOWR	0.2857142857142857
5etl__1__1.A__1.J_with_hs	FLOWR	0.8571428571428571
5etl__1__1.A__1.J_with_hs	FLOWR	0.5714285714285714
5etl__1__1.A__1.J_with_hs	FLOWR	0.8571428571428571
5etl__1__1.A__1.J_with_hs	FLOWR	0.42857142857142855
5etl__1__1.A__1.J_with_hs	FLOWR	0.5714285714285714
5etl__1__1.A__1.J_with_hs	FLOWR	0.5714285714285714
5etl__1__1.A__1.J_with_hs	FLOWR	0.7142857142857143
5etl__1__1.A__1.J_with_hs	FLOWR	0.5714285714285714
5etl__1__1.A__1.J_with_hs	FLOWR	0.2857142857142857
5etl__1__1.A__1.J_with_hs	FLOWR	0.5714285714285714
5etl__1__1.A__1.J_with_hs	FLOWR	0.0
7em1__1__1.A__1.D_with_hs	FLOWR	0.8181818181818182
7em1__1__1.A__1.D_with_hs	FLOWR	0.5909090909090909
7em1__1__1.A__1.D_with_hs	FLOWR	0.7727272727272727
7em1__1__1.A__1.D_with_hs	FLOWR	0.9090909090909091
7em1__1__1.A__1.D_with_hs	FLOWR	0.7272727272727273
7em1__1__1.A__1.D_with_hs	FLOWR	0.8636363636363636
7em1__1__1.A__1.D_with_hs	FLOWR	0.8181818181818182
7em1__1__1.A__1.D_with_hs	FLOWR	0.8636363636363636
7em1__1__1.A__1.D_with_hs	FLOWR	0.9090909090909091
7em1__1__1.A__1.D_with_hs	FLOWR	0.6818181818181818
7em1__1__1.A__1.D_with_hs	FLOWR	0.8181818181818182
7em1__1__1.A__1.D_with_hs	FLOWR	0.9090909090909091
7em1__1__1.A__1.D_with_hs	FLOWR	0.5454545454545454
7em1__1__1.A__1.D_with_hs	FLOWR	0.8181818181818182
7em1__1__1.A__1.D_with_hs	FLOWR	0.5909090909090909
7em1__1__1.A__1.D_with_hs	FLOWR	0.7727272727272727
7em1__1__1.A__1.D_with_hs	FLOWR	0.7272727272727273
7em1__1__1.A__1.D_with_hs	FLOWR	0.9090909090909091
7em1__1__1.A__1.D_with_hs	FLOWR	0.6818181818181818
7em1__1__1.A__1.D_with_hs	FLOWR	0.7272727272727273
7em1__1__1.A__1.D_with_hs	FLOWR	0.8181818181818182
7em1__1__1.A__1.D_with_hs	FLOWR	0.5
7em1__1__1.A__1.D_with_hs	FLOWR	0.9090909090909091
7em1__1__1.A__1.D_with_hs	FLOWR	0.8636363636363636
7em1__1__1.A__1.D_with_hs	FLOWR	0.5
7em1__1__1.A__1.D_with_hs	FLOWR	0.8636363636363636
7em1__1__1.A__1.D_with_hs	FLOWR	0.7727272727272727
7em1__1__1.A__1.D_with_hs	FLOWR	0.9545454545454546
7em1__1__1.A__1.D_with_hs	FLOWR	0.9090909090909091
7em1__1__1.A__1.D_with_hs	FLOWR	0.9090909090909091
7em1__1__1.A__1.D_with_hs	FLOWR	0.7272727272727273
7em1__1__1.A__1.D_with_hs	FLOWR	0.8636363636363636
7em1__1__1.A__1.D_with_hs	FLOWR	0.7272727272727273
7em1__1__1.A__1.D_with_hs	FLOWR	0.9545454545454546
7em1__1__1.A__1.D_with_hs	FLOWR	0.6363636363636364
7em1__1__1.A__1.D_with_hs	FLOWR	0.8181818181818182
7em1__1__1.A__1.D_with_hs	FLOWR	0.6363636363636364
7em1__1__1.A__1.D_with_hs	FLOWR	0.6363636363636364
7em1__1__1.A__1.D_with_hs	FLOWR	0.7272727272727273
7em1__1__1.A__1.D_with_hs	FLOWR	0.8181818181818182
7em1__1__1.A__1.D_with_hs	FLOWR	0.6818181818181818
7em1__1__1.A__1.D_with_hs	FLOWR	0.9090909090909091
7em1__1__1.A__1.D_with_hs	FLOWR	0.7272727272727273
7em1__1__1.A__1.D_with_hs	FLOWR	0.7727272727272727
7em1__1__1.A__1.D_with_hs	FLOWR	0.5454545454545454
7em1__1__1.A__1.D_with_hs	FLOWR	0.9545454545454546
7em1__1__1.A__1.D_with_hs	FLOWR	0.5
7em1__1__1.A__1.D_with_hs	FLOWR	0.7727272727272727
7em1__1__1.A__1.D_with_hs	FLOWR	0.5454545454545454
7em1__1__1.A__1.D_with_hs	FLOWR	0.9545454545454546
7em1__1__1.A__1.D_with_hs	FLOWR	0.9545454545454546
7em1__1__1.A__1.D_with_hs	FLOWR	0.6818181818181818
7em1__1__1.A__1.D_with_hs	FLOWR	0.5454545454545454
7em1__1__1.A__1.D_with_hs	FLOWR	0.8181818181818182
7em1__1__1.A__1.D_with_hs	FLOWR	1.0
7em1__1__1.A__1.D_with_hs	FLOWR	0.6363636363636364
7em1__1__1.A__1.D_with_hs	FLOWR	0.9545454545454546
7em1__1__1.A__1.D_with_hs	FLOWR	0.8636363636363636
7em1__1__1.A__1.D_with_hs	FLOWR	0.5454545454545454
7em1__1__1.A__1.D_with_hs	FLOWR	0.9545454545454546
7em1__1__1.A__1.D_with_hs	FLOWR	0.9090909090909091
7em1__1__1.A__1.D_with_hs	FLOWR	1.0
7em1__1__1.A__1.D_with_hs	FLOWR	0.9545454545454546
7em1__1__1.A__1.D_with_hs	FLOWR	0.8181818181818182
7em1__1__1.A__1.D_with_hs	FLOWR	0.5454545454545454
7em1__1__1.A__1.D_with_hs	FLOWR	0.4090909090909091
7em1__1__1.A__1.D_with_hs	FLOWR	0.8181818181818182
7em1__1__1.A__1.D_with_hs	FLOWR	0.8181818181818182
7em1__1__1.A__1.D_with_hs	FLOWR	0.7727272727272727
7em1__1__1.A__1.D_with_hs	FLOWR	0.6818181818181818
7em1__1__1.A__1.D_with_hs	FLOWR	0.7272727272727273
7em1__1__1.A__1.D_with_hs	FLOWR	0.7272727272727273
7em1__1__1.A__1.D_with_hs	FLOWR	0.7727272727272727
7em1__1__1.A__1.D_with_hs	FLOWR	0.7272727272727273
7em1__1__1.A__1.D_with_hs	FLOWR	0.7272727272727273
7em1__1__1.A__1.D_with_hs	FLOWR	0.8181818181818182
7em1__1__1.A__1.D_with_hs	FLOWR	0.6818181818181818
7em1__1__1.A__1.D_with_hs	FLOWR	1.0
7em1__1__1.A__1.D_with_hs	FLOWR	0.9090909090909091
7em1__1__1.A__1.D_with_hs	FLOWR	0.8181818181818182
7em1__1__1.A__1.D_with_hs	FLOWR	0.8636363636363636
7em1__1__1.A__1.D_with_hs	FLOWR	0.7727272727272727
7em1__1__1.A__1.D_with_hs	FLOWR	0.8636363636363636
7em1__1__1.A__1.D_with_hs	FLOWR	0.8636363636363636
7em1__1__1.A__1.D_with_hs	FLOWR	0.9090909090909091
5e6m__1__1.B__1.G_with_hs	FLOWR	0.5714285714285714
5e6m__1__1.B__1.G_with_hs	FLOWR	0.5714285714285714
5e6m__1__1.B__1.G_with_hs	FLOWR	0.7142857142857143
5e6m__1__1.B__1.G_with_hs	FLOWR	0.7142857142857143
5e6m__1__1.B__1.G_with_hs	FLOWR	0.7142857142857143
5e6m__1__1.B__1.G_with_hs	FLOWR	0.7857142857142857
5e6m__1__1.B__1.G_with_hs	FLOWR	0.7857142857142857
5e6m__1__1.B__1.G_with_hs	FLOWR	0.7142857142857143
5e6m__1__1.B__1.G_with_hs	FLOWR	0.5714285714285714
5e6m__1__1.B__1.G_with_hs	FLOWR	0.7142857142857143
5e6m__1__1.B__1.G_with_hs	FLOWR	0.7142857142857143
5e6m__1__1.B__1.G_with_hs	FLOWR	0.7857142857142857
5e6m__1__1.B__1.G_with_hs	FLOWR	0.7857142857142857
5e6m__1__1.B__1.G_with_hs	FLOWR	0.7142857142857143
5e6m__1__1.B__1.G_with_hs	FLOWR	0.6428571428571429
5e6m__1__1.B__1.G_with_hs	FLOWR	0.6428571428571429
5e6m__1__1.B__1.G_with_hs	FLOWR	0.7142857142857143
5e6m__1__1.B__1.G_with_hs	FLOWR	0.6428571428571429
5e6m__1__1.B__1.G_with_hs	FLOWR	0.7857142857142857
5e6m__1__1.B__1.G_with_hs	FLOWR	0.6428571428571429
5e6m__1__1.B__1.G_with_hs	FLOWR	0.7857142857142857
5e6m__1__1.B__1.G_with_hs	FLOWR	0.7857142857142857
5e6m__1__1.B__1.G_with_hs	FLOWR	0.42857142857142855
5e6m__1__1.B__1.G_with_hs	FLOWR	0.7142857142857143
5e6m__1__1.B__1.G_with_hs	FLOWR	0.5714285714285714
5e6m__1__1.B__1.G_with_hs	FLOWR	0.5714285714285714
5e6m__1__1.B__1.G_with_hs	FLOWR	0.7142857142857143
5e6m__1__1.B__1.G_with_hs	FLOWR	0.7857142857142857
5e6m__1__1.B__1.G_with_hs	FLOWR	0.6428571428571429
5e6m__1__1.B__1.G_with_hs	FLOWR	0.6428571428571429
5e6m__1__1.B__1.G_with_hs	FLOWR	0.7857142857142857
5e6m__1__1.B__1.G_with_hs	FLOWR	0.5714285714285714
5e6m__1__1.B__1.G_with_hs	FLOWR	0.8571428571428571
5e6m__1__1.B__1.G_with_hs	FLOWR	0.6428571428571429
5e6m__1__1.B__1.G_with_hs	FLOWR	0.6428571428571429
5e6m__1__1.B__1.G_with_hs	FLOWR	0.5
5e6m__1__1.B__1.G_with_hs	FLOWR	0.7142857142857143
5e6m__1__1.B__1.G_with_hs	FLOWR	0.5
5e6m__1__1.B__1.G_with_hs	FLOWR	0.7142857142857143
5e6m__1__1.B__1.G_with_hs	FLOWR	0.7142857142857143
5e6m__1__1.B__1.G_with_hs	FLOWR	0.5714285714285714
5e6m__1__1.B__1.G_with_hs	FLOWR	0.7857142857142857
5e6m__1__1.B__1.G_with_hs	FLOWR	0.7857142857142857
5e6m__1__1.B__1.G_with_hs	FLOWR	0.5
5e6m__1__1.B__1.G_with_hs	FLOWR	0.7142857142857143
5e6m__1__1.B__1.G_with_hs	FLOWR	0.9285714285714286
5e6m__1__1.B__1.G_with_hs	FLOWR	0.7857142857142857
5e6m__1__1.B__1.G_with_hs	FLOWR	0.8571428571428571
5e6m__1__1.B__1.G_with_hs	FLOWR	0.8571428571428571
5e6m__1__1.B__1.G_with_hs	FLOWR	0.6428571428571429
5e6m__1__1.B__1.G_with_hs	FLOWR	0.8571428571428571
5e6m__1__1.B__1.G_with_hs	FLOWR	0.5
5e6m__1__1.B__1.G_with_hs	FLOWR	0.5
5e6m__1__1.B__1.G_with_hs	FLOWR	0.7857142857142857
5e6m__1__1.B__1.G_with_hs	FLOWR	0.7142857142857143
5e6m__1__1.B__1.G_with_hs	FLOWR	0.7142857142857143
5e6m__1__1.B__1.G_with_hs	FLOWR	0.7142857142857143
5e6m__1__1.B__1.G_with_hs	FLOWR	0.8571428571428571
5e6m__1__1.B__1.G_with_hs	FLOWR	0.5714285714285714
5e6m__1__1.B__1.G_with_hs	FLOWR	0.5714285714285714
5e6m__1__1.B__1.G_with_hs	FLOWR	0.6428571428571429
5e6m__1__1.B__1.G_with_hs	FLOWR	0.5
5e6m__1__1.B__1.G_with_hs	FLOWR	0.8571428571428571
5e6m__1__1.B__1.G_with_hs	FLOWR	0.7142857142857143
5e6m__1__1.B__1.G_with_hs	FLOWR	0.7857142857142857
5e6m__1__1.B__1.G_with_hs	FLOWR	0.6428571428571429
5e6m__1__1.B__1.G_with_hs	FLOWR	0.6428571428571429
5e6m__1__1.B__1.G_with_hs	FLOWR	0.5714285714285714
5e6m__1__1.B__1.G_with_hs	FLOWR	0.7857142857142857
5e6m__1__1.B__1.G_with_hs	FLOWR	0.7142857142857143
5e6m__1__1.B__1.G_with_hs	FLOWR	0.5
5e6m__1__1.B__1.G_with_hs	FLOWR	0.5
5e6m__1__1.B__1.G_with_hs	FLOWR	0.6428571428571429
5e6m__1__1.B__1.G_with_hs	FLOWR	0.6428571428571429
5e6m__1__1.B__1.G_with_hs	FLOWR	0.7857142857142857
5e6m__1__1.B__1.G_with_hs	FLOWR	0.6428571428571429
5e6m__1__1.B__1.G_with_hs	FLOWR	0.5714285714285714
5e6m__1__1.B__1.G_with_hs	FLOWR	0.8571428571428571
5e6m__1__1.B__1.G_with_hs	FLOWR	0.8571428571428571
5e6m__1__1.B__1.G_with_hs	FLOWR	0.7142857142857143
5e6m__1__1.B__1.G_with_hs	FLOWR	0.6428571428571429
5e6m__1__1.B__1.G_with_hs	FLOWR	0.7142857142857143
5e6m__1__1.B__1.G_with_hs	FLOWR	0.8571428571428571
5e6m__1__1.B__1.G_with_hs	FLOWR	0.7142857142857143
5e6m__1__1.B__1.G_with_hs	FLOWR	0.6428571428571429
5e6m__1__1.B__1.G_with_hs	FLOWR	0.5
5e6m__1__1.B__1.G_with_hs	FLOWR	0.7142857142857143
5e6m__1__1.B__1.G_with_hs	FLOWR	0.7857142857142857
5e6m__1__1.B__1.G_with_hs	FLOWR	0.7857142857142857
8e0t__1__1.B__1.E_with_hs	FLOWR	0.7037037037037037
8e0t__1__1.B__1.E_with_hs	FLOWR	0.7407407407407407
8e0t__1__1.B__1.E_with_hs	FLOWR	0.7407407407407407
8e0t__1__1.B__1.E_with_hs	FLOWR	0.7407407407407407
8e0t__1__1.B__1.E_with_hs	FLOWR	0.8518518518518519
8e0t__1__1.B__1.E_with_hs	FLOWR	0.8148148148148148
8e0t__1__1.B__1.E_with_hs	FLOWR	0.7407407407407407
8e0t__1__1.B__1.E_with_hs	FLOWR	0.7037037037037037
8e0t__1__1.B__1.E_with_hs	FLOWR	0.7777777777777778
8e0t__1__1.B__1.E_with_hs	FLOWR	0.4444444444444444
8e0t__1__1.B__1.E_with_hs	FLOWR	0.6666666666666666
8e0t__1__1.B__1.E_with_hs	FLOWR	0.6666666666666666
8e0t__1__1.B__1.E_with_hs	FLOWR	0.8148148148148148
8e0t__1__1.B__1.E_with_hs	FLOWR	0.8148148148148148
8e0t__1__1.B__1.E_with_hs	FLOWR	0.8518518518518519
8e0t__1__1.B__1.E_with_hs	FLOWR	0.7777777777777778
8e0t__1__1.B__1.E_with_hs	FLOWR	0.7407407407407407
8e0t__1__1.B__1.E_with_hs	FLOWR	0.9629629629629629
8e0t__1__1.B__1.E_with_hs	FLOWR	0.7777777777777778
8e0t__1__1.B__1.E_with_hs	FLOWR	0.7777777777777778
8e0t__1__1.B__1.E_with_hs	FLOWR	0.7777777777777778
8e0t__1__1.B__1.E_with_hs	FLOWR	0.8518518518518519
8e0t__1__1.B__1.E_with_hs	FLOWR	0.8518518518518519
8e0t__1__1.B__1.E_with_hs	FLOWR	0.7037037037037037
8e0t__1__1.B__1.E_with_hs	FLOWR	0.7037037037037037
8e0t__1__1.B__1.E_with_hs	FLOWR	0.7407407407407407
8e0t__1__1.B__1.E_with_hs	FLOWR	0.7407407407407407
8e0t__1__1.B__1.E_with_hs	FLOWR	0.8148148148148148
8e0t__1__1.B__1.E_with_hs	FLOWR	0.9259259259259259
8e0t__1__1.B__1.E_with_hs	FLOWR	0.7407407407407407
8e0t__1__1.B__1.E_with_hs	FLOWR	0.6666666666666666
8e0t__1__1.B__1.E_with_hs	FLOWR	0.7407407407407407
8e0t__1__1.B__1.E_with_hs	FLOWR	0.8148148148148148
8e0t__1__1.B__1.E_with_hs	FLOWR	0.8148148148148148
8e0t__1__1.B__1.E_with_hs	FLOWR	0.8888888888888888
8e0t__1__1.B__1.E_with_hs	FLOWR	0.7037037037037037
8e0t__1__1.B__1.E_with_hs	FLOWR	0.8148148148148148
8e0t__1__1.B__1.E_with_hs	FLOWR	0.8148148148148148
8e0t__1__1.B__1.E_with_hs	FLOWR	0.7777777777777778
8e0t__1__1.B__1.E_with_hs	FLOWR	0.7777777777777778
8e0t__1__1.B__1.E_with_hs	FLOWR	0.8518518518518519
8e0t__1__1.B__1.E_with_hs	FLOWR	0.7777777777777778
8e0t__1__1.B__1.E_with_hs	FLOWR	0.8148148148148148
8e0t__1__1.B__1.E_with_hs	FLOWR	0.7407407407407407
8e0t__1__1.B__1.E_with_hs	FLOWR	0.7407407407407407
8e0t__1__1.B__1.E_with_hs	FLOWR	0.7037037037037037
8e0t__1__1.B__1.E_with_hs	FLOWR	0.6666666666666666
8e0t__1__1.B__1.E_with_hs	FLOWR	0.8148148148148148
8e0t__1__1.B__1.E_with_hs	FLOWR	0.8888888888888888
8e0t__1__1.B__1.E_with_hs	FLOWR	0.8518518518518519
8e0t__1__1.B__1.E_with_hs	FLOWR	0.8888888888888888
8e0t__1__1.B__1.E_with_hs	FLOWR	0.7407407407407407
8e0t__1__1.B__1.E_with_hs	FLOWR	0.7777777777777778
8e0t__1__1.B__1.E_with_hs	FLOWR	0.6296296296296297
8e0t__1__1.B__1.E_with_hs	FLOWR	0.8148148148148148
8e0t__1__1.B__1.E_with_hs	FLOWR	0.7777777777777778
8e0t__1__1.B__1.E_with_hs	FLOWR	0.7777777777777778
8e0t__1__1.B__1.E_with_hs	FLOWR	0.8518518518518519
8e0t__1__1.B__1.E_with_hs	FLOWR	0.7777777777777778
8e0t__1__1.B__1.E_with_hs	FLOWR	0.7777777777777778
8e0t__1__1.B__1.E_with_hs	FLOWR	0.7407407407407407
8e0t__1__1.B__1.E_with_hs	FLOWR	0.7407407407407407
8e0t__1__1.B__1.E_with_hs	FLOWR	0.5925925925925926
8e0t__1__1.B__1.E_with_hs	FLOWR	0.7777777777777778
8e0t__1__1.B__1.E_with_hs	FLOWR	0.4074074074074074
8e0t__1__1.B__1.E_with_hs	FLOWR	0.7777777777777778
8e0t__1__1.B__1.E_with_hs	FLOWR	0.7777777777777778
8e0t__1__1.B__1.E_with_hs	FLOWR	0.7777777777777778
8e0t__1__1.B__1.E_with_hs	FLOWR	0.7037037037037037
8e0t__1__1.B__1.E_with_hs	FLOWR	0.8888888888888888
8e0t__1__1.B__1.E_with_hs	FLOWR	0.8518518518518519
8e0t__1__1.B__1.E_with_hs	FLOWR	0.7037037037037037
8e0t__1__1.B__1.E_with_hs	FLOWR	0.7407407407407407
8e0t__1__1.B__1.E_with_hs	FLOWR	0.8518518518518519
8e0t__1__1.B__1.E_with_hs	FLOWR	0.7407407407407407
8e0t__1__1.B__1.E_with_hs	FLOWR	0.7407407407407407
8e0t__1__1.B__1.E_with_hs	FLOWR	0.5555555555555556
8e0t__1__1.B__1.E_with_hs	FLOWR	0.8148148148148148
8e0t__1__1.B__1.E_with_hs	FLOWR	0.8888888888888888
8e0t__1__1.B__1.E_with_hs	FLOWR	0.6666666666666666
8e0t__1__1.B__1.E_with_hs	FLOWR	0.8148148148148148
8e0t__1__1.B__1.E_with_hs	FLOWR	0.8518518518518519
8e0t__1__1.B__1.E_with_hs	FLOWR	0.7777777777777778
8e0t__1__1.B__1.E_with_hs	FLOWR	0.7777777777777778
8e0t__1__1.B__1.E_with_hs	FLOWR	0.7777777777777778
8e0t__1__1.B__1.E_with_hs	FLOWR	0.7407407407407407
8e0t__1__1.B__1.E_with_hs	FLOWR	0.8518518518518519
8e0t__1__1.B__1.E_with_hs	FLOWR	0.8518518518518519
8e0t__1__1.B__1.E_with_hs	FLOWR	0.7407407407407407
8e0t__1__1.B__1.E_with_hs	FLOWR	0.7407407407407407
8e0t__1__1.B__1.E_with_hs	FLOWR	0.8888888888888888
8e0t__1__1.B__1.E_with_hs	FLOWR	0.8888888888888888
8e0t__1__1.B__1.E_with_hs	FLOWR	0.8518518518518519
6eut__1__1.A__1.C_with_hs	FLOWR	0.5
6eut__1__1.A__1.C_with_hs	FLOWR	0.5
6eut__1__1.A__1.C_with_hs	FLOWR	0.5
6eut__1__1.A__1.C_with_hs	FLOWR	0.5
6eut__1__1.A__1.C_with_hs	FLOWR	0.5
6eut__1__1.A__1.C_with_hs	FLOWR	0.0
6eut__1__1.A__1.C_with_hs	FLOWR	0.0
6eut__1__1.A__1.C_with_hs	FLOWR	0.5
6eut__1__1.A__1.C_with_hs	FLOWR	0.0
6eut__1__1.A__1.C_with_hs	FLOWR	1.0
6eut__1__1.A__1.C_with_hs	FLOWR	0.5
6eut__1__1.A__1.C_with_hs	FLOWR	0.5
6eut__1__1.A__1.C_with_hs	FLOWR	0.5
6eut__1__1.A__1.C_with_hs	FLOWR	1.0
6eut__1__1.A__1.C_with_hs	FLOWR	0.0
6eut__1__1.A__1.C_with_hs	FLOWR	1.0
6eut__1__1.A__1.C_with_hs	FLOWR	0.0
6eut__1__1.A__1.C_with_hs	FLOWR	1.0
6eut__1__1.A__1.C_with_hs	FLOWR	1.0
6eut__1__1.A__1.C_with_hs	FLOWR	0.5
6eut__1__1.A__1.C_with_hs	FLOWR	0.0
6eut__1__1.A__1.C_with_hs	FLOWR	1.0
6eut__1__1.A__1.C_with_hs	FLOWR	0.0
6eut__1__1.A__1.C_with_hs	FLOWR	1.0
6eut__1__1.A__1.C_with_hs	FLOWR	0.5
6eut__1__1.A__1.C_with_hs	FLOWR	0.5
6eut__1__1.A__1.C_with_hs	FLOWR	0.0
6eut__1__1.A__1.C_with_hs	FLOWR	0.5
6eut__1__1.A__1.C_with_hs	FLOWR	0.5
6eut__1__1.A__1.C_with_hs	FLOWR	0.5
6eut__1__1.A__1.C_with_hs	FLOWR	1.0
6eut__1__1.A__1.C_with_hs	FLOWR	1.0
6eut__1__1.A__1.C_with_hs	FLOWR	0.5
6eut__1__1.A__1.C_with_hs	FLOWR	0.0
6eut__1__1.A__1.C_with_hs	FLOWR	0.5
6eut__1__1.A__1.C_with_hs	FLOWR	0.5
6eut__1__1.A__1.C_with_hs	FLOWR	0.5
6eut__1__1.A__1.C_with_hs	FLOWR	0.5
6eut__1__1.A__1.C_with_hs	FLOWR	0.5
6eut__1__1.A__1.C_with_hs	FLOWR	0.5
6eut__1__1.A__1.C_with_hs	FLOWR	0.0
6eut__1__1.A__1.C_with_hs	FLOWR	0.0
6eut__1__1.A__1.C_with_hs	FLOWR	0.5
6eut__1__1.A__1.C_with_hs	FLOWR	1.0
6eut__1__1.A__1.C_with_hs	FLOWR	1.0
6eut__1__1.A__1.C_with_hs	FLOWR	0.5
6eut__1__1.A__1.C_with_hs	FLOWR	0.0
6eut__1__1.A__1.C_with_hs	FLOWR	1.0
6eut__1__1.A__1.C_with_hs	FLOWR	0.5
6eut__1__1.A__1.C_with_hs	FLOWR	1.0
6eut__1__1.A__1.C_with_hs	FLOWR	0.0
6eut__1__1.A__1.C_with_hs	FLOWR	1.0
6eut__1__1.A__1.C_with_hs	FLOWR	0.5
6eut__1__1.A__1.C_with_hs	FLOWR	1.0
6eut__1__1.A__1.C_with_hs	FLOWR	0.5
6eut__1__1.A__1.C_with_hs	FLOWR	0.0
6eut__1__1.A__1.C_with_hs	FLOWR	0.5
6eut__1__1.A__1.C_with_hs	FLOWR	0.5
6eut__1__1.A__1.C_with_hs	FLOWR	0.5
6eut__1__1.A__1.C_with_hs	FLOWR	0.5
6eut__1__1.A__1.C_with_hs	FLOWR	0.5
6eut__1__1.A__1.C_with_hs	FLOWR	0.0
6eut__1__1.A__1.C_with_hs	FLOWR	1.0
6eut__1__1.A__1.C_with_hs	FLOWR	0.0
6eut__1__1.A__1.C_with_hs	FLOWR	0.0
6eut__1__1.A__1.C_with_hs	FLOWR	1.0
6eut__1__1.A__1.C_with_hs	FLOWR	0.5
6eut__1__1.A__1.C_with_hs	FLOWR	1.0
6eut__1__1.A__1.C_with_hs	FLOWR	0.5
6eut__1__1.A__1.C_with_hs	FLOWR	1.0
6eut__1__1.A__1.C_with_hs	FLOWR	0.0
6eut__1__1.A__1.C_with_hs	FLOWR	0.5
6eut__1__1.A__1.C_with_hs	FLOWR	1.0
6eut__1__1.A__1.C_with_hs	FLOWR	0.5
6eut__1__1.A__1.C_with_hs	FLOWR	0.0
6eut__1__1.A__1.C_with_hs	FLOWR	0.0
6eut__1__1.A__1.C_with_hs	FLOWR	1.0
6eut__1__1.A__1.C_with_hs	FLOWR	1.0
6eut__1__1.A__1.C_with_hs	FLOWR	0.0
6eut__1__1.A__1.C_with_hs	FLOWR	0.5
6eut__1__1.A__1.C_with_hs	FLOWR	0.5
6eut__1__1.A__1.C_with_hs	FLOWR	0.5
6eut__1__1.A__1.C_with_hs	FLOWR	0.5
6eut__1__1.A__1.C_with_hs	FLOWR	1.0
6eut__1__1.A__1.C_with_hs	FLOWR	0.0
6eut__1__1.A__1.C_with_hs	FLOWR	1.0
6eut__1__1.A__1.C_with_hs	FLOWR	0.0
6eut__1__1.A__1.C_with_hs	FLOWR	1.0
6eut__1__1.A__1.C_with_hs	FLOWR	1.0
6eut__1__1.A__1.C_with_hs	FLOWR	0.0
6eut__1__1.A__1.C_with_hs	FLOWR	0.5
6eut__1__1.A__1.C_with_hs	FLOWR	0.5
6eut__1__1.A__1.C_with_hs	FLOWR	0.0
6eut__1__1.A__1.C_with_hs	FLOWR	0.0
6eut__1__1.A__1.C_with_hs	FLOWR	0.5
6eut__1__1.A__1.C_with_hs	FLOWR	1.0
5eq9__1__1.A__1.E_with_hs	FLOWR	0.08333333333333333
5eq9__1__1.A__1.E_with_hs	FLOWR	0.4166666666666667
5eq9__1__1.A__1.E_with_hs	FLOWR	0.25
5eq9__1__1.A__1.E_with_hs	FLOWR	0.25
5eq9__1__1.A__1.E_with_hs	FLOWR	0.08333333333333333
5eq9__1__1.A__1.E_with_hs	FLOWR	0.08333333333333333
5eq9__1__1.A__1.E_with_hs	FLOWR	0.25
5eq9__1__1.A__1.E_with_hs	FLOWR	0.0
5eq9__1__1.A__1.E_with_hs	FLOWR	0.08333333333333333
5eq9__1__1.A__1.E_with_hs	FLOWR	0.4166666666666667
5eq9__1__1.A__1.E_with_hs	FLOWR	0.25
5eq9__1__1.A__1.E_with_hs	FLOWR	0.4166666666666667
5eq9__1__1.A__1.E_with_hs	FLOWR	0.4166666666666667
5eq9__1__1.A__1.E_with_hs	FLOWR	0.25
5eq9__1__1.A__1.E_with_hs	FLOWR	0.16666666666666666
5eq9__1__1.A__1.E_with_hs	FLOWR	0.3333333333333333
5eq9__1__1.A__1.E_with_hs	FLOWR	0.25
5eq9__1__1.A__1.E_with_hs	FLOWR	0.3333333333333333
5eq9__1__1.A__1.E_with_hs	FLOWR	0.16666666666666666
5eq9__1__1.A__1.E_with_hs	FLOWR	0.4166666666666667
5eq9__1__1.A__1.E_with_hs	FLOWR	0.3333333333333333
5eq9__1__1.A__1.E_with_hs	FLOWR	0.25
5eq9__1__1.A__1.E_with_hs	FLOWR	0.25
5eq9__1__1.A__1.E_with_hs	FLOWR	0.25
5eq9__1__1.A__1.E_with_hs	FLOWR	0.3333333333333333
5eq9__1__1.A__1.E_with_hs	FLOWR	0.16666666666666666
5eq9__1__1.A__1.E_with_hs	FLOWR	0.5
5eq9__1__1.A__1.E_with_hs	FLOWR	0.25
5eq9__1__1.A__1.E_with_hs	FLOWR	0.25
5eq9__1__1.A__1.E_with_hs	FLOWR	0.4166666666666667
5eq9__1__1.A__1.E_with_hs	FLOWR	0.0
5eq9__1__1.A__1.E_with_hs	FLOWR	0.16666666666666666
5eq9__1__1.A__1.E_with_hs	FLOWR	0.25
5eq9__1__1.A__1.E_with_hs	FLOWR	0.8333333333333334
5eq9__1__1.A__1.E_with_hs	FLOWR	0.08333333333333333
5eq9__1__1.A__1.E_with_hs	FLOWR	0.3333333333333333
5eq9__1__1.A__1.E_with_hs	FLOWR	0.08333333333333333
5eq9__1__1.A__1.E_with_hs	FLOWR	0.25
5eq9__1__1.A__1.E_with_hs	FLOWR	0.25
5eq9__1__1.A__1.E_with_hs	FLOWR	0.6666666666666666
5eq9__1__1.A__1.E_with_hs	FLOWR	0.3333333333333333
5eq9__1__1.A__1.E_with_hs	FLOWR	0.0
5eq9__1__1.A__1.E_with_hs	FLOWR	0.16666666666666666
5eq9__1__1.A__1.E_with_hs	FLOWR	0.16666666666666666
5eq9__1__1.A__1.E_with_hs	FLOWR	0.16666666666666666
5eq9__1__1.A__1.E_with_hs	FLOWR	0.25
5eq9__1__1.A__1.E_with_hs	FLOWR	0.25
5eq9__1__1.A__1.E_with_hs	FLOWR	0.25
5eq9__1__1.A__1.E_with_hs	FLOWR	0.16666666666666666
5eq9__1__1.A__1.E_with_hs	FLOWR	0.3333333333333333
5eq9__1__1.A__1.E_with_hs	FLOWR	0.3333333333333333
5eq9__1__1.A__1.E_with_hs	FLOWR	0.3333333333333333
5eq9__1__1.A__1.E_with_hs	FLOWR	0.0
5eq9__1__1.A__1.E_with_hs	FLOWR	0.4166666666666667
5eq9__1__1.A__1.E_with_hs	FLOWR	0.25
5eq9__1__1.A__1.E_with_hs	FLOWR	0.16666666666666666
5eq9__1__1.A__1.E_with_hs	FLOWR	0.08333333333333333
5eq9__1__1.A__1.E_with_hs	FLOWR	0.25
5eq9__1__1.A__1.E_with_hs	FLOWR	0.16666666666666666
5eq9__1__1.A__1.E_with_hs	FLOWR	0.3333333333333333
5eq9__1__1.A__1.E_with_hs	FLOWR	0.3333333333333333
5eq9__1__1.A__1.E_with_hs	FLOWR	0.08333333333333333
5eq9__1__1.A__1.E_with_hs	FLOWR	0.16666666666666666
5eq9__1__1.A__1.E_with_hs	FLOWR	0.16666666666666666
5eq9__1__1.A__1.E_with_hs	FLOWR	0.3333333333333333
5eq9__1__1.A__1.E_with_hs	FLOWR	0.08333333333333333
5eq9__1__1.A__1.E_with_hs	FLOWR	0.0
5eq9__1__1.A__1.E_with_hs	FLOWR	0.0
5eq9__1__1.A__1.E_with_hs	FLOWR	0.25
5eq9__1__1.A__1.E_with_hs	FLOWR	0.3333333333333333
5eq9__1__1.A__1.E_with_hs	FLOWR	0.4166666666666667
5eq9__1__1.A__1.E_with_hs	FLOWR	0.25
5eq9__1__1.A__1.E_with_hs	FLOWR	0.25
5eq9__1__1.A__1.E_with_hs	FLOWR	0.0
5eq9__1__1.A__1.E_with_hs	FLOWR	0.08333333333333333
5eq9__1__1.A__1.E_with_hs	FLOWR	0.25
5eq9__1__1.A__1.E_with_hs	FLOWR	0.08333333333333333
5eq9__1__1.A__1.E_with_hs	FLOWR	0.3333333333333333
5eq9__1__1.A__1.E_with_hs	FLOWR	0.25
5eq9__1__1.A__1.E_with_hs	FLOWR	0.16666666666666666
5eq9__1__1.A__1.E_with_hs	FLOWR	0.08333333333333333
5eq9__1__1.A__1.E_with_hs	FLOWR	0.08333333333333333
5eq9__1__1.A__1.E_with_hs	FLOWR	0.16666666666666666
5eq9__1__1.A__1.E_with_hs	FLOWR	0.4166666666666667
5eq9__1__1.A__1.E_with_hs	FLOWR	0.4166666666666667
5eq9__1__1.A__1.E_with_hs	FLOWR	0.4166666666666667
5eq9__1__1.A__1.E_with_hs	FLOWR	0.4166666666666667
5eq9__1__1.A__1.E_with_hs	FLOWR	0.25
5eq9__1__1.A__1.E_with_hs	FLOWR	0.25
5eq9__1__1.A__1.E_with_hs	FLOWR	0.16666666666666666
5eq9__1__1.A__1.E_with_hs	FLOWR	0.3333333333333333
5eq9__1__1.A__1.E_with_hs	FLOWR	0.16666666666666666
5eq9__1__1.A__1.E_with_hs	FLOWR	0.08333333333333333
5eq9__1__1.A__1.E_with_hs	FLOWR	0.5
5eq9__1__1.A__1.E_with_hs	FLOWR	0.3333333333333333
5eq9__1__1.A__1.E_with_hs	FLOWR	0.0
5eq9__1__1.A__1.E_with_hs	FLOWR	0.16666666666666666
4efe__1__1.A__1.E_with_hs	FLOWR	0.5
4efe__1__1.A__1.E_with_hs	FLOWR	0.5
4efe__1__1.A__1.E_with_hs	FLOWR	1.0
4efe__1__1.A__1.E_with_hs	FLOWR	0.75
4efe__1__1.A__1.E_with_hs	FLOWR	1.0
4efe__1__1.A__1.E_with_hs	FLOWR	0.25
4efe__1__1.A__1.E_with_hs	FLOWR	0.25
4efe__1__1.A__1.E_with_hs	FLOWR	0.5
4efe__1__1.A__1.E_with_hs	FLOWR	0.5
4efe__1__1.A__1.E_with_hs	FLOWR	0.75
4efe__1__1.A__1.E_with_hs	FLOWR	0.5
4efe__1__1.A__1.E_with_hs	FLOWR	1.0
4efe__1__1.A__1.E_with_hs	FLOWR	1.0
4efe__1__1.A__1.E_with_hs	FLOWR	1.0
4efe__1__1.A__1.E_with_hs	FLOWR	0.75
4efe__1__1.A__1.E_with_hs	FLOWR	0.0
4efe__1__1.A__1.E_with_hs	FLOWR	0.5
4efe__1__1.A__1.E_with_hs	FLOWR	0.75
4efe__1__1.A__1.E_with_hs	FLOWR	1.0
4efe__1__1.A__1.E_with_hs	FLOWR	0.75
4efe__1__1.A__1.E_with_hs	FLOWR	0.75
4efe__1__1.A__1.E_with_hs	FLOWR	0.5
4efe__1__1.A__1.E_with_hs	FLOWR	0.75
4efe__1__1.A__1.E_with_hs	FLOWR	0.5
4efe__1__1.A__1.E_with_hs	FLOWR	0.25
4efe__1__1.A__1.E_with_hs	FLOWR	0.5
4efe__1__1.A__1.E_with_hs	FLOWR	1.0
4efe__1__1.A__1.E_with_hs	FLOWR	1.0
4efe__1__1.A__1.E_with_hs	FLOWR	0.5
4efe__1__1.A__1.E_with_hs	FLOWR	0.75
4efe__1__1.A__1.E_with_hs	FLOWR	0.5
4efe__1__1.A__1.E_with_hs	FLOWR	0.5
4efe__1__1.A__1.E_with_hs	FLOWR	0.75
4efe__1__1.A__1.E_with_hs	FLOWR	0.25
4efe__1__1.A__1.E_with_hs	FLOWR	0.75
4efe__1__1.A__1.E_with_hs	FLOWR	0.75
4efe__1__1.A__1.E_with_hs	FLOWR	0.5
4efe__1__1.A__1.E_with_hs	FLOWR	0.5
4efe__1__1.A__1.E_with_hs	FLOWR	0.75
4efe__1__1.A__1.E_with_hs	FLOWR	0.75
4efe__1__1.A__1.E_with_hs	FLOWR	0.75
4efe__1__1.A__1.E_with_hs	FLOWR	0.75
4efe__1__1.A__1.E_with_hs	FLOWR	0.5
4efe__1__1.A__1.E_with_hs	FLOWR	0.5
4efe__1__1.A__1.E_with_hs	FLOWR	0.5
4efe__1__1.A__1.E_with_hs	FLOWR	0.75
4efe__1__1.A__1.E_with_hs	FLOWR	0.5
4efe__1__1.A__1.E_with_hs	FLOWR	1.0
4efe__1__1.A__1.E_with_hs	FLOWR	0.25
4efe__1__1.A__1.E_with_hs	FLOWR	0.5
4efe__1__1.A__1.E_with_hs	FLOWR	0.5
4efe__1__1.A__1.E_with_hs	FLOWR	1.0
4efe__1__1.A__1.E_with_hs	FLOWR	0.5
4efe__1__1.A__1.E_with_hs	FLOWR	0.75
4efe__1__1.A__1.E_with_hs	FLOWR	0.5
4efe__1__1.A__1.E_with_hs	FLOWR	0.75
4efe__1__1.A__1.E_with_hs	FLOWR	0.5
4efe__1__1.A__1.E_with_hs	FLOWR	0.75
4efe__1__1.A__1.E_with_hs	FLOWR	1.0
4efe__1__1.A__1.E_with_hs	FLOWR	0.5
4efe__1__1.A__1.E_with_hs	FLOWR	1.0
4efe__1__1.A__1.E_with_hs	FLOWR	0.5
4efe__1__1.A__1.E_with_hs	FLOWR	1.0
4efe__1__1.A__1.E_with_hs	FLOWR	0.5
4efe__1__1.A__1.E_with_hs	FLOWR	0.5
4efe__1__1.A__1.E_with_hs	FLOWR	0.5
4efe__1__1.A__1.E_with_hs	FLOWR	0.25
4efe__1__1.A__1.E_with_hs	FLOWR	0.75
4efe__1__1.A__1.E_with_hs	FLOWR	0.75
4efe__1__1.A__1.E_with_hs	FLOWR	1.0
4efe__1__1.A__1.E_with_hs	FLOWR	1.0
4efe__1__1.A__1.E_with_hs	FLOWR	0.75
4efe__1__1.A__1.E_with_hs	FLOWR	0.5
4efe__1__1.A__1.E_with_hs	FLOWR	0.75
4efe__1__1.A__1.E_with_hs	FLOWR	0.75
4efe__1__1.A__1.E_with_hs	FLOWR	0.75
4efe__1__1.A__1.E_with_hs	FLOWR	0.5
4efe__1__1.A__1.E_with_hs	FLOWR	0.25
4efe__1__1.A__1.E_with_hs	FLOWR	0.75
4efe__1__1.A__1.E_with_hs	FLOWR	0.5
4efe__1__1.A__1.E_with_hs	FLOWR	0.0
4efe__1__1.A__1.E_with_hs	FLOWR	0.5
4efe__1__1.A__1.E_with_hs	FLOWR	0.5
4efe__1__1.A__1.E_with_hs	FLOWR	1.0
4efe__1__1.A__1.E_with_hs	FLOWR	1.0
4efe__1__1.A__1.E_with_hs	FLOWR	0.25
4efe__1__1.A__1.E_with_hs	FLOWR	0.75
4efe__1__1.A__1.E_with_hs	FLOWR	1.0
4efe__1__1.A__1.E_with_hs	FLOWR	0.5
4efe__1__1.A__1.E_with_hs	FLOWR	0.75
4efe__1__1.A__1.E_with_hs	FLOWR	0.5
4efe__1__1.A__1.E_with_hs	FLOWR	0.5
4efe__1__1.A__1.E_with_hs	FLOWR	0.75
4efe__1__1.A__1.E_with_hs	FLOWR	0.75
4efe__1__1.A__1.E_with_hs	FLOWR	0.25
5enr__1__1.C__1.G_with_hs	FLOWR	0.0
5enr__1__1.C__1.G_with_hs	FLOWR	0.0
5enr__1__1.C__1.G_with_hs	FLOWR	1.0
5enr__1__1.C__1.G_with_hs	FLOWR	1.0
5enr__1__1.C__1.G_with_hs	FLOWR	0.0
5enr__1__1.C__1.G_with_hs	FLOWR	1.0
5enr__1__1.C__1.G_with_hs	FLOWR	0.0
5enr__1__1.C__1.G_with_hs	FLOWR	1.0
5enr__1__1.C__1.G_with_hs	FLOWR	0.0
5enr__1__1.C__1.G_with_hs	FLOWR	1.0
5enr__1__1.C__1.G_with_hs	FLOWR	0.0
5enr__1__1.C__1.G_with_hs	FLOWR	0.0
5enr__1__1.C__1.G_with_hs	FLOWR	0.0
5enr__1__1.C__1.G_with_hs	FLOWR	0.0
5enr__1__1.C__1.G_with_hs	FLOWR	1.0
5enr__1__1.C__1.G_with_hs	FLOWR	0.0
5enr__1__1.C__1.G_with_hs	FLOWR	0.0
5enr__1__1.C__1.G_with_hs	FLOWR	1.0
5enr__1__1.C__1.G_with_hs	FLOWR	0.0
5enr__1__1.C__1.G_with_hs	FLOWR	1.0
5enr__1__1.C__1.G_with_hs	FLOWR	1.0
5enr__1__1.C__1.G_with_hs	FLOWR	1.0
5enr__1__1.C__1.G_with_hs	FLOWR	0.0
5enr__1__1.C__1.G_with_hs	FLOWR	1.0
5enr__1__1.C__1.G_with_hs	FLOWR	1.0
5enr__1__1.C__1.G_with_hs	FLOWR	1.0
5enr__1__1.C__1.G_with_hs	FLOWR	0.0
5enr__1__1.C__1.G_with_hs	FLOWR	1.0
5enr__1__1.C__1.G_with_hs	FLOWR	1.0
5enr__1__1.C__1.G_with_hs	FLOWR	0.0
5enr__1__1.C__1.G_with_hs	FLOWR	1.0
5enr__1__1.C__1.G_with_hs	FLOWR	0.0
5enr__1__1.C__1.G_with_hs	FLOWR	1.0
5enr__1__1.C__1.G_with_hs	FLOWR	0.0
5enr__1__1.C__1.G_with_hs	FLOWR	1.0
5enr__1__1.C__1.G_with_hs	FLOWR	1.0
5enr__1__1.C__1.G_with_hs	FLOWR	0.0
5enr__1__1.C__1.G_with_hs	FLOWR	0.0
5enr__1__1.C__1.G_with_hs	FLOWR	1.0
5enr__1__1.C__1.G_with_hs	FLOWR	1.0
5enr__1__1.C__1.G_with_hs	FLOWR	1.0
5enr__1__1.C__1.G_with_hs	FLOWR	1.0
5enr__1__1.C__1.G_with_hs	FLOWR	0.0
5enr__1__1.C__1.G_with_hs	FLOWR	1.0
5enr__1__1.C__1.G_with_hs	FLOWR	0.0
5enr__1__1.C__1.G_with_hs	FLOWR	0.0
5enr__1__1.C__1.G_with_hs	FLOWR	1.0
5enr__1__1.C__1.G_with_hs	FLOWR	1.0
5enr__1__1.C__1.G_with_hs	FLOWR	1.0
5enr__1__1.C__1.G_with_hs	FLOWR	1.0
5enr__1__1.C__1.G_with_hs	FLOWR	0.0
5enr__1__1.C__1.G_with_hs	FLOWR	1.0
5enr__1__1.C__1.G_with_hs	FLOWR	0.0
5enr__1__1.C__1.G_with_hs	FLOWR	0.0
5enr__1__1.C__1.G_with_hs	FLOWR	1.0
5enr__1__1.C__1.G_with_hs	FLOWR	1.0
5enr__1__1.C__1.G_with_hs	FLOWR	1.0
5enr__1__1.C__1.G_with_hs	FLOWR	1.0
5enr__1__1.C__1.G_with_hs	FLOWR	0.0
5enr__1__1.C__1.G_with_hs	FLOWR	0.0
5enr__1__1.C__1.G_with_hs	FLOWR	1.0
5enr__1__1.C__1.G_with_hs	FLOWR	1.0
5enr__1__1.C__1.G_with_hs	FLOWR	0.0
5enr__1__1.C__1.G_with_hs	FLOWR	0.0
5enr__1__1.C__1.G_with_hs	FLOWR	0.0
5enr__1__1.C__1.G_with_hs	FLOWR	1.0
5enr__1__1.C__1.G_with_hs	FLOWR	1.0
5enr__1__1.C__1.G_with_hs	FLOWR	1.0
5enr__1__1.C__1.G_with_hs	FLOWR	0.0
5enr__1__1.C__1.G_with_hs	FLOWR	0.0
5enr__1__1.C__1.G_with_hs	FLOWR	1.0
5enr__1__1.C__1.G_with_hs	FLOWR	0.0
5enr__1__1.C__1.G_with_hs	FLOWR	0.0
5enr__1__1.C__1.G_with_hs	FLOWR	1.0
5enr__1__1.C__1.G_with_hs	FLOWR	1.0
5enr__1__1.C__1.G_with_hs	FLOWR	0.0
5enr__1__1.C__1.G_with_hs	FLOWR	1.0
5enr__1__1.C__1.G_with_hs	FLOWR	1.0
5enr__1__1.C__1.G_with_hs	FLOWR	0.0
5enr__1__1.C__1.G_with_hs	FLOWR	0.0
5enr__1__1.C__1.G_with_hs	FLOWR	0.0
5enr__1__1.C__1.G_with_hs	FLOWR	1.0
5enr__1__1.C__1.G_with_hs	FLOWR	1.0
5enr__1__1.C__1.G_with_hs	FLOWR	1.0
5enr__1__1.C__1.G_with_hs	FLOWR	1.0
5enr__1__1.C__1.G_with_hs	FLOWR	1.0
5enr__1__1.C__1.G_with_hs	FLOWR	1.0
5enr__1__1.C__1.G_with_hs	FLOWR	1.0
5enr__1__1.C__1.G_with_hs	FLOWR	1.0
5enr__1__1.C__1.G_with_hs	FLOWR	0.0
5enr__1__1.C__1.G_with_hs	FLOWR	1.0
5enr__1__1.C__1.G_with_hs	FLOWR	0.0
5enr__1__1.C__1.G_with_hs	FLOWR	0.0
5enr__1__1.C__1.G_with_hs	FLOWR	1.0
5enr__1__1.C__1.G_with_hs	FLOWR	1.0
6ex0__1__2.B__2.D_with_hs	FLOWR	0.5
6ex0__1__2.B__2.D_with_hs	FLOWR	0.5625
6ex0__1__2.B__2.D_with_hs	FLOWR	0.6875
6ex0__1__2.B__2.D_with_hs	FLOWR	0.6458333333333334
6ex0__1__2.B__2.D_with_hs	FLOWR	0.6875
6ex0__1__2.B__2.D_with_hs	FLOWR	0.5833333333333334
6ex0__1__2.B__2.D_with_hs	FLOWR	0.6666666666666666
6ex0__1__2.B__2.D_with_hs	FLOWR	0.5833333333333334
6ex0__1__2.B__2.D_with_hs	FLOWR	0.625
6ex0__1__2.B__2.D_with_hs	FLOWR	0.7083333333333334
6ex0__1__2.B__2.D_with_hs	FLOWR	0.7083333333333334
6ex0__1__2.B__2.D_with_hs	FLOWR	0.75
6ex0__1__2.B__2.D_with_hs	FLOWR	0.75
6ex0__1__2.B__2.D_with_hs	FLOWR	0.625
6ex0__1__2.B__2.D_with_hs	FLOWR	0.6458333333333334
6ex0__1__2.B__2.D_with_hs	FLOWR	0.5416666666666666
6ex0__1__2.B__2.D_with_hs	FLOWR	0.625
6ex0__1__2.B__2.D_with_hs	FLOWR	0.625
6ex0__1__2.B__2.D_with_hs	FLOWR	0.5625
6ex0__1__2.B__2.D_with_hs	FLOWR	0.5208333333333334
6ex0__1__2.B__2.D_with_hs	FLOWR	0.5416666666666666
6ex0__1__2.B__2.D_with_hs	FLOWR	0.5833333333333334
6ex0__1__2.B__2.D_with_hs	FLOWR	0.6041666666666666
6ex0__1__2.B__2.D_with_hs	FLOWR	0.5833333333333334
6ex0__1__2.B__2.D_with_hs	FLOWR	0.5833333333333334
6ex0__1__2.B__2.D_with_hs	FLOWR	0.6041666666666666
6ex0__1__2.B__2.D_with_hs	FLOWR	0.7916666666666666
6ex0__1__2.B__2.D_with_hs	FLOWR	0.625
6ex0__1__2.B__2.D_with_hs	FLOWR	0.6458333333333334
6ex0__1__2.B__2.D_with_hs	FLOWR	0.6458333333333334
6ex0__1__2.B__2.D_with_hs	FLOWR	0.6666666666666666
6ex0__1__2.B__2.D_with_hs	FLOWR	0.5416666666666666
6ex0__1__2.B__2.D_with_hs	FLOWR	0.7083333333333334
6ex0__1__2.B__2.D_with_hs	FLOWR	0.6041666666666666
6ex0__1__2.B__2.D_with_hs	FLOWR	0.625
6ex0__1__2.B__2.D_with_hs	FLOWR	0.6666666666666666
6ex0__1__2.B__2.D_with_hs	FLOWR	0.6666666666666666
6ex0__1__2.B__2.D_with_hs	FLOWR	0.6041666666666666
6ex0__1__2.B__2.D_with_hs	FLOWR	0.6666666666666666
6ex0__1__2.B__2.D_with_hs	FLOWR	0.5833333333333334
6ex0__1__2.B__2.D_with_hs	FLOWR	0.5625
6ex0__1__2.B__2.D_with_hs	FLOWR	0.5833333333333334
6ex0__1__2.B__2.D_with_hs	FLOWR	0.625
6ex0__1__2.B__2.D_with_hs	FLOWR	0.5833333333333334
6ex0__1__2.B__2.D_with_hs	FLOWR	0.5208333333333334
6ex0__1__2.B__2.D_with_hs	FLOWR	0.5625
6ex0__1__2.B__2.D_with_hs	FLOWR	0.5416666666666666
6ex0__1__2.B__2.D_with_hs	FLOWR	0.5416666666666666
6ex0__1__2.B__2.D_with_hs	FLOWR	0.6875
6ex0__1__2.B__2.D_with_hs	FLOWR	0.6458333333333334
6ex0__1__2.B__2.D_with_hs	FLOWR	0.875
6ex0__1__2.B__2.D_with_hs	FLOWR	0.5625
6ex0__1__2.B__2.D_with_hs	FLOWR	0.6041666666666666
6ex0__1__2.B__2.D_with_hs	FLOWR	0.5625
6ex0__1__2.B__2.D_with_hs	FLOWR	0.7083333333333334
6ex0__1__2.B__2.D_with_hs	FLOWR	0.625
6ex0__1__2.B__2.D_with_hs	FLOWR	0.4583333333333333
6ex0__1__2.B__2.D_with_hs	FLOWR	0.6875
6ex0__1__2.B__2.D_with_hs	FLOWR	0.5833333333333334
6ex0__1__2.B__2.D_with_hs	FLOWR	0.7083333333333334
6ex0__1__2.B__2.D_with_hs	FLOWR	0.6666666666666666
6ex0__1__2.B__2.D_with_hs	FLOWR	0.5833333333333334
6ex0__1__2.B__2.D_with_hs	FLOWR	0.75
6ex0__1__2.B__2.D_with_hs	FLOWR	0.6666666666666666
6ex0__1__2.B__2.D_with_hs	FLOWR	0.4791666666666667
6ex0__1__2.B__2.D_with_hs	FLOWR	0.625
6ex0__1__2.B__2.D_with_hs	FLOWR	0.6458333333333334
6ex0__1__2.B__2.D_with_hs	FLOWR	0.5833333333333334
6ex0__1__2.B__2.D_with_hs	FLOWR	0.625
6ex0__1__2.B__2.D_with_hs	FLOWR	0.7708333333333334
6ex0__1__2.B__2.D_with_hs	FLOWR	0.5625
6ex0__1__2.B__2.D_with_hs	FLOWR	0.5833333333333334
6ex0__1__2.B__2.D_with_hs	FLOWR	0.6666666666666666
6ex0__1__2.B__2.D_with_hs	FLOWR	0.625
6ex0__1__2.B__2.D_with_hs	FLOWR	0.625
6ex0__1__2.B__2.D_with_hs	FLOWR	0.5625
6ex0__1__2.B__2.D_with_hs	FLOWR	0.5625
6ex0__1__2.B__2.D_with_hs	FLOWR	0.5416666666666666
6ex0__1__2.B__2.D_with_hs	FLOWR	0.7083333333333334
6ex0__1__2.B__2.D_with_hs	FLOWR	0.6458333333333334
6ex0__1__2.B__2.D_with_hs	FLOWR	0.7083333333333334
7ee5__1__1.A__1.H_with_hs	FLOWR	0.25
7ee5__1__1.A__1.H_with_hs	FLOWR	0.0
7ee5__1__1.A__1.H_with_hs	FLOWR	0.75
7ee5__1__1.A__1.H_with_hs	FLOWR	0.5
7ee5__1__1.A__1.H_with_hs	FLOWR	1.0
7ee5__1__1.A__1.H_with_hs	FLOWR	0.25
7ee5__1__1.A__1.H_with_hs	FLOWR	0.25
7ee5__1__1.A__1.H_with_hs	FLOWR	0.25
7ee5__1__1.A__1.H_with_hs	FLOWR	0.25
7ee5__1__1.A__1.H_with_hs	FLOWR	0.25
7ee5__1__1.A__1.H_with_hs	FLOWR	0.25
7ee5__1__1.A__1.H_with_hs	FLOWR	0.25
7ee5__1__1.A__1.H_with_hs	FLOWR	0.5
7ee5__1__1.A__1.H_with_hs	FLOWR	0.25
7ee5__1__1.A__1.H_with_hs	FLOWR	0.25
7ee5__1__1.A__1.H_with_hs	FLOWR	0.5
7ee5__1__1.A__1.H_with_hs	FLOWR	0.25
7ee5__1__1.A__1.H_with_hs	FLOWR	0.25
7ee5__1__1.A__1.H_with_hs	FLOWR	0.5
7ee5__1__1.A__1.H_with_hs	FLOWR	0.75
7ee5__1__1.A__1.H_with_hs	FLOWR	0.25
7ee5__1__1.A__1.H_with_hs	FLOWR	0.25
7ee5__1__1.A__1.H_with_hs	FLOWR	0.25
7ee5__1__1.A__1.H_with_hs	FLOWR	0.25
7ee5__1__1.A__1.H_with_hs	FLOWR	0.25
7ee5__1__1.A__1.H_with_hs	FLOWR	0.25
7ee5__1__1.A__1.H_with_hs	FLOWR	0.5
7ee5__1__1.A__1.H_with_hs	FLOWR	0.25
7ee5__1__1.A__1.H_with_hs	FLOWR	0.25
7ee5__1__1.A__1.H_with_hs	FLOWR	0.5
7ee5__1__1.A__1.H_with_hs	FLOWR	0.25
7ee5__1__1.A__1.H_with_hs	FLOWR	0.25
7ee5__1__1.A__1.H_with_hs	FLOWR	0.25
7ee5__1__1.A__1.H_with_hs	FLOWR	0.25
7ee5__1__1.A__1.H_with_hs	FLOWR	0.5
7ee5__1__1.A__1.H_with_hs	FLOWR	0.5
7ee5__1__1.A__1.H_with_hs	FLOWR	0.5
7ee5__1__1.A__1.H_with_hs	FLOWR	1.0
7ee5__1__1.A__1.H_with_hs	FLOWR	0.25
7ee5__1__1.A__1.H_with_hs	FLOWR	0.5
7ee5__1__1.A__1.H_with_hs	FLOWR	0.5
7ee5__1__1.A__1.H_with_hs	FLOWR	0.5
7ee5__1__1.A__1.H_with_hs	FLOWR	0.25
7ee5__1__1.A__1.H_with_hs	FLOWR	0.75
7ee5__1__1.A__1.H_with_hs	FLOWR	0.25
7ee5__1__1.A__1.H_with_hs	FLOWR	0.5
7ee5__1__1.A__1.H_with_hs	FLOWR	0.0
7ee5__1__1.A__1.H_with_hs	FLOWR	0.5
7ee5__1__1.A__1.H_with_hs	FLOWR	0.25
7ee5__1__1.A__1.H_with_hs	FLOWR	0.25
7ee5__1__1.A__1.H_with_hs	FLOWR	0.25
7ee5__1__1.A__1.H_with_hs	FLOWR	0.0
7ee5__1__1.A__1.H_with_hs	FLOWR	0.5
7ee5__1__1.A__1.H_with_hs	FLOWR	0.25
7ee5__1__1.A__1.H_with_hs	FLOWR	0.5
7ee5__1__1.A__1.H_with_hs	FLOWR	0.25
7ee5__1__1.A__1.H_with_hs	FLOWR	0.25
7ee5__1__1.A__1.H_with_hs	FLOWR	0.25
7ee5__1__1.A__1.H_with_hs	FLOWR	0.25
7ee5__1__1.A__1.H_with_hs	FLOWR	0.5
7ee5__1__1.A__1.H_with_hs	FLOWR	0.0
7ee5__1__1.A__1.H_with_hs	FLOWR	0.75
7ee5__1__1.A__1.H_with_hs	FLOWR	0.25
7ee5__1__1.A__1.H_with_hs	FLOWR	0.25
7ee5__1__1.A__1.H_with_hs	FLOWR	0.0
7ee5__1__1.A__1.H_with_hs	FLOWR	0.25
7ee5__1__1.A__1.H_with_hs	FLOWR	0.25
7ee5__1__1.A__1.H_with_hs	FLOWR	0.25
7ee5__1__1.A__1.H_with_hs	FLOWR	0.5
7ee5__1__1.A__1.H_with_hs	FLOWR	0.5
7ee5__1__1.A__1.H_with_hs	FLOWR	0.25
7ee5__1__1.A__1.H_with_hs	FLOWR	0.5
7ee5__1__1.A__1.H_with_hs	FLOWR	0.25
7ee5__1__1.A__1.H_with_hs	FLOWR	0.25
7ee5__1__1.A__1.H_with_hs	FLOWR	0.5
7ee5__1__1.A__1.H_with_hs	FLOWR	0.25
7ee5__1__1.A__1.H_with_hs	FLOWR	0.25
7ee5__1__1.A__1.H_with_hs	FLOWR	0.25
7ee5__1__1.A__1.H_with_hs	FLOWR	0.25
7ee5__1__1.A__1.H_with_hs	FLOWR	0.25
7ee5__1__1.A__1.H_with_hs	FLOWR	0.25
7ee5__1__1.A__1.H_with_hs	FLOWR	0.75
7ee5__1__1.A__1.H_with_hs	FLOWR	0.25
7ee5__1__1.A__1.H_with_hs	FLOWR	0.5
7ee5__1__1.A__1.H_with_hs	FLOWR	0.0
7ee5__1__1.A__1.H_with_hs	FLOWR	0.25
7ee5__1__1.A__1.H_with_hs	FLOWR	0.5
7ee5__1__1.A__1.H_with_hs	FLOWR	0.5
7ee5__1__1.A__1.H_with_hs	FLOWR	0.25
7ee5__1__1.A__1.H_with_hs	FLOWR	0.25
7ee5__1__1.A__1.H_with_hs	FLOWR	0.25
7ee5__1__1.A__1.H_with_hs	FLOWR	0.25
7ee5__1__1.A__1.H_with_hs	FLOWR	0.25
7ee5__1__1.A__1.H_with_hs	FLOWR	0.25
7ee5__1__1.A__1.H_with_hs	FLOWR	0.25
7ee5__1__1.A__1.H_with_hs	FLOWR	0.75
8f1g__1__1.A__1.C_with_hs	FLOWR	0.0
8f1g__1__1.A__1.C_with_hs	FLOWR	0.25
8f1g__1__1.A__1.C_with_hs	FLOWR	0.25
8f1g__1__1.A__1.C_with_hs	FLOWR	0.25
8f1g__1__1.A__1.C_with_hs	FLOWR	0.5
8f1g__1__1.A__1.C_with_hs	FLOWR	0.25
8f1g__1__1.A__1.C_with_hs	FLOWR	0.75
8f1g__1__1.A__1.C_with_hs	FLOWR	0.5
8f1g__1__1.A__1.C_with_hs	FLOWR	0.25
8f1g__1__1.A__1.C_with_hs	FLOWR	0.5
8f1g__1__1.A__1.C_with_hs	FLOWR	0.5
8f1g__1__1.A__1.C_with_hs	FLOWR	0.5
8f1g__1__1.A__1.C_with_hs	FLOWR	0.25
8f1g__1__1.A__1.C_with_hs	FLOWR	0.25
8f1g__1__1.A__1.C_with_hs	FLOWR	0.5
8f1g__1__1.A__1.C_with_hs	FLOWR	0.25
8f1g__1__1.A__1.C_with_hs	FLOWR	0.25
8f1g__1__1.A__1.C_with_hs	FLOWR	0.5
8f1g__1__1.A__1.C_with_hs	FLOWR	0.5
8f1g__1__1.A__1.C_with_hs	FLOWR	0.25
8f1g__1__1.A__1.C_with_hs	FLOWR	0.25
8f1g__1__1.A__1.C_with_hs	FLOWR	0.5
8f1g__1__1.A__1.C_with_hs	FLOWR	0.5
8f1g__1__1.A__1.C_with_hs	FLOWR	0.5
8f1g__1__1.A__1.C_with_hs	FLOWR	0.25
8f1g__1__1.A__1.C_with_hs	FLOWR	0.25
8f1g__1__1.A__1.C_with_hs	FLOWR	0.0
8f1g__1__1.A__1.C_with_hs	FLOWR	0.5
8f1g__1__1.A__1.C_with_hs	FLOWR	0.25
8f1g__1__1.A__1.C_with_hs	FLOWR	0.5
8f1g__1__1.A__1.C_with_hs	FLOWR	0.0
8f1g__1__1.A__1.C_with_hs	FLOWR	0.25
8f1g__1__1.A__1.C_with_hs	FLOWR	0.25
8f1g__1__1.A__1.C_with_hs	FLOWR	0.5
8f1g__1__1.A__1.C_with_hs	FLOWR	0.25
8f1g__1__1.A__1.C_with_hs	FLOWR	0.5
8f1g__1__1.A__1.C_with_hs	FLOWR	0.25
8f1g__1__1.A__1.C_with_hs	FLOWR	0.25
8f1g__1__1.A__1.C_with_hs	FLOWR	0.75
8f1g__1__1.A__1.C_with_hs	FLOWR	0.5
8f1g__1__1.A__1.C_with_hs	FLOWR	0.25
8f1g__1__1.A__1.C_with_hs	FLOWR	0.25
8f1g__1__1.A__1.C_with_hs	FLOWR	0.75
8f1g__1__1.A__1.C_with_hs	FLOWR	0.25
8f1g__1__1.A__1.C_with_hs	FLOWR	0.25
8f1g__1__1.A__1.C_with_hs	FLOWR	0.0
8f1g__1__1.A__1.C_with_hs	FLOWR	0.5
8f1g__1__1.A__1.C_with_hs	FLOWR	0.5
8f1g__1__1.A__1.C_with_hs	FLOWR	0.5
8f1g__1__1.A__1.C_with_hs	FLOWR	0.75
8f1g__1__1.A__1.C_with_hs	FLOWR	0.25
8f1g__1__1.A__1.C_with_hs	FLOWR	0.5
8f1g__1__1.A__1.C_with_hs	FLOWR	0.25
8f1g__1__1.A__1.C_with_hs	FLOWR	0.25
8f1g__1__1.A__1.C_with_hs	FLOWR	0.5
8f1g__1__1.A__1.C_with_hs	FLOWR	0.5
8f1g__1__1.A__1.C_with_hs	FLOWR	0.5
8f1g__1__1.A__1.C_with_hs	FLOWR	0.25
8f1g__1__1.A__1.C_with_hs	FLOWR	0.0
8f1g__1__1.A__1.C_with_hs	FLOWR	0.0
8f1g__1__1.A__1.C_with_hs	FLOWR	0.5
8f1g__1__1.A__1.C_with_hs	FLOWR	0.5
8f1g__1__1.A__1.C_with_hs	FLOWR	0.25
8f1g__1__1.A__1.C_with_hs	FLOWR	0.25
8f1g__1__1.A__1.C_with_hs	FLOWR	0.0
8f1g__1__1.A__1.C_with_hs	FLOWR	0.5
8f1g__1__1.A__1.C_with_hs	FLOWR	0.75
8f1g__1__1.A__1.C_with_hs	FLOWR	0.5
8f1g__1__1.A__1.C_with_hs	FLOWR	0.5
8f1g__1__1.A__1.C_with_hs	FLOWR	0.5
8f1g__1__1.A__1.C_with_hs	FLOWR	0.5
8f1g__1__1.A__1.C_with_hs	FLOWR	0.25
8f1g__1__1.A__1.C_with_hs	FLOWR	0.5
8f1g__1__1.A__1.C_with_hs	FLOWR	0.25
8f1g__1__1.A__1.C_with_hs	FLOWR	0.25
8f1g__1__1.A__1.C_with_hs	FLOWR	0.5
8f1g__1__1.A__1.C_with_hs	FLOWR	0.5
8f1g__1__1.A__1.C_with_hs	FLOWR	0.25
8f1g__1__1.A__1.C_with_hs	FLOWR	0.25
8f1g__1__1.A__1.C_with_hs	FLOWR	0.75
8f1g__1__1.A__1.C_with_hs	FLOWR	0.25
8f1g__1__1.A__1.C_with_hs	FLOWR	0.5
8f1g__1__1.A__1.C_with_hs	FLOWR	0.5
8f1g__1__1.A__1.C_with_hs	FLOWR	0.25
8f1g__1__1.A__1.C_with_hs	FLOWR	0.5
8f1g__1__1.A__1.C_with_hs	FLOWR	0.25
8f1g__1__1.A__1.C_with_hs	FLOWR	0.25
8f1g__1__1.A__1.C_with_hs	FLOWR	0.25
8f1g__1__1.A__1.C_with_hs	FLOWR	0.25
8f1g__1__1.A__1.C_with_hs	FLOWR	0.5
8f1g__1__1.A__1.C_with_hs	FLOWR	0.25
8f1g__1__1.A__1.C_with_hs	FLOWR	0.75
8f1g__1__1.A__1.C_with_hs	FLOWR	0.5
8f1g__1__1.A__1.C_with_hs	FLOWR	0.25
8f1g__1__1.A__1.C_with_hs	FLOWR	0.5
8f1g__1__1.A__1.C_with_hs	FLOWR	0.5
2fqw__1__1.A__1.B_with_hs	FLOWR	0.8571428571428571
2fqw__1__1.A__1.B_with_hs	FLOWR	0.8571428571428571
2fqw__1__1.A__1.B_with_hs	FLOWR	0.7142857142857143
2fqw__1__1.A__1.B_with_hs	FLOWR	0.5714285714285714
2fqw__1__1.A__1.B_with_hs	FLOWR	0.42857142857142855
2fqw__1__1.A__1.B_with_hs	FLOWR	0.42857142857142855
2fqw__1__1.A__1.B_with_hs	FLOWR	0.7142857142857143
2fqw__1__1.A__1.B_with_hs	FLOWR	0.7142857142857143
2fqw__1__1.A__1.B_with_hs	FLOWR	0.8571428571428571
2fqw__1__1.A__1.B_with_hs	FLOWR	0.5714285714285714
2fqw__1__1.A__1.B_with_hs	FLOWR	0.8571428571428571
2fqw__1__1.A__1.B_with_hs	FLOWR	0.7142857142857143
2fqw__1__1.A__1.B_with_hs	FLOWR	0.42857142857142855
2fqw__1__1.A__1.B_with_hs	FLOWR	0.7142857142857143
2fqw__1__1.A__1.B_with_hs	FLOWR	0.7142857142857143
2fqw__1__1.A__1.B_with_hs	FLOWR	0.8571428571428571
2fqw__1__1.A__1.B_with_hs	FLOWR	0.42857142857142855
2fqw__1__1.A__1.B_with_hs	FLOWR	0.7142857142857143
2fqw__1__1.A__1.B_with_hs	FLOWR	0.5714285714285714
2fqw__1__1.A__1.B_with_hs	FLOWR	1.0
2fqw__1__1.A__1.B_with_hs	FLOWR	1.0
2fqw__1__1.A__1.B_with_hs	FLOWR	0.7142857142857143
2fqw__1__1.A__1.B_with_hs	FLOWR	1.0
2fqw__1__1.A__1.B_with_hs	FLOWR	0.7142857142857143
2fqw__1__1.A__1.B_with_hs	FLOWR	0.7142857142857143
2fqw__1__1.A__1.B_with_hs	FLOWR	0.2857142857142857
2fqw__1__1.A__1.B_with_hs	FLOWR	0.8571428571428571
2fqw__1__1.A__1.B_with_hs	FLOWR	0.7142857142857143
2fqw__1__1.A__1.B_with_hs	FLOWR	0.5714285714285714
2fqw__1__1.A__1.B_with_hs	FLOWR	1.0
2fqw__1__1.A__1.B_with_hs	FLOWR	1.0
2fqw__1__1.A__1.B_with_hs	FLOWR	0.5714285714285714
2fqw__1__1.A__1.B_with_hs	FLOWR	0.42857142857142855
2fqw__1__1.A__1.B_with_hs	FLOWR	0.7142857142857143
2fqw__1__1.A__1.B_with_hs	FLOWR	0.8571428571428571
2fqw__1__1.A__1.B_with_hs	FLOWR	0.7142857142857143
2fqw__1__1.A__1.B_with_hs	FLOWR	1.0
2fqw__1__1.A__1.B_with_hs	FLOWR	0.8571428571428571
2fqw__1__1.A__1.B_with_hs	FLOWR	0.7142857142857143
2fqw__1__1.A__1.B_with_hs	FLOWR	0.42857142857142855
2fqw__1__1.A__1.B_with_hs	FLOWR	1.0
2fqw__1__1.A__1.B_with_hs	FLOWR	0.8571428571428571
2fqw__1__1.A__1.B_with_hs	FLOWR	0.8571428571428571
2fqw__1__1.A__1.B_with_hs	FLOWR	0.2857142857142857
2fqw__1__1.A__1.B_with_hs	FLOWR	0.7142857142857143
2fqw__1__1.A__1.B_with_hs	FLOWR	0.2857142857142857
2fqw__1__1.A__1.B_with_hs	FLOWR	0.7142857142857143
2fqw__1__1.A__1.B_with_hs	FLOWR	1.0
2fqw__1__1.A__1.B_with_hs	FLOWR	0.5714285714285714
2fqw__1__1.A__1.B_with_hs	FLOWR	0.7142857142857143
2fqw__1__1.A__1.B_with_hs	FLOWR	0.7142857142857143
2fqw__1__1.A__1.B_with_hs	FLOWR	0.7142857142857143
2fqw__1__1.A__1.B_with_hs	FLOWR	0.7142857142857143
2fqw__1__1.A__1.B_with_hs	FLOWR	0.42857142857142855
2fqw__1__1.A__1.B_with_hs	FLOWR	0.7142857142857143
2fqw__1__1.A__1.B_with_hs	FLOWR	1.0
2fqw__1__1.A__1.B_with_hs	FLOWR	0.8571428571428571
2fqw__1__1.A__1.B_with_hs	FLOWR	0.5714285714285714
2fqw__1__1.A__1.B_with_hs	FLOWR	0.7142857142857143
2fqw__1__1.A__1.B_with_hs	FLOWR	0.7142857142857143
2fqw__1__1.A__1.B_with_hs	FLOWR	0.7142857142857143
2fqw__1__1.A__1.B_with_hs	FLOWR	0.7142857142857143
2fqw__1__1.A__1.B_with_hs	FLOWR	1.0
2fqw__1__1.A__1.B_with_hs	FLOWR	1.0
2fqw__1__1.A__1.B_with_hs	FLOWR	1.0
2fqw__1__1.A__1.B_with_hs	FLOWR	0.5714285714285714
2fqw__1__1.A__1.B_with_hs	FLOWR	0.7142857142857143
2fqw__1__1.A__1.B_with_hs	FLOWR	1.0
2fqw__1__1.A__1.B_with_hs	FLOWR	0.5714285714285714
2fqw__1__1.A__1.B_with_hs	FLOWR	0.42857142857142855
2fqw__1__1.A__1.B_with_hs	FLOWR	0.42857142857142855
2fqw__1__1.A__1.B_with_hs	FLOWR	0.7142857142857143
2fqw__1__1.A__1.B_with_hs	FLOWR	0.5714285714285714
2fqw__1__1.A__1.B_with_hs	FLOWR	0.5714285714285714
2fqw__1__1.A__1.B_with_hs	FLOWR	0.7142857142857143
2fqw__1__1.A__1.B_with_hs	FLOWR	0.7142857142857143
2fqw__1__1.A__1.B_with_hs	FLOWR	0.8571428571428571
2fqw__1__1.A__1.B_with_hs	FLOWR	1.0
2fqw__1__1.A__1.B_with_hs	FLOWR	0.8571428571428571
2fqw__1__1.A__1.B_with_hs	FLOWR	0.5714285714285714
2fqw__1__1.A__1.B_with_hs	FLOWR	0.7142857142857143
2fqw__1__1.A__1.B_with_hs	FLOWR	0.8571428571428571
2fqw__1__1.A__1.B_with_hs	FLOWR	1.0
2fqw__1__1.A__1.B_with_hs	FLOWR	0.8571428571428571
2fqw__1__1.A__1.B_with_hs	FLOWR	0.8571428571428571
2fqw__1__1.A__1.B_with_hs	FLOWR	1.0
2fqw__1__1.A__1.B_with_hs	FLOWR	0.8571428571428571
2fqw__1__1.A__1.B_with_hs	FLOWR	0.7142857142857143
2fqw__1__1.A__1.B_with_hs	FLOWR	0.7142857142857143
2fqw__1__1.A__1.B_with_hs	FLOWR	1.0
2fqw__1__1.A__1.B_with_hs	FLOWR	1.0
2fqw__1__1.A__1.B_with_hs	FLOWR	0.8571428571428571
2fqw__1__1.A__1.B_with_hs	FLOWR	0.5714285714285714
2fqw__1__1.A__1.B_with_hs	FLOWR	1.0
6flu__1__1.B__1.R_with_hs	FLOWR	0.5
6flu__1__1.B__1.R_with_hs	FLOWR	0.25
6flu__1__1.B__1.R_with_hs	FLOWR	0.5
6flu__1__1.B__1.R_with_hs	FLOWR	0.5
6flu__1__1.B__1.R_with_hs	FLOWR	0.25
6flu__1__1.B__1.R_with_hs	FLOWR	0.5
6flu__1__1.B__1.R_with_hs	FLOWR	0.5
6flu__1__1.B__1.R_with_hs	FLOWR	0.25
6flu__1__1.B__1.R_with_hs	FLOWR	0.25
6flu__1__1.B__1.R_with_hs	FLOWR	0.5
6flu__1__1.B__1.R_with_hs	FLOWR	0.5
6flu__1__1.B__1.R_with_hs	FLOWR	0.75
6flu__1__1.B__1.R_with_hs	FLOWR	0.5
6flu__1__1.B__1.R_with_hs	FLOWR	0.25
6flu__1__1.B__1.R_with_hs	FLOWR	0.5
6flu__1__1.B__1.R_with_hs	FLOWR	0.0
6flu__1__1.B__1.R_with_hs	FLOWR	0.5
6flu__1__1.B__1.R_with_hs	FLOWR	0.5
6flu__1__1.B__1.R_with_hs	FLOWR	0.25
6flu__1__1.B__1.R_with_hs	FLOWR	0.5
6flu__1__1.B__1.R_with_hs	FLOWR	0.5
6flu__1__1.B__1.R_with_hs	FLOWR	0.25
6flu__1__1.B__1.R_with_hs	FLOWR	0.25
6flu__1__1.B__1.R_with_hs	FLOWR	0.25
6flu__1__1.B__1.R_with_hs	FLOWR	0.25
6flu__1__1.B__1.R_with_hs	FLOWR	0.25
6flu__1__1.B__1.R_with_hs	FLOWR	0.5
6flu__1__1.B__1.R_with_hs	FLOWR	0.25
6flu__1__1.B__1.R_with_hs	FLOWR	0.75
6flu__1__1.B__1.R_with_hs	FLOWR	0.25
6flu__1__1.B__1.R_with_hs	FLOWR	0.5
6flu__1__1.B__1.R_with_hs	FLOWR	0.75
6flu__1__1.B__1.R_with_hs	FLOWR	0.75
6flu__1__1.B__1.R_with_hs	FLOWR	0.5
6flu__1__1.B__1.R_with_hs	FLOWR	0.5
6flu__1__1.B__1.R_with_hs	FLOWR	0.5
6flu__1__1.B__1.R_with_hs	FLOWR	0.5
6flu__1__1.B__1.R_with_hs	FLOWR	0.0
6flu__1__1.B__1.R_with_hs	FLOWR	0.25
6flu__1__1.B__1.R_with_hs	FLOWR	0.25
6flu__1__1.B__1.R_with_hs	FLOWR	0.5
6flu__1__1.B__1.R_with_hs	FLOWR	0.0
6flu__1__1.B__1.R_with_hs	FLOWR	0.25
6flu__1__1.B__1.R_with_hs	FLOWR	0.5
6flu__1__1.B__1.R_with_hs	FLOWR	0.25
6flu__1__1.B__1.R_with_hs	FLOWR	0.5
6flu__1__1.B__1.R_with_hs	FLOWR	0.5
6flu__1__1.B__1.R_with_hs	FLOWR	0.25
6flu__1__1.B__1.R_with_hs	FLOWR	0.0
6flu__1__1.B__1.R_with_hs	FLOWR	0.5
6flu__1__1.B__1.R_with_hs	FLOWR	0.5
6flu__1__1.B__1.R_with_hs	FLOWR	0.5
6flu__1__1.B__1.R_with_hs	FLOWR	0.5
6flu__1__1.B__1.R_with_hs	FLOWR	0.5
6flu__1__1.B__1.R_with_hs	FLOWR	0.5
6flu__1__1.B__1.R_with_hs	FLOWR	0.5
6flu__1__1.B__1.R_with_hs	FLOWR	0.25
6flu__1__1.B__1.R_with_hs	FLOWR	0.5
6flu__1__1.B__1.R_with_hs	FLOWR	0.5
6flu__1__1.B__1.R_with_hs	FLOWR	0.5
6flu__1__1.B__1.R_with_hs	FLOWR	0.25
6flu__1__1.B__1.R_with_hs	FLOWR	0.25
6flu__1__1.B__1.R_with_hs	FLOWR	0.5
6flu__1__1.B__1.R_with_hs	FLOWR	0.5
6flu__1__1.B__1.R_with_hs	FLOWR	0.5
6flu__1__1.B__1.R_with_hs	FLOWR	0.5
6flu__1__1.B__1.R_with_hs	FLOWR	0.25
6flu__1__1.B__1.R_with_hs	FLOWR	0.25
6flu__1__1.B__1.R_with_hs	FLOWR	0.5
6flu__1__1.B__1.R_with_hs	FLOWR	0.25
6flu__1__1.B__1.R_with_hs	FLOWR	0.5
6flu__1__1.B__1.R_with_hs	FLOWR	0.5
6flu__1__1.B__1.R_with_hs	FLOWR	0.5
6flu__1__1.B__1.R_with_hs	FLOWR	0.5
6flu__1__1.B__1.R_with_hs	FLOWR	0.0
6flu__1__1.B__1.R_with_hs	FLOWR	0.25
6flu__1__1.B__1.R_with_hs	FLOWR	0.25
6flu__1__1.B__1.R_with_hs	FLOWR	0.0
6flu__1__1.B__1.R_with_hs	FLOWR	0.25
6flu__1__1.B__1.R_with_hs	FLOWR	0.25
6flu__1__1.B__1.R_with_hs	FLOWR	0.5
6flu__1__1.B__1.R_with_hs	FLOWR	0.5
6flu__1__1.B__1.R_with_hs	FLOWR	0.5
6flu__1__1.B__1.R_with_hs	FLOWR	0.0
6flu__1__1.B__1.R_with_hs	FLOWR	0.5
6flu__1__1.B__1.R_with_hs	FLOWR	0.5
6flu__1__1.B__1.R_with_hs	FLOWR	0.25
6flu__1__1.B__1.R_with_hs	FLOWR	0.25
6flu__1__1.B__1.R_with_hs	FLOWR	0.5
6flu__1__1.B__1.R_with_hs	FLOWR	0.25
6flu__1__1.B__1.R_with_hs	FLOWR	0.5
6flu__1__1.B__1.R_with_hs	FLOWR	0.5
6flu__1__1.B__1.R_with_hs	FLOWR	0.25
6flu__1__1.B__1.R_with_hs	FLOWR	0.25
6flu__1__1.B__1.R_with_hs	FLOWR	0.0
6flu__1__1.B__1.R_with_hs	FLOWR	0.25
6flu__1__1.B__1.R_with_hs	FLOWR	0.75
5fsc__1__2.A__2.D_with_hs	FLOWR	0.5
5fsc__1__2.A__2.D_with_hs	FLOWR	1.0
5fsc__1__2.A__2.D_with_hs	FLOWR	0.0
5fsc__1__2.A__2.D_with_hs	FLOWR	0.0
5fsc__1__2.A__2.D_with_hs	FLOWR	0.5
5fsc__1__2.A__2.D_with_hs	FLOWR	0.5
5fsc__1__2.A__2.D_with_hs	FLOWR	0.5
5fsc__1__2.A__2.D_with_hs	FLOWR	0.5
5fsc__1__2.A__2.D_with_hs	FLOWR	0.5
5fsc__1__2.A__2.D_with_hs	FLOWR	1.0
5fsc__1__2.A__2.D_with_hs	FLOWR	0.5
5fsc__1__2.A__2.D_with_hs	FLOWR	0.5
5fsc__1__2.A__2.D_with_hs	FLOWR	0.5
5fsc__1__2.A__2.D_with_hs	FLOWR	0.5
5fsc__1__2.A__2.D_with_hs	FLOWR	1.0
5fsc__1__2.A__2.D_with_hs	FLOWR	0.5
5fsc__1__2.A__2.D_with_hs	FLOWR	1.0
5fsc__1__2.A__2.D_with_hs	FLOWR	0.0
5fsc__1__2.A__2.D_with_hs	FLOWR	0.5
5fsc__1__2.A__2.D_with_hs	FLOWR	0.5
5fsc__1__2.A__2.D_with_hs	FLOWR	0.0
5fsc__1__2.A__2.D_with_hs	FLOWR	1.0
5fsc__1__2.A__2.D_with_hs	FLOWR	0.5
5fsc__1__2.A__2.D_with_hs	FLOWR	0.5
5fsc__1__2.A__2.D_with_hs	FLOWR	0.0
5fsc__1__2.A__2.D_with_hs	FLOWR	1.0
5fsc__1__2.A__2.D_with_hs	FLOWR	1.0
5fsc__1__2.A__2.D_with_hs	FLOWR	0.0
5fsc__1__2.A__2.D_with_hs	FLOWR	0.0
5fsc__1__2.A__2.D_with_hs	FLOWR	1.0
5fsc__1__2.A__2.D_with_hs	FLOWR	1.0
5fsc__1__2.A__2.D_with_hs	FLOWR	0.5
5fsc__1__2.A__2.D_with_hs	FLOWR	0.5
5fsc__1__2.A__2.D_with_hs	FLOWR	0.0
5fsc__1__2.A__2.D_with_hs	FLOWR	0.5
5fsc__1__2.A__2.D_with_hs	FLOWR	0.5
5fsc__1__2.A__2.D_with_hs	FLOWR	0.5
5fsc__1__2.A__2.D_with_hs	FLOWR	0.5
5fsc__1__2.A__2.D_with_hs	FLOWR	0.0
5fsc__1__2.A__2.D_with_hs	FLOWR	0.0
5fsc__1__2.A__2.D_with_hs	FLOWR	0.5
5fsc__1__2.A__2.D_with_hs	FLOWR	0.5
5fsc__1__2.A__2.D_with_hs	FLOWR	1.0
5fsc__1__2.A__2.D_with_hs	FLOWR	0.5
5fsc__1__2.A__2.D_with_hs	FLOWR	0.5
5fsc__1__2.A__2.D_with_hs	FLOWR	0.0
5fsc__1__2.A__2.D_with_hs	FLOWR	0.0
5fsc__1__2.A__2.D_with_hs	FLOWR	0.0
5fsc__1__2.A__2.D_with_hs	FLOWR	0.5
5fsc__1__2.A__2.D_with_hs	FLOWR	1.0
5fsc__1__2.A__2.D_with_hs	FLOWR	0.5
5fsc__1__2.A__2.D_with_hs	FLOWR	0.0
5fsc__1__2.A__2.D_with_hs	FLOWR	0.5
5fsc__1__2.A__2.D_with_hs	FLOWR	0.5
5fsc__1__2.A__2.D_with_hs	FLOWR	0.5
5fsc__1__2.A__2.D_with_hs	FLOWR	1.0
5fsc__1__2.A__2.D_with_hs	FLOWR	0.5
5fsc__1__2.A__2.D_with_hs	FLOWR	0.0
5fsc__1__2.A__2.D_with_hs	FLOWR	0.5
5fsc__1__2.A__2.D_with_hs	FLOWR	1.0
5fsc__1__2.A__2.D_with_hs	FLOWR	0.5
5fsc__1__2.A__2.D_with_hs	FLOWR	0.5
5fsc__1__2.A__2.D_with_hs	FLOWR	1.0
5fsc__1__2.A__2.D_with_hs	FLOWR	0.0
5fsc__1__2.A__2.D_with_hs	FLOWR	0.0
5fsc__1__2.A__2.D_with_hs	FLOWR	1.0
5fsc__1__2.A__2.D_with_hs	FLOWR	0.5
5fsc__1__2.A__2.D_with_hs	FLOWR	1.0
5fsc__1__2.A__2.D_with_hs	FLOWR	0.5
5fsc__1__2.A__2.D_with_hs	FLOWR	0.5
5fsc__1__2.A__2.D_with_hs	FLOWR	1.0
5fsc__1__2.A__2.D_with_hs	FLOWR	0.0
5fsc__1__2.A__2.D_with_hs	FLOWR	1.0
5fsc__1__2.A__2.D_with_hs	FLOWR	0.0
5fsc__1__2.A__2.D_with_hs	FLOWR	0.5
5fsc__1__2.A__2.D_with_hs	FLOWR	0.5
5fsc__1__2.A__2.D_with_hs	FLOWR	0.0
5fsc__1__2.A__2.D_with_hs	FLOWR	0.0
5fsc__1__2.A__2.D_with_hs	FLOWR	1.0
5fsc__1__2.A__2.D_with_hs	FLOWR	1.0
5fsc__1__2.A__2.D_with_hs	FLOWR	0.0
5fsc__1__2.A__2.D_with_hs	FLOWR	1.0
5fsc__1__2.A__2.D_with_hs	FLOWR	0.5
5fsc__1__2.A__2.D_with_hs	FLOWR	1.0
5fsc__1__2.A__2.D_with_hs	FLOWR	1.0
5fsc__1__2.A__2.D_with_hs	FLOWR	0.5
5fsc__1__2.A__2.D_with_hs	FLOWR	0.0
5fsc__1__2.A__2.D_with_hs	FLOWR	0.5
5fsc__1__2.A__2.D_with_hs	FLOWR	0.5
5fsc__1__2.A__2.D_with_hs	FLOWR	0.0
5fsc__1__2.A__2.D_with_hs	FLOWR	0.5
5fsc__1__2.A__2.D_with_hs	FLOWR	0.5
5fsc__1__2.A__2.D_with_hs	FLOWR	0.5
5fsc__1__2.A__2.D_with_hs	FLOWR	1.0
5fsc__1__2.A__2.D_with_hs	FLOWR	1.0
5fsc__1__2.A__2.D_with_hs	FLOWR	1.0
5fsc__1__2.A__2.D_with_hs	FLOWR	0.5
5fsc__1__2.A__2.D_with_hs	FLOWR	0.5
5fsc__1__2.A__2.D_with_hs	FLOWR	0.5
5fsc__1__2.A__2.D_with_hs	FLOWR	0.0
6f5w__1__1.B__1.HA_with_hs	FLOWR	0.5
6f5w__1__1.B__1.HA_with_hs	FLOWR	0.5
6f5w__1__1.B__1.HA_with_hs	FLOWR	0.0
6f5w__1__1.B__1.HA_with_hs	FLOWR	0.5
6f5w__1__1.B__1.HA_with_hs	FLOWR	0.5
6f5w__1__1.B__1.HA_with_hs	FLOWR	1.0
6f5w__1__1.B__1.HA_with_hs	FLOWR	1.0
6f5w__1__1.B__1.HA_with_hs	FLOWR	0.5
6f5w__1__1.B__1.HA_with_hs	FLOWR	0.5
6f5w__1__1.B__1.HA_with_hs	FLOWR	0.0
6f5w__1__1.B__1.HA_with_hs	FLOWR	1.0
6f5w__1__1.B__1.HA_with_hs	FLOWR	1.0
6f5w__1__1.B__1.HA_with_hs	FLOWR	0.5
6f5w__1__1.B__1.HA_with_hs	FLOWR	1.0
6f5w__1__1.B__1.HA_with_hs	FLOWR	0.5
6f5w__1__1.B__1.HA_with_hs	FLOWR	1.0
6f5w__1__1.B__1.HA_with_hs	FLOWR	0.0
6f5w__1__1.B__1.HA_with_hs	FLOWR	0.5
6f5w__1__1.B__1.HA_with_hs	FLOWR	1.0
6f5w__1__1.B__1.HA_with_hs	FLOWR	0.5
6f5w__1__1.B__1.HA_with_hs	FLOWR	0.5
6f5w__1__1.B__1.HA_with_hs	FLOWR	1.0
6f5w__1__1.B__1.HA_with_hs	FLOWR	0.5
6f5w__1__1.B__1.HA_with_hs	FLOWR	0.5
6f5w__1__1.B__1.HA_with_hs	FLOWR	0.5
6f5w__1__1.B__1.HA_with_hs	FLOWR	1.0
6f5w__1__1.B__1.HA_with_hs	FLOWR	0.5
6f5w__1__1.B__1.HA_with_hs	FLOWR	0.5
6f5w__1__1.B__1.HA_with_hs	FLOWR	1.0
6f5w__1__1.B__1.HA_with_hs	FLOWR	0.0
6f5w__1__1.B__1.HA_with_hs	FLOWR	0.5
6f5w__1__1.B__1.HA_with_hs	FLOWR	0.5
6f5w__1__1.B__1.HA_with_hs	FLOWR	1.0
6f5w__1__1.B__1.HA_with_hs	FLOWR	0.5
6f5w__1__1.B__1.HA_with_hs	FLOWR	0.5
6f5w__1__1.B__1.HA_with_hs	FLOWR	1.0
6f5w__1__1.B__1.HA_with_hs	FLOWR	0.0
6f5w__1__1.B__1.HA_with_hs	FLOWR	0.5
6f5w__1__1.B__1.HA_with_hs	FLOWR	0.5
6f5w__1__1.B__1.HA_with_hs	FLOWR	0.5
6f5w__1__1.B__1.HA_with_hs	FLOWR	0.0
6f5w__1__1.B__1.HA_with_hs	FLOWR	1.0
6f5w__1__1.B__1.HA_with_hs	FLOWR	1.0
6f5w__1__1.B__1.HA_with_hs	FLOWR	0.0
6f5w__1__1.B__1.HA_with_hs	FLOWR	0.5
6f5w__1__1.B__1.HA_with_hs	FLOWR	1.0
6f5w__1__1.B__1.HA_with_hs	FLOWR	0.5
6f5w__1__1.B__1.HA_with_hs	FLOWR	1.0
6f5w__1__1.B__1.HA_with_hs	FLOWR	0.0
6f5w__1__1.B__1.HA_with_hs	FLOWR	0.5
6f5w__1__1.B__1.HA_with_hs	FLOWR	0.5
6f5w__1__1.B__1.HA_with_hs	FLOWR	1.0
6f5w__1__1.B__1.HA_with_hs	FLOWR	1.0
6f5w__1__1.B__1.HA_with_hs	FLOWR	1.0
6f5w__1__1.B__1.HA_with_hs	FLOWR	0.5
6f5w__1__1.B__1.HA_with_hs	FLOWR	0.0
6f5w__1__1.B__1.HA_with_hs	FLOWR	0.5
6f5w__1__1.B__1.HA_with_hs	FLOWR	1.0
6f5w__1__1.B__1.HA_with_hs	FLOWR	0.5
6f5w__1__1.B__1.HA_with_hs	FLOWR	1.0
6f5w__1__1.B__1.HA_with_hs	FLOWR	0.5
6f5w__1__1.B__1.HA_with_hs	FLOWR	0.5
6f5w__1__1.B__1.HA_with_hs	FLOWR	1.0
6f5w__1__1.B__1.HA_with_hs	FLOWR	1.0
6f5w__1__1.B__1.HA_with_hs	FLOWR	1.0
6f5w__1__1.B__1.HA_with_hs	FLOWR	0.5
6f5w__1__1.B__1.HA_with_hs	FLOWR	1.0
6f5w__1__1.B__1.HA_with_hs	FLOWR	1.0
6f5w__1__1.B__1.HA_with_hs	FLOWR	1.0
6f5w__1__1.B__1.HA_with_hs	FLOWR	1.0
6f5w__1__1.B__1.HA_with_hs	FLOWR	0.5
6f5w__1__1.B__1.HA_with_hs	FLOWR	1.0
6f5w__1__1.B__1.HA_with_hs	FLOWR	1.0
6f5w__1__1.B__1.HA_with_hs	FLOWR	0.5
6f5w__1__1.B__1.HA_with_hs	FLOWR	0.5
6f5w__1__1.B__1.HA_with_hs	FLOWR	0.5
6f5w__1__1.B__1.HA_with_hs	FLOWR	1.0
6f5w__1__1.B__1.HA_with_hs	FLOWR	0.5
6f5w__1__1.B__1.HA_with_hs	FLOWR	1.0
6f5w__1__1.B__1.HA_with_hs	FLOWR	1.0
6f5w__1__1.B__1.HA_with_hs	FLOWR	0.5
6f5w__1__1.B__1.HA_with_hs	FLOWR	1.0
6f5w__1__1.B__1.HA_with_hs	FLOWR	0.5
6f5w__1__1.B__1.HA_with_hs	FLOWR	1.0
6f5w__1__1.B__1.HA_with_hs	FLOWR	0.0
6f5w__1__1.B__1.HA_with_hs	FLOWR	0.5
6f5w__1__1.B__1.HA_with_hs	FLOWR	0.5
6f5w__1__1.B__1.HA_with_hs	FLOWR	0.0
6f5w__1__1.B__1.HA_with_hs	FLOWR	0.5
6f5w__1__1.B__1.HA_with_hs	FLOWR	0.0
6f5w__1__1.B__1.HA_with_hs	FLOWR	0.0
6f5w__1__1.B__1.HA_with_hs	FLOWR	0.5
6f5w__1__1.B__1.HA_with_hs	FLOWR	1.0
6f5w__1__1.B__1.HA_with_hs	FLOWR	0.5
6f5w__1__1.B__1.HA_with_hs	FLOWR	1.0
6f5w__1__1.B__1.HA_with_hs	FLOWR	0.5
6f5w__1__1.B__1.HA_with_hs	FLOWR	0.5
6f5w__1__1.B__1.HA_with_hs	FLOWR	0.5
5fog__3__1.D__1.M_with_hs	FLOWR	0.4
5fog__3__1.D__1.M_with_hs	FLOWR	0.2
5fog__3__1.D__1.M_with_hs	FLOWR	0.2
5fog__3__1.D__1.M_with_hs	FLOWR	0.6
5fog__3__1.D__1.M_with_hs	FLOWR	0.3
5fog__3__1.D__1.M_with_hs	FLOWR	0.5
5fog__3__1.D__1.M_with_hs	FLOWR	0.4
5fog__3__1.D__1.M_with_hs	FLOWR	0.4
5fog__3__1.D__1.M_with_hs	FLOWR	0.2
5fog__3__1.D__1.M_with_hs	FLOWR	0.5
5fog__3__1.D__1.M_with_hs	FLOWR	0.3
5fog__3__1.D__1.M_with_hs	FLOWR	0.3
5fog__3__1.D__1.M_with_hs	FLOWR	0.4
5fog__3__1.D__1.M_with_hs	FLOWR	0.4
5fog__3__1.D__1.M_with_hs	FLOWR	0.3
5fog__3__1.D__1.M_with_hs	FLOWR	0.2
5fog__3__1.D__1.M_with_hs	FLOWR	0.6
5fog__3__1.D__1.M_with_hs	FLOWR	0.3
5fog__3__1.D__1.M_with_hs	FLOWR	0.3
5fog__3__1.D__1.M_with_hs	FLOWR	0.6
5fog__3__1.D__1.M_with_hs	FLOWR	0.1
5fog__3__1.D__1.M_with_hs	FLOWR	0.6
5fog__3__1.D__1.M_with_hs	FLOWR	0.5
5fog__3__1.D__1.M_with_hs	FLOWR	0.3
5fog__3__1.D__1.M_with_hs	FLOWR	0.2
5fog__3__1.D__1.M_with_hs	FLOWR	0.0
5fog__3__1.D__1.M_with_hs	FLOWR	0.7
5fog__3__1.D__1.M_with_hs	FLOWR	0.3
5fog__3__1.D__1.M_with_hs	FLOWR	0.6
5fog__3__1.D__1.M_with_hs	FLOWR	0.3
5fog__3__1.D__1.M_with_hs	FLOWR	0.3
5fog__3__1.D__1.M_with_hs	FLOWR	0.7
5fog__3__1.D__1.M_with_hs	FLOWR	0.6
5fog__3__1.D__1.M_with_hs	FLOWR	0.6
5fog__3__1.D__1.M_with_hs	FLOWR	0.4
5fog__3__1.D__1.M_with_hs	FLOWR	0.7
5fog__3__1.D__1.M_with_hs	FLOWR	0.4
5fog__3__1.D__1.M_with_hs	FLOWR	0.8
5fog__3__1.D__1.M_with_hs	FLOWR	0.1
5fog__3__1.D__1.M_with_hs	FLOWR	0.4
5fog__3__1.D__1.M_with_hs	FLOWR	0.6
5fog__3__1.D__1.M_with_hs	FLOWR	0.2
5fog__3__1.D__1.M_with_hs	FLOWR	0.7
5fog__3__1.D__1.M_with_hs	FLOWR	0.4
5fog__3__1.D__1.M_with_hs	FLOWR	0.5
5fog__3__1.D__1.M_with_hs	FLOWR	0.7
5fog__3__1.D__1.M_with_hs	FLOWR	0.4
5fog__3__1.D__1.M_with_hs	FLOWR	0.5
5fog__3__1.D__1.M_with_hs	FLOWR	0.4
5fog__3__1.D__1.M_with_hs	FLOWR	0.3
5fog__3__1.D__1.M_with_hs	FLOWR	0.4
5fog__3__1.D__1.M_with_hs	FLOWR	0.2
5fog__3__1.D__1.M_with_hs	FLOWR	0.4
5fog__3__1.D__1.M_with_hs	FLOWR	0.2
5fog__3__1.D__1.M_with_hs	FLOWR	0.4
5fog__3__1.D__1.M_with_hs	FLOWR	0.2
5fog__3__1.D__1.M_with_hs	FLOWR	0.5
5fog__3__1.D__1.M_with_hs	FLOWR	0.3
5fog__3__1.D__1.M_with_hs	FLOWR	0.4
5fog__3__1.D__1.M_with_hs	FLOWR	0.2
5fog__3__1.D__1.M_with_hs	FLOWR	0.3
5fog__3__1.D__1.M_with_hs	FLOWR	0.6
5fog__3__1.D__1.M_with_hs	FLOWR	0.4
5fog__3__1.D__1.M_with_hs	FLOWR	0.4
5fog__3__1.D__1.M_with_hs	FLOWR	0.1
5fog__3__1.D__1.M_with_hs	FLOWR	0.4
5fog__3__1.D__1.M_with_hs	FLOWR	0.5
5fog__3__1.D__1.M_with_hs	FLOWR	0.5
5fog__3__1.D__1.M_with_hs	FLOWR	0.6
5fog__3__1.D__1.M_with_hs	FLOWR	0.5
5fog__3__1.D__1.M_with_hs	FLOWR	0.3
5fog__3__1.D__1.M_with_hs	FLOWR	0.1
5fog__3__1.D__1.M_with_hs	FLOWR	0.3
5fog__3__1.D__1.M_with_hs	FLOWR	0.1
5fog__3__1.D__1.M_with_hs	FLOWR	0.3
5fog__3__1.D__1.M_with_hs	FLOWR	0.3
5fog__3__1.D__1.M_with_hs	FLOWR	0.6
5fog__3__1.D__1.M_with_hs	FLOWR	0.8
5fog__3__1.D__1.M_with_hs	FLOWR	0.6
5fog__3__1.D__1.M_with_hs	FLOWR	0.4
5fog__3__1.D__1.M_with_hs	FLOWR	0.5
5fog__3__1.D__1.M_with_hs	FLOWR	0.4
5fog__3__1.D__1.M_with_hs	FLOWR	0.7
5fog__3__1.D__1.M_with_hs	FLOWR	0.7
5fog__3__1.D__1.M_with_hs	FLOWR	0.1
5fog__3__1.D__1.M_with_hs	FLOWR	0.6
5fog__3__1.D__1.M_with_hs	FLOWR	0.4
5fog__3__1.D__1.M_with_hs	FLOWR	0.7
5fog__3__1.D__1.M_with_hs	FLOWR	0.3
5fog__3__1.D__1.M_with_hs	FLOWR	0.2
5fra__4__1.D__1.L_with_hs	FLOWR	0.9285714285714286
5fra__4__1.D__1.L_with_hs	FLOWR	0.7857142857142857
5fra__4__1.D__1.L_with_hs	FLOWR	0.7857142857142857
5fra__4__1.D__1.L_with_hs	FLOWR	0.14285714285714285
5fra__4__1.D__1.L_with_hs	FLOWR	0.7142857142857143
5fra__4__1.D__1.L_with_hs	FLOWR	0.7142857142857143
5fra__4__1.D__1.L_with_hs	FLOWR	0.7857142857142857
5fra__4__1.D__1.L_with_hs	FLOWR	0.7857142857142857
5fra__4__1.D__1.L_with_hs	FLOWR	0.8571428571428571
5fra__4__1.D__1.L_with_hs	FLOWR	0.7142857142857143
5fra__4__1.D__1.L_with_hs	FLOWR	0.8571428571428571
5fra__4__1.D__1.L_with_hs	FLOWR	0.8571428571428571
5fra__4__1.D__1.L_with_hs	FLOWR	0.7857142857142857
5fra__4__1.D__1.L_with_hs	FLOWR	0.8571428571428571
5fra__4__1.D__1.L_with_hs	FLOWR	0.7142857142857143
5fra__4__1.D__1.L_with_hs	FLOWR	0.42857142857142855
5fra__4__1.D__1.L_with_hs	FLOWR	0.7142857142857143
5fra__4__1.D__1.L_with_hs	FLOWR	0.8571428571428571
5fra__4__1.D__1.L_with_hs	FLOWR	0.7857142857142857
5fra__4__1.D__1.L_with_hs	FLOWR	0.7142857142857143
5fra__4__1.D__1.L_with_hs	FLOWR	0.7142857142857143
5fra__4__1.D__1.L_with_hs	FLOWR	0.7857142857142857
5fra__4__1.D__1.L_with_hs	FLOWR	0.8571428571428571
5fra__4__1.D__1.L_with_hs	FLOWR	0.35714285714285715
5fra__4__1.D__1.L_with_hs	FLOWR	0.8571428571428571
5fra__4__1.D__1.L_with_hs	FLOWR	0.8571428571428571
5fra__4__1.D__1.L_with_hs	FLOWR	0.7857142857142857
5fra__4__1.D__1.L_with_hs	FLOWR	0.7857142857142857
5fra__4__1.D__1.L_with_hs	FLOWR	0.7142857142857143
5fra__4__1.D__1.L_with_hs	FLOWR	0.8571428571428571
5fra__4__1.D__1.L_with_hs	FLOWR	0.7857142857142857
5fra__4__1.D__1.L_with_hs	FLOWR	0.8571428571428571
5fra__4__1.D__1.L_with_hs	FLOWR	0.9285714285714286
5fra__4__1.D__1.L_with_hs	FLOWR	0.7857142857142857
5fra__4__1.D__1.L_with_hs	FLOWR	0.7857142857142857
5fra__4__1.D__1.L_with_hs	FLOWR	0.8571428571428571
5fra__4__1.D__1.L_with_hs	FLOWR	0.8571428571428571
5fra__4__1.D__1.L_with_hs	FLOWR	0.7857142857142857
5fra__4__1.D__1.L_with_hs	FLOWR	0.7857142857142857
5fra__4__1.D__1.L_with_hs	FLOWR	0.8571428571428571
5fra__4__1.D__1.L_with_hs	FLOWR	0.8571428571428571
5fra__4__1.D__1.L_with_hs	FLOWR	0.8571428571428571
5fra__4__1.D__1.L_with_hs	FLOWR	0.8571428571428571
5fra__4__1.D__1.L_with_hs	FLOWR	0.8571428571428571
5fra__4__1.D__1.L_with_hs	FLOWR	0.7857142857142857
5fra__4__1.D__1.L_with_hs	FLOWR	0.7857142857142857
5fra__4__1.D__1.L_with_hs	FLOWR	0.9285714285714286
5fra__4__1.D__1.L_with_hs	FLOWR	0.8571428571428571
5fra__4__1.D__1.L_with_hs	FLOWR	0.7142857142857143
5fra__4__1.D__1.L_with_hs	FLOWR	0.7142857142857143
5fra__4__1.D__1.L_with_hs	FLOWR	0.7857142857142857
5fra__4__1.D__1.L_with_hs	FLOWR	0.9285714285714286
5fra__4__1.D__1.L_with_hs	FLOWR	0.7857142857142857
5fra__4__1.D__1.L_with_hs	FLOWR	0.8571428571428571
5fra__4__1.D__1.L_with_hs	FLOWR	0.9285714285714286
5fra__4__1.D__1.L_with_hs	FLOWR	0.8571428571428571
5fra__4__1.D__1.L_with_hs	FLOWR	0.7857142857142857
5fra__4__1.D__1.L_with_hs	FLOWR	0.7142857142857143
5fra__4__1.D__1.L_with_hs	FLOWR	0.42857142857142855
5fra__4__1.D__1.L_with_hs	FLOWR	0.7142857142857143
5fra__4__1.D__1.L_with_hs	FLOWR	0.7857142857142857
5fra__4__1.D__1.L_with_hs	FLOWR	0.7857142857142857
5fra__4__1.D__1.L_with_hs	FLOWR	0.8571428571428571
5fra__4__1.D__1.L_with_hs	FLOWR	0.8571428571428571
5fra__4__1.D__1.L_with_hs	FLOWR	0.8571428571428571
5fra__4__1.D__1.L_with_hs	FLOWR	0.7857142857142857
5fra__4__1.D__1.L_with_hs	FLOWR	0.8571428571428571
5fra__4__1.D__1.L_with_hs	FLOWR	0.8571428571428571
5fra__4__1.D__1.L_with_hs	FLOWR	0.7857142857142857
5fra__4__1.D__1.L_with_hs	FLOWR	0.7142857142857143
5fra__4__1.D__1.L_with_hs	FLOWR	0.5714285714285714
5fra__4__1.D__1.L_with_hs	FLOWR	0.7857142857142857
5fra__4__1.D__1.L_with_hs	FLOWR	0.7857142857142857
5fra__4__1.D__1.L_with_hs	FLOWR	0.7857142857142857
5fra__4__1.D__1.L_with_hs	FLOWR	0.7142857142857143
5fra__4__1.D__1.L_with_hs	FLOWR	0.7142857142857143
5fra__4__1.D__1.L_with_hs	FLOWR	0.5714285714285714
5fra__4__1.D__1.L_with_hs	FLOWR	0.7857142857142857
5fra__4__1.D__1.L_with_hs	FLOWR	0.8571428571428571
5fra__4__1.D__1.L_with_hs	FLOWR	0.9285714285714286
5fra__4__1.D__1.L_with_hs	FLOWR	0.7142857142857143
5fra__4__1.D__1.L_with_hs	FLOWR	0.7857142857142857
5fra__4__1.D__1.L_with_hs	FLOWR	0.8571428571428571
5fra__4__1.D__1.L_with_hs	FLOWR	0.7857142857142857
5fra__4__1.D__1.L_with_hs	FLOWR	0.8571428571428571
5fra__4__1.D__1.L_with_hs	FLOWR	0.7857142857142857
5fra__4__1.D__1.L_with_hs	FLOWR	0.7857142857142857
5fra__4__1.D__1.L_with_hs	FLOWR	0.7857142857142857
5fra__4__1.D__1.L_with_hs	FLOWR	0.6428571428571429
5fra__4__1.D__1.L_with_hs	FLOWR	0.7857142857142857
5fra__4__1.D__1.L_with_hs	FLOWR	0.7857142857142857
5fra__4__1.D__1.L_with_hs	FLOWR	0.8571428571428571
5fra__4__1.D__1.L_with_hs	FLOWR	0.7857142857142857
5fra__4__1.D__1.L_with_hs	FLOWR	0.7142857142857143
5fra__4__1.D__1.L_with_hs	FLOWR	0.7857142857142857
5fra__4__1.D__1.L_with_hs	FLOWR	0.7857142857142857
5fra__4__1.D__1.L_with_hs	FLOWR	0.7857142857142857
6fhy__1__1.A__1.C_with_hs	FLOWR	0.5
6fhy__1__1.A__1.C_with_hs	FLOWR	0.5
6fhy__1__1.A__1.C_with_hs	FLOWR	1.0
6fhy__1__1.A__1.C_with_hs	FLOWR	1.0
6fhy__1__1.A__1.C_with_hs	FLOWR	1.0
6fhy__1__1.A__1.C_with_hs	FLOWR	0.5
6fhy__1__1.A__1.C_with_hs	FLOWR	0.5
6fhy__1__1.A__1.C_with_hs	FLOWR	0.0
6fhy__1__1.A__1.C_with_hs	FLOWR	1.0
6fhy__1__1.A__1.C_with_hs	FLOWR	1.0
6fhy__1__1.A__1.C_with_hs	FLOWR	0.5
6fhy__1__1.A__1.C_with_hs	FLOWR	0.0
6fhy__1__1.A__1.C_with_hs	FLOWR	0.5
6fhy__1__1.A__1.C_with_hs	FLOWR	1.0
6fhy__1__1.A__1.C_with_hs	FLOWR	0.5
6fhy__1__1.A__1.C_with_hs	FLOWR	1.0
6fhy__1__1.A__1.C_with_hs	FLOWR	0.5
6fhy__1__1.A__1.C_with_hs	FLOWR	0.5
6fhy__1__1.A__1.C_with_hs	FLOWR	1.0
6fhy__1__1.A__1.C_with_hs	FLOWR	1.0
6fhy__1__1.A__1.C_with_hs	FLOWR	1.0
6fhy__1__1.A__1.C_with_hs	FLOWR	0.5
6fhy__1__1.A__1.C_with_hs	FLOWR	1.0
6fhy__1__1.A__1.C_with_hs	FLOWR	0.0
6fhy__1__1.A__1.C_with_hs	FLOWR	0.5
6fhy__1__1.A__1.C_with_hs	FLOWR	1.0
6fhy__1__1.A__1.C_with_hs	FLOWR	0.0
6fhy__1__1.A__1.C_with_hs	FLOWR	1.0
6fhy__1__1.A__1.C_with_hs	FLOWR	0.0
6fhy__1__1.A__1.C_with_hs	FLOWR	0.5
6fhy__1__1.A__1.C_with_hs	FLOWR	1.0
6fhy__1__1.A__1.C_with_hs	FLOWR	0.0
6fhy__1__1.A__1.C_with_hs	FLOWR	0.0
6fhy__1__1.A__1.C_with_hs	FLOWR	0.5
6fhy__1__1.A__1.C_with_hs	FLOWR	1.0
6fhy__1__1.A__1.C_with_hs	FLOWR	1.0
6fhy__1__1.A__1.C_with_hs	FLOWR	1.0
6fhy__1__1.A__1.C_with_hs	FLOWR	0.5
6fhy__1__1.A__1.C_with_hs	FLOWR	0.5
6fhy__1__1.A__1.C_with_hs	FLOWR	0.5
6fhy__1__1.A__1.C_with_hs	FLOWR	1.0
6fhy__1__1.A__1.C_with_hs	FLOWR	1.0
6fhy__1__1.A__1.C_with_hs	FLOWR	0.0
6fhy__1__1.A__1.C_with_hs	FLOWR	0.5
6fhy__1__1.A__1.C_with_hs	FLOWR	1.0
6fhy__1__1.A__1.C_with_hs	FLOWR	1.0
6fhy__1__1.A__1.C_with_hs	FLOWR	0.0
6fhy__1__1.A__1.C_with_hs	FLOWR	1.0
6fhy__1__1.A__1.C_with_hs	FLOWR	0.0
6fhy__1__1.A__1.C_with_hs	FLOWR	0.5
6fhy__1__1.A__1.C_with_hs	FLOWR	0.0
6fhy__1__1.A__1.C_with_hs	FLOWR	1.0
6fhy__1__1.A__1.C_with_hs	FLOWR	1.0
6fhy__1__1.A__1.C_with_hs	FLOWR	1.0
6fhy__1__1.A__1.C_with_hs	FLOWR	0.0
6fhy__1__1.A__1.C_with_hs	FLOWR	0.5
6fhy__1__1.A__1.C_with_hs	FLOWR	1.0
6fhy__1__1.A__1.C_with_hs	FLOWR	1.0
6fhy__1__1.A__1.C_with_hs	FLOWR	0.0
6fhy__1__1.A__1.C_with_hs	FLOWR	1.0
6fhy__1__1.A__1.C_with_hs	FLOWR	0.0
6fhy__1__1.A__1.C_with_hs	FLOWR	1.0
6fhy__1__1.A__1.C_with_hs	FLOWR	1.0
6fhy__1__1.A__1.C_with_hs	FLOWR	0.5
6fhy__1__1.A__1.C_with_hs	FLOWR	1.0
6fhy__1__1.A__1.C_with_hs	FLOWR	0.0
6fhy__1__1.A__1.C_with_hs	FLOWR	0.5
6fhy__1__1.A__1.C_with_hs	FLOWR	1.0
6fhy__1__1.A__1.C_with_hs	FLOWR	1.0
6fhy__1__1.A__1.C_with_hs	FLOWR	1.0
6fhy__1__1.A__1.C_with_hs	FLOWR	0.0
6fhy__1__1.A__1.C_with_hs	FLOWR	1.0
6fhy__1__1.A__1.C_with_hs	FLOWR	0.0
6fhy__1__1.A__1.C_with_hs	FLOWR	1.0
6fhy__1__1.A__1.C_with_hs	FLOWR	1.0
6fhy__1__1.A__1.C_with_hs	FLOWR	1.0
6fhy__1__1.A__1.C_with_hs	FLOWR	0.5
6fhy__1__1.A__1.C_with_hs	FLOWR	0.5
6fhy__1__1.A__1.C_with_hs	FLOWR	1.0
6fhy__1__1.A__1.C_with_hs	FLOWR	1.0
6fhy__1__1.A__1.C_with_hs	FLOWR	0.0
6fhy__1__1.A__1.C_with_hs	FLOWR	0.5
6fhy__1__1.A__1.C_with_hs	FLOWR	1.0
6fhy__1__1.A__1.C_with_hs	FLOWR	1.0
6fhy__1__1.A__1.C_with_hs	FLOWR	0.5
6fhy__1__1.A__1.C_with_hs	FLOWR	0.5
6fhy__1__1.A__1.C_with_hs	FLOWR	0.5
6fhy__1__1.A__1.C_with_hs	FLOWR	1.0
6fhy__1__1.A__1.C_with_hs	FLOWR	0.5
6fhy__1__1.A__1.C_with_hs	FLOWR	1.0
6fhy__1__1.A__1.C_with_hs	FLOWR	0.5
6fhy__1__1.A__1.C_with_hs	FLOWR	0.5
6fhy__1__1.A__1.C_with_hs	FLOWR	0.5
6fhy__1__1.A__1.C_with_hs	FLOWR	0.0
6fhy__1__1.A__1.C_with_hs	FLOWR	1.0
6fhy__1__1.A__1.C_with_hs	FLOWR	1.0
6fhy__1__1.A__1.C_with_hs	FLOWR	1.0
5f9t__2__1.B__1.G_with_hs	FLOWR	0.5
5f9t__2__1.B__1.G_with_hs	FLOWR	0.1875
5f9t__2__1.B__1.G_with_hs	FLOWR	1.0
5f9t__2__1.B__1.G_with_hs	FLOWR	0.125
5f9t__2__1.B__1.G_with_hs	FLOWR	0.375
5f9t__2__1.B__1.G_with_hs	FLOWR	0.5
5f9t__2__1.B__1.G_with_hs	FLOWR	0.625
5f9t__2__1.B__1.G_with_hs	FLOWR	0.75
5f9t__2__1.B__1.G_with_hs	FLOWR	0.375
5f9t__2__1.B__1.G_with_hs	FLOWR	0.375
5f9t__2__1.B__1.G_with_hs	FLOWR	0.125
5f9t__2__1.B__1.G_with_hs	FLOWR	0.875
5f9t__2__1.B__1.G_with_hs	FLOWR	0.1875
5f9t__2__1.B__1.G_with_hs	FLOWR	0.6875
5f9t__2__1.B__1.G_with_hs	FLOWR	0.25
5f9t__2__1.B__1.G_with_hs	FLOWR	0.625
5f9t__2__1.B__1.G_with_hs	FLOWR	0.875
5f9t__2__1.B__1.G_with_hs	FLOWR	0.625
5f9t__2__1.B__1.G_with_hs	FLOWR	0.125
5f9t__2__1.B__1.G_with_hs	FLOWR	0.5625
5f9t__2__1.B__1.G_with_hs	FLOWR	0.75
5f9t__2__1.B__1.G_with_hs	FLOWR	0.3125
5f9t__2__1.B__1.G_with_hs	FLOWR	0.375
5f9t__2__1.B__1.G_with_hs	FLOWR	0.0625
5f9t__2__1.B__1.G_with_hs	FLOWR	0.1875
5f9t__2__1.B__1.G_with_hs	FLOWR	0.75
5f9t__2__1.B__1.G_with_hs	FLOWR	0.5625
5f9t__2__1.B__1.G_with_hs	FLOWR	0.6875
5f9t__2__1.B__1.G_with_hs	FLOWR	0.25
5f9t__2__1.B__1.G_with_hs	FLOWR	0.25
5f9t__2__1.B__1.G_with_hs	FLOWR	0.375
5f9t__2__1.B__1.G_with_hs	FLOWR	0.4375
5f9t__2__1.B__1.G_with_hs	FLOWR	0.1875
5f9t__2__1.B__1.G_with_hs	FLOWR	0.5625
5f9t__2__1.B__1.G_with_hs	FLOWR	0.5
5f9t__2__1.B__1.G_with_hs	FLOWR	0.8125
5f9t__2__1.B__1.G_with_hs	FLOWR	0.1875
5f9t__2__1.B__1.G_with_hs	FLOWR	0.1875
5f9t__2__1.B__1.G_with_hs	FLOWR	0.6875
5f9t__2__1.B__1.G_with_hs	FLOWR	0.8125
5f9t__2__1.B__1.G_with_hs	FLOWR	0.125
5f9t__2__1.B__1.G_with_hs	FLOWR	0.875
5f9t__2__1.B__1.G_with_hs	FLOWR	0.5
5f9t__2__1.B__1.G_with_hs	FLOWR	0.5625
5f9t__2__1.B__1.G_with_hs	FLOWR	0.375
5f9t__2__1.B__1.G_with_hs	FLOWR	0.9375
5f9t__2__1.B__1.G_with_hs	FLOWR	0.75
5f9t__2__1.B__1.G_with_hs	FLOWR	0.1875
5f9t__2__1.B__1.G_with_hs	FLOWR	0.9375
5f9t__2__1.B__1.G_with_hs	FLOWR	0.75
5f9t__2__1.B__1.G_with_hs	FLOWR	0.0625
5f9t__2__1.B__1.G_with_hs	FLOWR	0.875
5f9t__2__1.B__1.G_with_hs	FLOWR	0.875
5f9t__2__1.B__1.G_with_hs	FLOWR	0.0625
5f9t__2__1.B__1.G_with_hs	FLOWR	0.875
5f9t__2__1.B__1.G_with_hs	FLOWR	0.25
5f9t__2__1.B__1.G_with_hs	FLOWR	0.5
5f9t__2__1.B__1.G_with_hs	FLOWR	0.8125
5f9t__2__1.B__1.G_with_hs	FLOWR	0.4375
5f9t__2__1.B__1.G_with_hs	FLOWR	0.1875
5f9t__2__1.B__1.G_with_hs	FLOWR	0.0625
5f9t__2__1.B__1.G_with_hs	FLOWR	0.125
5f9t__2__1.B__1.G_with_hs	FLOWR	0.4375
5f9t__2__1.B__1.G_with_hs	FLOWR	0.6875
5f9t__2__1.B__1.G_with_hs	FLOWR	0.1875
5f9t__2__1.B__1.G_with_hs	FLOWR	0.3125
5f9t__2__1.B__1.G_with_hs	FLOWR	0.9375
5f9t__2__1.B__1.G_with_hs	FLOWR	0.9375
5f9t__2__1.B__1.G_with_hs	FLOWR	0.1875
5f9t__2__1.B__1.G_with_hs	FLOWR	0.5625
5f9t__2__1.B__1.G_with_hs	FLOWR	0.375
5f9t__2__1.B__1.G_with_hs	FLOWR	0.875
5f9t__2__1.B__1.G_with_hs	FLOWR	0.125
5f9t__2__1.B__1.G_with_hs	FLOWR	0.6875
5f9t__2__1.B__1.G_with_hs	FLOWR	0.875
5f9t__2__1.B__1.G_with_hs	FLOWR	0.0625
5f9t__2__1.B__1.G_with_hs	FLOWR	0.6875
5f9t__2__1.B__1.G_with_hs	FLOWR	0.875
5f9t__2__1.B__1.G_with_hs	FLOWR	0.8125
5f9t__2__1.B__1.G_with_hs	FLOWR	0.0625
5f9t__2__1.B__1.G_with_hs	FLOWR	0.9375
5f9t__2__1.B__1.G_with_hs	FLOWR	0.0625
5f9t__2__1.B__1.G_with_hs	FLOWR	0.9375
5f9t__2__1.B__1.G_with_hs	FLOWR	0.625
5f9t__2__1.B__1.G_with_hs	FLOWR	0.1875
5f9t__2__1.B__1.G_with_hs	FLOWR	0.1875
5f9t__2__1.B__1.G_with_hs	FLOWR	0.0
5f9t__2__1.B__1.G_with_hs	FLOWR	0.0625
5f9t__2__1.B__1.G_with_hs	FLOWR	0.75
5f9t__2__1.B__1.G_with_hs	FLOWR	0.9375
5f9t__2__1.B__1.G_with_hs	FLOWR	0.0625
5f9t__2__1.B__1.G_with_hs	FLOWR	0.0625
5f9t__2__1.B__1.G_with_hs	FLOWR	0.5625
5f9t__2__1.B__1.G_with_hs	FLOWR	0.25
5f9t__2__1.B__1.G_with_hs	FLOWR	0.4375
5f9t__2__1.B__1.G_with_hs	FLOWR	0.625
5f9t__2__1.B__1.G_with_hs	FLOWR	0.125
5f9t__2__1.B__1.G_with_hs	FLOWR	0.0
6f22__1__1.A__1.C_with_hs	FLOWR	0.3333333333333333
6f22__1__1.A__1.C_with_hs	FLOWR	0.3333333333333333
6f22__1__1.A__1.C_with_hs	FLOWR	0.3333333333333333
6f22__1__1.A__1.C_with_hs	FLOWR	0.6666666666666666
6f22__1__1.A__1.C_with_hs	FLOWR	0.3333333333333333
6f22__1__1.A__1.C_with_hs	FLOWR	0.0
6f22__1__1.A__1.C_with_hs	FLOWR	0.3333333333333333
6f22__1__1.A__1.C_with_hs	FLOWR	0.0
6f22__1__1.A__1.C_with_hs	FLOWR	0.3333333333333333
6f22__1__1.A__1.C_with_hs	FLOWR	0.0
6f22__1__1.A__1.C_with_hs	FLOWR	0.0
6f22__1__1.A__1.C_with_hs	FLOWR	0.3333333333333333
6f22__1__1.A__1.C_with_hs	FLOWR	0.0
6f22__1__1.A__1.C_with_hs	FLOWR	0.3333333333333333
6f22__1__1.A__1.C_with_hs	FLOWR	1.0
6f22__1__1.A__1.C_with_hs	FLOWR	0.0
6f22__1__1.A__1.C_with_hs	FLOWR	0.3333333333333333
6f22__1__1.A__1.C_with_hs	FLOWR	0.3333333333333333
6f22__1__1.A__1.C_with_hs	FLOWR	0.0
6f22__1__1.A__1.C_with_hs	FLOWR	0.3333333333333333
6f22__1__1.A__1.C_with_hs	FLOWR	0.0
6f22__1__1.A__1.C_with_hs	FLOWR	0.0
6f22__1__1.A__1.C_with_hs	FLOWR	0.0
6f22__1__1.A__1.C_with_hs	FLOWR	0.6666666666666666
6f22__1__1.A__1.C_with_hs	FLOWR	0.3333333333333333
6f22__1__1.A__1.C_with_hs	FLOWR	0.0
6f22__1__1.A__1.C_with_hs	FLOWR	0.3333333333333333
6f22__1__1.A__1.C_with_hs	FLOWR	0.3333333333333333
6f22__1__1.A__1.C_with_hs	FLOWR	0.0
6f22__1__1.A__1.C_with_hs	FLOWR	0.0
6f22__1__1.A__1.C_with_hs	FLOWR	0.3333333333333333
6f22__1__1.A__1.C_with_hs	FLOWR	0.0
6f22__1__1.A__1.C_with_hs	FLOWR	0.3333333333333333
6f22__1__1.A__1.C_with_hs	FLOWR	0.3333333333333333
6f22__1__1.A__1.C_with_hs	FLOWR	0.3333333333333333
6f22__1__1.A__1.C_with_hs	FLOWR	0.0
6f22__1__1.A__1.C_with_hs	FLOWR	0.6666666666666666
6f22__1__1.A__1.C_with_hs	FLOWR	0.0
6f22__1__1.A__1.C_with_hs	FLOWR	0.3333333333333333
6f22__1__1.A__1.C_with_hs	FLOWR	0.6666666666666666
6f22__1__1.A__1.C_with_hs	FLOWR	0.0
6f22__1__1.A__1.C_with_hs	FLOWR	0.0
6f22__1__1.A__1.C_with_hs	FLOWR	0.0
6f22__1__1.A__1.C_with_hs	FLOWR	0.0
6f22__1__1.A__1.C_with_hs	FLOWR	0.6666666666666666
6f22__1__1.A__1.C_with_hs	FLOWR	0.6666666666666666
6f22__1__1.A__1.C_with_hs	FLOWR	0.0
6f22__1__1.A__1.C_with_hs	FLOWR	0.3333333333333333
6f22__1__1.A__1.C_with_hs	FLOWR	0.3333333333333333
6f22__1__1.A__1.C_with_hs	FLOWR	0.0
6f22__1__1.A__1.C_with_hs	FLOWR	0.0
6f22__1__1.A__1.C_with_hs	FLOWR	0.6666666666666666
6f22__1__1.A__1.C_with_hs	FLOWR	0.3333333333333333
6f22__1__1.A__1.C_with_hs	FLOWR	0.6666666666666666
6f22__1__1.A__1.C_with_hs	FLOWR	0.0
6f22__1__1.A__1.C_with_hs	FLOWR	0.0
6f22__1__1.A__1.C_with_hs	FLOWR	1.0
6f22__1__1.A__1.C_with_hs	FLOWR	0.0
6f22__1__1.A__1.C_with_hs	FLOWR	0.6666666666666666
6f22__1__1.A__1.C_with_hs	FLOWR	0.0
6f22__1__1.A__1.C_with_hs	FLOWR	0.0
6f22__1__1.A__1.C_with_hs	FLOWR	0.6666666666666666
6f22__1__1.A__1.C_with_hs	FLOWR	0.3333333333333333
6f22__1__1.A__1.C_with_hs	FLOWR	0.3333333333333333
6f22__1__1.A__1.C_with_hs	FLOWR	0.0
6f22__1__1.A__1.C_with_hs	FLOWR	0.0
6f22__1__1.A__1.C_with_hs	FLOWR	0.0
6f22__1__1.A__1.C_with_hs	FLOWR	0.3333333333333333
6f22__1__1.A__1.C_with_hs	FLOWR	0.0
6f22__1__1.A__1.C_with_hs	FLOWR	0.0
6f22__1__1.A__1.C_with_hs	FLOWR	0.3333333333333333
6f22__1__1.A__1.C_with_hs	FLOWR	0.0
6f22__1__1.A__1.C_with_hs	FLOWR	0.6666666666666666
6f22__1__1.A__1.C_with_hs	FLOWR	0.3333333333333333
6f22__1__1.A__1.C_with_hs	FLOWR	0.3333333333333333
6f22__1__1.A__1.C_with_hs	FLOWR	0.0
6f22__1__1.A__1.C_with_hs	FLOWR	0.6666666666666666
6f22__1__1.A__1.C_with_hs	FLOWR	0.0
6f22__1__1.A__1.C_with_hs	FLOWR	0.0
6f22__1__1.A__1.C_with_hs	FLOWR	0.3333333333333333
6f22__1__1.A__1.C_with_hs	FLOWR	0.0
6f22__1__1.A__1.C_with_hs	FLOWR	0.3333333333333333
6f22__1__1.A__1.C_with_hs	FLOWR	0.6666666666666666
6f22__1__1.A__1.C_with_hs	FLOWR	0.0
6f22__1__1.A__1.C_with_hs	FLOWR	0.3333333333333333
6f22__1__1.A__1.C_with_hs	FLOWR	0.3333333333333333
6f22__1__1.A__1.C_with_hs	FLOWR	0.0
6f22__1__1.A__1.C_with_hs	FLOWR	0.6666666666666666
6f22__1__1.A__1.C_with_hs	FLOWR	0.3333333333333333
6f22__1__1.A__1.C_with_hs	FLOWR	0.0
6f22__1__1.A__1.C_with_hs	FLOWR	0.0
6f22__1__1.A__1.C_with_hs	FLOWR	0.0
6f22__1__1.A__1.C_with_hs	FLOWR	0.6666666666666666
6f22__1__1.A__1.C_with_hs	FLOWR	0.3333333333333333
6f22__1__1.A__1.C_with_hs	FLOWR	0.0
6f22__1__1.A__1.C_with_hs	FLOWR	0.0
6f22__1__1.A__1.C_with_hs	FLOWR	0.3333333333333333
6f22__1__1.A__1.C_with_hs	FLOWR	0.3333333333333333
4gmc__2__1.B__1.E_with_hs	FLOWR	0.25
4gmc__2__1.B__1.E_with_hs	FLOWR	1.0
4gmc__2__1.B__1.E_with_hs	FLOWR	0.25
4gmc__2__1.B__1.E_with_hs	FLOWR	0.5
4gmc__2__1.B__1.E_with_hs	FLOWR	0.5
4gmc__2__1.B__1.E_with_hs	FLOWR	0.0
4gmc__2__1.B__1.E_with_hs	FLOWR	0.5
4gmc__2__1.B__1.E_with_hs	FLOWR	0.75
4gmc__2__1.B__1.E_with_hs	FLOWR	0.25
4gmc__2__1.B__1.E_with_hs	FLOWR	0.25
4gmc__2__1.B__1.E_with_hs	FLOWR	0.5
4gmc__2__1.B__1.E_with_hs	FLOWR	1.0
4gmc__2__1.B__1.E_with_hs	FLOWR	0.5
4gmc__2__1.B__1.E_with_hs	FLOWR	0.5
4gmc__2__1.B__1.E_with_hs	FLOWR	0.25
4gmc__2__1.B__1.E_with_hs	FLOWR	1.0
4gmc__2__1.B__1.E_with_hs	FLOWR	0.75
4gmc__2__1.B__1.E_with_hs	FLOWR	0.75
4gmc__2__1.B__1.E_with_hs	FLOWR	0.75
4gmc__2__1.B__1.E_with_hs	FLOWR	0.25
4gmc__2__1.B__1.E_with_hs	FLOWR	0.25
4gmc__2__1.B__1.E_with_hs	FLOWR	0.0
4gmc__2__1.B__1.E_with_hs	FLOWR	0.5
4gmc__2__1.B__1.E_with_hs	FLOWR	0.25
4gmc__2__1.B__1.E_with_hs	FLOWR	0.5
4gmc__2__1.B__1.E_with_hs	FLOWR	0.25
4gmc__2__1.B__1.E_with_hs	FLOWR	0.5
4gmc__2__1.B__1.E_with_hs	FLOWR	0.25
4gmc__2__1.B__1.E_with_hs	FLOWR	0.0
4gmc__2__1.B__1.E_with_hs	FLOWR	0.25
4gmc__2__1.B__1.E_with_hs	FLOWR	0.25
4gmc__2__1.B__1.E_with_hs	FLOWR	0.25
4gmc__2__1.B__1.E_with_hs	FLOWR	0.75
4gmc__2__1.B__1.E_with_hs	FLOWR	0.5
4gmc__2__1.B__1.E_with_hs	FLOWR	0.25
4gmc__2__1.B__1.E_with_hs	FLOWR	0.0
4gmc__2__1.B__1.E_with_hs	FLOWR	1.0
4gmc__2__1.B__1.E_with_hs	FLOWR	0.5
4gmc__2__1.B__1.E_with_hs	FLOWR	0.25
4gmc__2__1.B__1.E_with_hs	FLOWR	0.25
4gmc__2__1.B__1.E_with_hs	FLOWR	0.25
4gmc__2__1.B__1.E_with_hs	FLOWR	0.25
4gmc__2__1.B__1.E_with_hs	FLOWR	0.75
4gmc__2__1.B__1.E_with_hs	FLOWR	0.25
4gmc__2__1.B__1.E_with_hs	FLOWR	0.5
4gmc__2__1.B__1.E_with_hs	FLOWR	0.25
4gmc__2__1.B__1.E_with_hs	FLOWR	0.25
4gmc__2__1.B__1.E_with_hs	FLOWR	0.75
4gmc__2__1.B__1.E_with_hs	FLOWR	0.25
4gmc__2__1.B__1.E_with_hs	FLOWR	0.5
4gmc__2__1.B__1.E_with_hs	FLOWR	0.75
4gmc__2__1.B__1.E_with_hs	FLOWR	0.25
4gmc__2__1.B__1.E_with_hs	FLOWR	0.0
4gmc__2__1.B__1.E_with_hs	FLOWR	0.5
4gmc__2__1.B__1.E_with_hs	FLOWR	0.75
4gmc__2__1.B__1.E_with_hs	FLOWR	1.0
4gmc__2__1.B__1.E_with_hs	FLOWR	0.25
4gmc__2__1.B__1.E_with_hs	FLOWR	0.25
4gmc__2__1.B__1.E_with_hs	FLOWR	0.5
4gmc__2__1.B__1.E_with_hs	FLOWR	0.25
4gmc__2__1.B__1.E_with_hs	FLOWR	0.5
4gmc__2__1.B__1.E_with_hs	FLOWR	0.5
4gmc__2__1.B__1.E_with_hs	FLOWR	0.25
4gmc__2__1.B__1.E_with_hs	FLOWR	0.75
4gmc__2__1.B__1.E_with_hs	FLOWR	0.5
4gmc__2__1.B__1.E_with_hs	FLOWR	0.5
4gmc__2__1.B__1.E_with_hs	FLOWR	0.75
4gmc__2__1.B__1.E_with_hs	FLOWR	0.5
4gmc__2__1.B__1.E_with_hs	FLOWR	0.25
4gmc__2__1.B__1.E_with_hs	FLOWR	0.25
4gmc__2__1.B__1.E_with_hs	FLOWR	1.0
4gmc__2__1.B__1.E_with_hs	FLOWR	0.5
4gmc__2__1.B__1.E_with_hs	FLOWR	0.0
4gmc__2__1.B__1.E_with_hs	FLOWR	0.0
4gmc__2__1.B__1.E_with_hs	FLOWR	0.5
4gmc__2__1.B__1.E_with_hs	FLOWR	0.5
4gmc__2__1.B__1.E_with_hs	FLOWR	0.75
4gmc__2__1.B__1.E_with_hs	FLOWR	0.25
4gmc__2__1.B__1.E_with_hs	FLOWR	0.5
4gmc__2__1.B__1.E_with_hs	FLOWR	0.25
4gmc__2__1.B__1.E_with_hs	FLOWR	0.5
4gmc__2__1.B__1.E_with_hs	FLOWR	0.75
4gmc__2__1.B__1.E_with_hs	FLOWR	0.25
4gmc__2__1.B__1.E_with_hs	FLOWR	1.0
4gmc__2__1.B__1.E_with_hs	FLOWR	0.5
4gmc__2__1.B__1.E_with_hs	FLOWR	0.0
4gmc__2__1.B__1.E_with_hs	FLOWR	0.0
4gmc__2__1.B__1.E_with_hs	FLOWR	0.0
4gmc__2__1.B__1.E_with_hs	FLOWR	0.5
4gmc__2__1.B__1.E_with_hs	FLOWR	0.25
4gmc__2__1.B__1.E_with_hs	FLOWR	0.5
4gmd__2__1.D__1.O_with_hs	FLOWR	0.48
4gmd__2__1.D__1.O_with_hs	FLOWR	0.12
4gmd__2__1.D__1.O_with_hs	FLOWR	0.24
4gmd__2__1.D__1.O_with_hs	FLOWR	0.16
4gmd__2__1.D__1.O_with_hs	FLOWR	0.72
4gmd__2__1.D__1.O_with_hs	FLOWR	0.56
4gmd__2__1.D__1.O_with_hs	FLOWR	0.68
4gmd__2__1.D__1.O_with_hs	FLOWR	0.76
4gmd__2__1.D__1.O_with_hs	FLOWR	0.2
4gmd__2__1.D__1.O_with_hs	FLOWR	0.72
4gmd__2__1.D__1.O_with_hs	FLOWR	0.12
4gmd__2__1.D__1.O_with_hs	FLOWR	0.8
4gmd__2__1.D__1.O_with_hs	FLOWR	0.6
4gmd__2__1.D__1.O_with_hs	FLOWR	0.12
4gmd__2__1.D__1.O_with_hs	FLOWR	0.68
4gmd__2__1.D__1.O_with_hs	FLOWR	0.68
4gmd__2__1.D__1.O_with_hs	FLOWR	0.52
4gmd__2__1.D__1.O_with_hs	FLOWR	0.8
4gmd__2__1.D__1.O_with_hs	FLOWR	0.64
4gmd__2__1.D__1.O_with_hs	FLOWR	0.76
4gmd__2__1.D__1.O_with_hs	FLOWR	0.8
4gmd__2__1.D__1.O_with_hs	FLOWR	0.08
[truncated: 38,457 more rows]
