# Supplementary material for: FLOWR: flow matching for structure-aware de novo, interaction- and fragment-based ligand generation
Source: Nat Comput Sci. 2026 May 28;6(6):565–74. doi: 10.1038/s43588-026-00998-8 (PMC13293864; doi:10.1038/s43588-026-00998-8)
Supplement: Supplementary file 9 — Source data. [file 43588_2026_998_MOESM9_ESM.zip]

Archive with 3 entries (2 files):
- extended-data_fig6/
- extended-data_fig6/ext_data_figure_6a.csv
- extended-data_fig6/ext_data_figure_6b.csv
