# Supplementary material for: FLOWR: flow matching for structure-aware de novo, interaction- and fragment-based ligand generation
Source: Nat Comput Sci. 2026 May 28;6(6):565–74. doi: 10.1038/s43588-026-00998-8 (PMC13293864; doi:10.1038/s43588-026-00998-8)
Supplement: Supplementary file 9 — Source data. [file 43588_2026_998_MOESM9_ESM.zip › extended-data_fig6/ext_data_figure_6a.csv]

UMAP_1	UMAP_2	Group
0.9950347	7.1237516	Unconditional
0.41532382	6.0759377	Unconditional
-0.15153816	6.1060247	Unconditional
1.2460209	6.513633	Unconditional
1.448276	6.997093	Unconditional
-0.024992626	5.9350157	Unconditional
1.1934892	6.591309	Unconditional
2.8422482	8.231982	Unconditional
0.645362	8.296871	Unconditional
1.3169986	5.414303	Unconditional
-0.27342668	6.0878572	Unconditional
-0.63100857	8.472983	Unconditional
0.91884166	7.0060425	Unconditional
0.9649133	6.04805	Unconditional
1.5998149	6.288117	Unconditional
1.0483946	7.8678546	Unconditional
2.2951956	7.8826923	Unconditional
-0.23567724	6.2296486	Unconditional
0.54148895	6.2431107	Unconditional
0.5840364	6.696158	Unconditional
-0.5909093	7.490424	Unconditional
-0.27127564	6.2367663	Unconditional
0.44157264	7.485045	Unconditional
1.504623	8.033647	Unconditional
-0.11142987	8.404753	Unconditional
1.3221998	6.0164175	Unconditional
1.6250436	8.114242	Unconditional
0.04913855	5.904096	Unconditional
1.2561308	5.9438515	Unconditional
0.8546214	5.805778	Unconditional
0.32388204	7.235367	Unconditional
-0.06959061	9.326487	Unconditional
0.70741737	6.766859	Unconditional
-0.08803277	9.711507	Unconditional
-0.34317562	7.585252	Unconditional
0.2657611	8.310054	Unconditional
0.6165479	8.705175	Unconditional
0.13906267	7.6682553	Unconditional
1.1597197	5.5114555	Unconditional
1.5201763	6.421042	Unconditional
0.78891236	7.0394087	Unconditional
1.8576969	5.7476616	Unconditional
0.26796174	7.6405673	Unconditional
0.8081364	8.123679	Unconditional
-0.11563603	7.935153	Unconditional
1.9364004	8.183606	Unconditional
1.6981635	6.060299	Unconditional
-0.23696278	7.099513	Unconditional
2.2826986	7.385149	Unconditional
1.349144	6.8226523	Unconditional
0.7337504	5.9163876	Unconditional
1.5556566	7.469029	Unconditional
0.41509125	7.1546206	Unconditional
0.32051528	7.1789303	Unconditional
1.8338753	5.9114428	Unconditional
-0.9385802	9.446742	Unconditional
0.12336536	7.2559433	Unconditional
0.9262302	7.218882	Unconditional
0.935168	6.3529844	Unconditional
0.43558082	7.172437	Unconditional
1.714183	10.157348	Unconditional
0.29891533	5.7753644	Unconditional
-0.32280478	6.2804112	Unconditional
1.7569399	10.1893015	Unconditional
-0.7669611	7.3204985	Unconditional
0.5635299	7.247767	Unconditional
0.44347006	5.668359	Unconditional
0.1236681	7.3972096	Unconditional
0.8094999	6.681548	Unconditional
0.7982617	7.9027886	Unconditional
0.19880697	7.733041	Unconditional
1.3283253	5.948383	Unconditional
-0.43905243	7.3968687	Unconditional
1.0057449	6.2222724	Unconditional
0.695923	6.560886	Unconditional
-0.24168432	8.715505	Unconditional
0.31405383	8.393177	Unconditional
0.69231147	7.538217	Unconditional
-0.06335076	7.942237	Unconditional
0.42731857	6.4641285	Unconditional
-0.0015747511	6.9597564	Unconditional
0.64331764	9.461881	Unconditional
0.1492364	7.9330673	Unconditional
1.0583605	5.434589	Interaction-cond.
2.9283922	8.03438	Interaction-cond.
2.0262432	7.6184278	Interaction-cond.
2.4787724	6.6072755	Interaction-cond.
2.9113555	8.640269	Interaction-cond.
2.1464155	6.13573	Interaction-cond.
2.9276333	8.150447	Interaction-cond.
0.22460485	6.610915	Interaction-cond.
2.7260132	7.1441708	Interaction-cond.
2.9647825	6.8590603	Interaction-cond.
0.22715622	6.708992	Interaction-cond.
1.3936633	7.4019995	Interaction-cond.
1.1976538	5.65665	Interaction-cond.
1.3762809	7.4657683	Interaction-cond.
1.5432228	7.15445	Interaction-cond.
2.953486	6.911571	Interaction-cond.
1.2298111	7.4072237	Interaction-cond.
2.3315105	6.6956434	Interaction-cond.
2.2778707	8.958214	Interaction-cond.
0.55249375	6.2181687	Interaction-cond.
0.4681486	6.049905	Interaction-cond.
2.572053	5.639071	Interaction-cond.
2.3048842	5.8438306	Interaction-cond.
2.759001	6.827081	Interaction-cond.
2.8822863	8.280862	Interaction-cond.
2.971619	6.778956	Interaction-cond.
1.5698203	6.171043	Interaction-cond.
1.3699939	6.555838	Interaction-cond.
2.3045893	5.6807756	Interaction-cond.
2.4260209	7.440018	Interaction-cond.
1.4675493	5.494619	Interaction-cond.
2.1344259	6.8868914	Interaction-cond.
1.5877824	6.989617	Interaction-cond.
-0.9838911	8.708356	Interaction-cond.
0.5770673	5.7450895	Interaction-cond.
1.9660405	5.3684707	Interaction-cond.
1.1754133	6.824107	Interaction-cond.
2.5612288	6.2161164	Interaction-cond.
2.54034	8.716084	Interaction-cond.
2.1723878	5.625906	Interaction-cond.
1.1658769	5.860646	Interaction-cond.
2.727315	6.513519	Interaction-cond.
2.1346455	5.502228	Interaction-cond.
2.909516	7.011536	Interaction-cond.
3.3274937	8.8724165	Interaction-cond.
2.4519062	6.7746906	Interaction-cond.
2.664267	6.088372	Interaction-cond.
2.0872743	8.504703	Interaction-cond.
1.4865743	8.577178	Interaction-cond.
0.93572724	7.6574607	Interaction-cond.
2.1453784	5.712165	Interaction-cond.
0.66707194	8.088937	Interaction-cond.
1.3287755	5.821125	Interaction-cond.
2.7029006	5.9931717	Interaction-cond.
0.63657445	8.453544	Interaction-cond.
2.6566079	7.189796	Interaction-cond.
2.04679	6.74364	Interaction-cond.
1.8218114	6.664172	Interaction-cond.
1.402896	7.7450075	Interaction-cond.
2.6832013	6.934582	Interaction-cond.
0.36944872	6.544156	Interaction-cond.
2.4296482	5.524592	Interaction-cond.
2.9361587	7.248499	Interaction-cond.
2.2389536	6.928751	Interaction-cond.
2.9422789	7.512538	Interaction-cond.
1.5505993	5.3777266	Interaction-cond.
2.8238137	6.3698535	Interaction-cond.
2.5304885	5.5941925	Interaction-cond.
1.2312225	7.4226027	Interaction-cond.
2.719541	7.753666	Interaction-cond.
3.5006478	8.157078	Interaction-cond.
2.8936017	8.8794	Interaction-cond.
2.1100023	5.6801767	Interaction-cond.
1.0407382	7.209226	Interaction-cond.
1.6098853	5.335722	Interaction-cond.
2.8296194	8.528112	Interaction-cond.
1.2342467	8.688457	Interaction-cond.
2.9299119	8.066524	Interaction-cond.
2.3071828	6.61505	Interaction-cond.
1.8716393	5.8475113	Interaction-cond.
0.7924052	9.130555	Interaction-cond.
1.8956157	7.0319185	Interaction-cond.
2.598691	5.6776214	Interaction-cond.
2.8208225	5.8859253	Interaction-cond.
3.053962	8.637004	Interaction-cond.
1.9596184	9.567632	Scaffold-cond.
2.7494469	9.224733	Scaffold-cond.
-0.84371424	8.964997	Scaffold-cond.
-0.6947873	8.514364	Scaffold-cond.
2.0488346	8.796833	Scaffold-cond.
1.2867156	8.160393	Scaffold-cond.
0.9909702	8.80681	Scaffold-cond.
-0.30712777	8.294928	Scaffold-cond.
-0.014786686	8.797767	Scaffold-cond.
1.1224208	8.538015	Scaffold-cond.
0.967575	9.321377	Scaffold-cond.
-0.38394046	9.407273	Scaffold-cond.
-0.015610197	8.931723	Scaffold-cond.
1.217331	8.965072	Scaffold-cond.
0.60875577	8.722312	Scaffold-cond.
0.03985989	8.959017	Scaffold-cond.
2.474164	9.214561	Scaffold-cond.
1.0080864	9.842255	Scaffold-cond.
-0.80583507	8.364413	Scaffold-cond.
-0.3870804	8.455007	Scaffold-cond.
0.059028454	9.833994	Scaffold-cond.
2.4185374	9.270753	Scaffold-cond.
0.50030696	9.048932	Scaffold-cond.
0.8178601	8.817861	Scaffold-cond.
0.44533873	9.227358	Scaffold-cond.
-0.27011514	8.730525	Scaffold-cond.
0.5275366	9.37256	Scaffold-cond.
2.0194728	9.032343	Scaffold-cond.
1.0121602	9.516873	Scaffold-cond.
0.93526846	9.612426	Scaffold-cond.
-0.7096032	9.650254	Scaffold-cond.
2.326541	9.146502	Scaffold-cond.
1.968901	8.756704	Scaffold-cond.
-0.84200007	9.241655	Scaffold-cond.
-0.53905034	8.152953	Scaffold-cond.
-0.9236133	8.311153	Scaffold-cond.
-0.6345529	7.696753	Scaffold-cond.
2.4466658	9.369338	Scaffold-cond.
0.39408955	9.17696	Scaffold-cond.
-0.8624031	9.613782	Scaffold-cond.
0.29101092	8.917832	Scaffold-cond.
1.3994621	9.608069	Scaffold-cond.
0.15152675	8.748049	Scaffold-cond.
0.7490256	9.693237	Scaffold-cond.
-0.83693343	7.8630786	Scaffold-cond.
1.3593695	9.468045	Scaffold-cond.
-0.3453104	8.914435	Scaffold-cond.
-0.7503311	9.543771	Scaffold-cond.
0.112359725	9.353944	Scaffold-cond.
1.3890423	8.736209	Scaffold-cond.
2.552855	9.322297	Scaffold-cond.
-0.58137083	7.810271	Scaffold-cond.
2.1327858	9.10513	Scaffold-cond.
-0.6176648	8.86925	Scaffold-cond.
2.2366748	9.356554	Scaffold-cond.
0.31216955	8.731504	Scaffold-cond.
-0.8156153	9.669144	Scaffold-cond.
0.98901284	9.695031	Scaffold-cond.
1.5799516	9.309029	Scaffold-cond.
-0.22090729	8.830247	Scaffold-cond.
-0.28606677	9.85676	Scaffold-cond.
2.206216	8.880761	Scaffold-cond.
0.11052498	9.316934	Scaffold-cond.
2.963491	9.081922	Scaffold-cond.
-0.4553026	9.6926985	Scaffold-cond.
0.9550404	8.384891	Scaffold-cond.
-0.8399762	7.9914446	Scaffold-cond.
-0.42435205	9.769322	Scaffold-cond.
0.6236273	9.549872	Scaffold-cond.
0.29229113	8.7489605	Scaffold-cond.
1.550441	9.907278	Scaffold-cond.
1.0112772	9.828633	Scaffold-cond.
-0.5348571	9.035048	Scaffold-cond.
-0.9172776	8.432647	Scaffold-cond.
-0.39786625	8.334782	Scaffold-cond.
1.1229292	8.172201	Scaffold-cond.
-0.94312847	7.876554	Scaffold-cond.
1.337212	10.120372	Scaffold-cond.
0.8829352	9.854201	Scaffold-cond.
-0.6444049	8.697519	Scaffold-cond.
-0.7350317	9.680697	Scaffold-cond.
1.0143336	9.193652	Scaffold-cond.
0.62214696	9.778747	Scaffold-cond.
2.6837943	9.467488	Scaffold-cond.
2.245723	9.170893	Scaffold-cond.
1.3089416	9.931457	Scaffold-cond.
-1.0997521	8.219273	Scaffold-cond.
-0.028147804	9.169983	Scaffold-cond.
-1.0934521	8.04396	Scaffold-cond.
0.42540455	9.459389	Scaffold-cond.
2.874807	9.328353	Scaffold-cond.
-0.2443039	9.209874	Scaffold-cond.
2.8794293	9.8609295	Func.-group-cond.
2.9854512	9.271107	Func.-group-cond.
2.7295275	10.183466	Func.-group-cond.
2.0129635	10.282837	Func.-group-cond.
3.431287	8.703304	Func.-group-cond.
2.3561885	10.625286	Func.-group-cond.
3.491434	10.404078	Func.-group-cond.
3.3982863	10.324651	Func.-group-cond.
1.7462058	10.315997	Func.-group-cond.
3.389164	8.734757	Func.-group-cond.
3.3983665	8.80981	Func.-group-cond.
3.4089477	10.348213	Func.-group-cond.
3.3287294	10.379324	Func.-group-cond.
2.7448933	10.860209	Func.-group-cond.
3.0038662	9.420264	Func.-group-cond.
3.467877	9.026019	Func.-group-cond.
2.1564035	10.255776	Func.-group-cond.
2.8944826	10.136014	Func.-group-cond.
2.7807658	10.251955	Func.-group-cond.
3.2684896	8.93976	Func.-group-cond.
2.2330742	10.316976	Func.-group-cond.
2.02912	9.615062	Func.-group-cond.
2.862869	10.124066	Func.-group-cond.
2.8234496	10.795395	Func.-group-cond.
2.8823738	10.723101	Func.-group-cond.
2.872828	10.171865	Func.-group-cond.
1.2621628	10.054417	Func.-group-cond.
2.813108	9.854223	Func.-group-cond.
3.2462091	10.485853	Func.-group-cond.
2.2052536	10.30187	Func.-group-cond.
2.9826262	10.1295	Func.-group-cond.
2.6857507	10.147506	Func.-group-cond.
2.7017715	10.694353	Func.-group-cond.
2.8595238	10.61802	Func.-group-cond.
3.4336233	10.33221	Func.-group-cond.
2.994916	9.995651	Func.-group-cond.
3.0528085	10.76037	Func.-group-cond.
2.0882785	10.422415	Func.-group-cond.
2.2291286	10.491554	Func.-group-cond.
2.6259205	9.754302	Reference
