# Supplementary material for: FLOWR: flow matching for structure-aware de novo, interaction- and fragment-based ligand generation
Source: Nat Comput Sci. 2026 May 28;6(6):565–74. doi: 10.1038/s43588-026-00998-8 (PMC13293864; doi:10.1038/s43588-026-00998-8)
Supplement: Supplementary file 9 — Source data. [file 43588_2026_998_MOESM9_ESM.zip › extended-data_fig6/ext_data_figure_6b.csv]

Group	Diversity	Similarity_to_reference
Unconditional	0.8758352162177098	0.12141483933226338
Interaction-cond.	0.8527454306546294	0.16940730491615752
Scaffold-cond.	0.7219699698063159	0.3250944102983586
Func.-group-cond.	0.6478671290715163	0.4639895623999722
