# Supplementary material for: FLOWR: flow matching for structure-aware de novo, interaction- and fragment-based ligand generation
Source: Nat Comput Sci. 2026 May 28;6(6):565–74. doi: 10.1038/s43588-026-00998-8 (PMC13293864; doi:10.1038/s43588-026-00998-8)
Supplement: Supplementary file 10 — Source data. [file 43588_2026_998_MOESM10_ESM.csv]

Subfigure	Vina_score	SA_score	QED	logP	Chemical_similarity	Interaction_similarity
a	-9.57	0.82	0.55	4.18
b	-9.72	0.82	0.44	5.13	0.28	0.8
c	-9.74	0.84	0.61	4.07	0.16	1.0
d	-9.32	0.82	0.44	4.19	0.22	1.0
