# Supplementary material for: FLOWR: flow matching for structure-aware de novo, interaction- and fragment-based ligand generation
Source: Nat Comput Sci. 2026 May 28;6(6):565–74. doi: 10.1038/s43588-026-00998-8 (PMC13293864; doi:10.1038/s43588-026-00998-8)
Supplement: Supplementary file 11 — Source data. [file 43588_2026_998_MOESM11_ESM.csv]

Subfigure	Vina_score	SA_score	QED	logP	Chemical_similarity	Interaction_similarity
a	-7.24	0.84	0.78	1.51
b	-7.57	0.84	0.92	1.84	0.42	0.67
c	-7.67	0.84	0.44	2.02	0.21	0.75
d	-7.13	0.85	0.8	1.94	0.29	1.0
