# Supplementary material for: FLOWR: flow matching for structure-aware de novo, interaction- and fragment-based ligand generation
Source: Nat Comput Sci. 2026 May 28;6(6):565–74. doi: 10.1038/s43588-026-00998-8 (PMC13293864; doi:10.1038/s43588-026-00998-8)
Supplement: Supplementary file 12 — Source data. [file 43588_2026_998_MOESM12_ESM.csv]

Model	PB-valid	Strain	Vina score	Vina score (min)	BondA.W1	BondL.W1 [1e-2]	Size	Time (s)
Pocket2Mol	0.76 ± 0.39	147.22 ± 61.41	-4.72 ± 1.47	-5.80 ± 1.26	2.04	0.66	17.04 ± 4.11	2320 ± 45
DiffSBDD	0.38 ± 0.46	519.03 ± 251.32	-2.97 ± 5.21	-4.71 ± 3.30	7.00	0.51	24.85 ± 8.94	160.31 ± 73.30
TargetDiff	0.57 ± 0.46	294.89 ± 136.32	-5.20 ± 1.79	-5.82 ± 1.60	7.76	0.42	22.79 ± 9.46	3228 ± 121
DrugFlow	0.75 ± 0.39	120.21 ± 73.28	-5.66 ± 1.78	-6.10 ± 1.62	2.11	0.38	21.14 ± 6.81	-
Pilot	0.83 ± 0.33	110.48 ± 87.47	-5.73 ± 1.72	-6.21 ± 1.65	1.75	0.33	22.58 ± 9.77	295.42 ± 117.35
Flowr	0.92 ± 0.22	87.83 ± 74.30	-6.29 ± 1.56	-6.48 ± 1.45	0.96	0.27	22.28 ± 9.78	12.05 ± 8.01
Test set	0.95 ± 0.21	75.62 ± 57.29	-6.44 ± 2.74	-6.46 ± 2.61	-	-	22.75 ± 9.90	-
