# Supplementary material for: FLOWR: flow matching for structure-aware de novo, interaction- and fragment-based ligand generation
Source: Nat Comput Sci. 2026 May 28;6(6):565–74. doi: 10.1038/s43588-026-00998-8 (PMC13293864; doi:10.1038/s43588-026-00998-8)
Supplement: Supplementary file 13 — Source data. [file 43588_2026_998_MOESM13_ESM.csv]

Model	Strain energy	Vina score	Vina score (min)	BondA.W1	BondL.W1 [1e-2]	DihedralW1
Pilot	120.10 ± 71.61	-6.30 ± 0.96	-6.68 ± 1.07	1.82	0.42	5.52
Flowr (20 steps)	134.70 ± 77.58	-6.61 ± 0.98	-6.92 ± 0.96	1.55	0.74	4.67
Flowr (50 steps)	98.47 ± 56.64	-6.83 ± 0.93	-7.13 ± 0.93	1.18	0.51	4.04
Flowr (100 steps)	90.05 ± 52.18	-6.93 ± 0.92	-7.22 ± 0.92	1.08	0.35	3.88
Test set	43.27 ± 41.85	-7.69 ± 2.00	-7.88 ± 2.00	-	-	-
